# Supplementary material for: Evidence for the importance of post-transcriptional regulatory changes in ovarian cancer progression and the contribution of miRNAs
Source: Sci Rep. 2017 Aug 15;7:8171. doi: 10.1038/s41598-017-08502-z (PMC5557889; doi:10.1038/s41598-017-08502-z)
Supplement: Supplementary file 1 — Supplementary Table 1 [file 41598_2017_8502_MOESM1_ESM.xlsx]

## Sheet: Supplementary Table 1
Supplementary Table 1. Gene Symbol, Probe Set ID, and normalized expression value of the 18,643 genes (19867 probesets) detected in OV and OM samples.
OV: ovarian cancer
OM: omental cancer
Gene Symbol	Probe Set ID	OV-1	OV-2	OV-3	OM-1	OM-2	OM-3
A1BG	TC19002723.hg.1	4.97606	5.09158	5.34401	4.93934	4.86779	4.97606
A1CF	TC10001292.hg.1	3.56521	3.56521	3.75045	3.5559	3.56521	3.56521
A2M	TC12001187.hg.1	13.8339	11.6752	11.4007	13.7029	14.105	13.7029
A2ML1	TC12000136.hg.1	3.85421	3.85421	3.85421	3.85421	3.84379	3.85421
A4GALT	TC22000852.hg.1	6.01902	5.81901	5.77264	6.01902	5.93041	6.01902
A4GNT	TC03001820.hg.1	3.60178	3.34566	3.4229	3.20357	3.33336	3.27958
AAAS	TC12001547.hg.1	7.81803	8.65017	8.44568	8.22622	8.22622	8.2217
AACS	TC12001003.hg.1	6.79947	7.6682	7.46677	6.91905	6.8197	6.91905
AADAC	TC03000830.hg.1	4.52319	4.88691	5.08232	5.01191	5.01121	4.88691
AADACL2	TC03000827.hg.1	3.89227	3.80655	3.80655	3.56132	3.80655	3.80655
AADACL3	TC01000160.hg.1	4.14036	3.56055	3.56055	3.56055	3.55862	3.29302
AADACL4	TC01000159.hg.1	3.18163	3.29836	3.14562	3.16027	3.14562	3.08229
AADAT	TC04001730.hg.1	5.27003	5.43209	5.43209	5.4832	5.43209	5.4532
AAED1	TC09001377.hg.1	8.54442	8.70282	8.73094	8.6668	8.73094	8.66128
AAGAB	TC15001587.hg.1	8.16165	8.20408	8.16165	8.16165	8.27257	8.43645
AAK1	TC02001950.hg.1	8.11146	8.41594	8.58431	8.73828	8.81243	8.68664
AAMDC	TC11000832.hg.1	6.95376	7.80969	7.62918	6.87819	6.90662	6.86807
AAMP	TC02002769.hg.1	6.8424	7.43619	7.08016	6.60188	6.61961	6.7713
AANAT	TC17000873.hg.1	4.52665	4.54993	4.52665	4.52665	4.37515	4.50112
AAR2	TC20000266.hg.1	5.81265	6.30884	6.042	5.84087	5.88554	5.8717
AARD	TC08000684.hg.1	4.65006	4.75002	4.76692	4.65006	4.5834	4.65006
AARS	TC16001234.hg.1	9.68166	10.4598	10.2525	10.329	10.4092	10.3088
AARS2	TC06001764.hg.1	5.80984	5.78209	5.78209	5.78209	5.78209	5.78209
AASDH	TC04001219.hg.1	7.13103	7.3829	7.1893	7.13103	7.13103	7.13103
AASDHPPT	TC11000970.hg.1	9.51508	10.4216	10.3505	9.31601	9.40558	9.19693
AASS	TC07001811.hg.1	7.51718	7.24075	6.98149	7.6914	7.6914	7.6914
AATF	TC17000444.hg.1	10.1135	10.4699	10.4213	9.20147	9.4262	9.37479
AATK	TC17001941.hg.1	4.94057	4.94057	4.94057	4.94057	4.89319	4.94057
ABAT	TC16000148.hg.1	6.17305	6.19105	6.1256	6.03871	5.99003	6.17408
ABCA1	TC09001434.hg.1	9.51518	10.2769	10.2769	10.7007	10.7382	10.6967
ABCA10	TC17001829.hg.1	6.97397	4.83137	4.74977	5.32293	5.501	5.30954
ABCA12	TC02002746.hg.1	4.24321	4.39941	4.39454	4.24321	4.24321	4.24321
ABCA13	TC07000308.hg.1	4.21271	4.02576	4.19226	3.9412	3.88905	3.90933
ABCA2	TC09001749.hg.1	6.3467	6.67776	6.75836	6.59927	6.56149	6.52043
ABCA3	TC16000783.hg.1	5.97282	6.05003	6.16247	5.58367	5.56853	5.65463
ABCA4	TC01002883.hg.1	4.45733	4.93616	4.80102	4.35847	4.23469	4.35847
ABCA5	TC17001830.hg.1	6.60655	5.52875	5.20881	5.85517	6.03481	5.70417
ABCA6	TC17001827.hg.1	8.76198	5.15259	5.01973	7.27021	7.35405	6.88052
ABCA7	TC19000028.hg.1	5.41343	5.33018	5.35931	5.38899	5.38899	5.38899
ABCA8	TC17001825.hg.1	8.54018	5.00537	4.79121	7.33017	7.73373	7.00773
ABCA9	TC17001826.hg.1	7.06192	4.70678	4.59485	5.7433	5.88111	5.64135
ABCB1	TC07001579.hg.1	5.18114	4.88098	4.57421	4.92247	4.91572	4.91572
ABCB10	TC01003949.hg.1	6.64863	6.85323	6.80511	6.64863	6.64863	6.64863
ABCB11	TC02002508.hg.1	3.81853	3.81853	3.81853	3.81853	3.81853	3.81853
ABCB4	TC07001578.hg.1	4.2579	4.2579	4.2579	4.2579	4.2579	4.2579
ABCB5	TC07000127.hg.1	3.96839	3.96839	3.96839	3.96839	3.96839	3.93508
ABCB6	TC02005056.hg.1	6.05185	5.79936	5.79936	5.79936	5.69203	5.79936
ABCB7	TC0X001164.hg.1	9.17335	9.97595	9.72476	9.29161	9.31933	9.29161
ABCB8	TC07001010.hg.1	5.46501	5.46501	5.41179	5.46501	5.46501	5.46501
ABCB9	TC12002081.hg.1	4.57562	4.97574	4.94963	4.57562	4.57562	4.57181
ABCC1	TC16000193.hg.1	8.25189	8.90593	9.08498	8.86132	8.80531	8.8437
ABCC10	TC06000600.hg.1	5.90996	5.75873	5.80667	5.90996	5.90996	5.90996
ABCC11	TC16001094.hg.1	3.95639	3.95639	4.00773	3.95639	3.95639	3.95639
ABCC12	TC16001093.hg.1	3.77166	3.7723	3.87528	3.70146	3.74153	3.77166
ABCC2	TC10000715.hg.1	3.72229	3.71193	3.71193	3.71193	3.71193	3.68014
ABCC3	TC17000672.hg.1	6.10053	6.37117	6.46736	5.87375	5.90565	5.86295
ABCC4	TC13000799.hg.1	8.16361	9.44159	9.35458	9.01823	8.97562	9.32175
ABCC5	TC03002064.hg.1	7.10267	7.81098	7.82317	7.46137	7.46137	7.46137
ABCC6	TC16000901.hg.1	4.71756	4.4592	4.71756	4.71756	4.71756	4.71756
ABCC8	TC11001457.hg.1	4.267	4.267	4.267	4.267	4.22317	4.267
ABCC9	TC12001300.hg.1	7.31545	4.81207	5.01723	8.17596	8.62204	8.17596
ABCD1	TC0X000755.hg.1	6.11286	6.11286	6.11286	6.11286	6.14598	6.16942
ABCD2	TC12001392.hg.1	5.41624	4.67444	4.67517	5.4144	5.51119	5.21031
ABCD3	TC01000872.hg.1	8.80377	9.48113	9.15835	9.25339	9.34199	9.6038
ABCD4	TC14001304.hg.1	6.90432	6.98042	6.90432	6.70404	6.76377	6.86325
ABCE1	TC04000709.hg.1	10.1629	11.3901	11.2607	11.044	11.1097	11.1872
ABCF1	TC06000341.hg.1	9.60601	10.2187	10.223	9.60071	9.60601	9.60601
ABCF1	TC6_cox_hap2000039.hg.1	9.5094	10.0963	10.1502	9.49292	9.5094	9.5094
ABCF1	TC6_dbb_hap3000032.hg.1	9.5094	10.0963	10.1502	9.49292	9.5094	9.5094
ABCF1	TC6_mann_hap4000034.hg.1	9.5094	10.0963	10.1502	9.49292	9.5094	9.5094
ABCF1	TC6_mcf_hap5000026.hg.1	9.5094	10.0963	10.1502	9.49292	9.5094	9.5094
ABCF1	TC6_qbl_hap6000032.hg.1	9.5094	10.0963	10.1502	9.49292	9.5094	9.5094
ABCF1	TC6_ssto_hap7000032.hg.1	9.5094	10.0963	10.1502	9.49292	9.5094	9.5094
ABCF2	TC07002034.hg.1	8.3664	9.61159	9.53006	9.32361	9.24548	9.50245
ABCF3	TC03000995.hg.1	7.77448	8.7174	8.6231	7.7794	7.7794	7.7794
ABCG1	TC21000198.hg.1	5.90459	5.54537	5.52098	5.64219	5.64219	5.64219
ABCG2	TC04001370.hg.1	6.67087	4.99403	4.98265	4.99403	5.02757	4.98213
ABCG4	TC11001086.hg.1	4.74454	4.74454	4.76131	4.71473	4.67207	4.74249
ABCG5	TC02001794.hg.1	3.61914	3.61875	3.61875	3.61875	3.57468	3.61875
ABCG8	TC02000272.hg.1	3.87652	3.87652	3.99482	3.87652	3.81841	3.87652
ABHD1	TC02000165.hg.1	5.05071	5.4073	5.10051	4.88434	5.03317	5.05071
ABHD10	TC03000566.hg.1	8.28961	10.0745	9.62395	7.70617	8.00649	8.00649
ABHD11	TC07001505.hg.1	6.36597	7.06199	6.71809	6.21334	6.21015	6.19616
ABHD12	TC20000732.hg.1	8.07317	8.07109	8.08233	7.89854	7.89854	7.89854
ABHD12B	TC14000291.hg.1	5.32833	4.25643	4.45536	4.61067	4.61067	4.61067
ABHD13	TC13000382.hg.1	8.598	8.99824	9.0375	9.0375	9.13017	9.0375
ABHD14A	TC03003357.hg.1	6.62972	6.85773	6.67041	6.50053	6.46166	6.43944
ABHD14B	TC03003388.hg.1	6.76531	6.87799	6.73292	6.44734	6.26929	6.4089
ABHD15	TC17001319.hg.1	6.32871	5.89562	6.15583	6.04424	6.04424	5.65168
ABHD16A	TC6_dbb_hap3000233.hg.1	7.07135	7.12431	7.13739	6.73375	6.71495	6.73375
ABHD16A	TC6_mann_hap4000203.hg.1	7.06141	7.11093	7.11891	6.72864	6.70984	6.72864
ABHD16A	TC6_mcf_hap5000218.hg.1	7.07135	7.12431	7.13739	6.73375	6.71495	6.73375
ABHD16A	TC6_ssto_hap7000206.hg.1	7.06735	7.12737	7.14965	6.73427	6.73317	6.73427
ABHD16A	TC06004116.hg.1	7.00102	7.00994	6.96215	6.58261	6.52245	6.5673
ABHD16A	TC6_cox_hap2000230.hg.1	7.07135	7.12431	7.13739	6.73375	6.71495	6.73375
ABHD16A	TC6_qbl_hap6000212.hg.1	7.07025	7.11604	7.12402	6.73375	6.71495	6.73375
ABHD16B	TC20000525.hg.1	4.78945	5.53244	5.2714	4.76375	5.01141	4.85309
ABHD17A	TC19001016.hg.1	7.36368	7.2209	7.26321	7.2209	7.2209	7.20153
ABHD17B	TC09001205.hg.1	7.12332	7.2258	7.09506	7.10022	7.0941	7.16928
ABHD17C	TC15000751.hg.1	8.61713	6.49245	6.39902	6.45516	6.45516	6.46994
ABHD2	TC15000844.hg.1	9.12345	9.0336	9.25936	9.54071	9.55518	9.54071
ABHD3	TC18000402.hg.1	7.22057	6.55832	6.60441	6.63997	6.73451	6.7007
ABHD4	TC14000130.hg.1	6.83129	7.18425	7.18425	7.18425	7.33344	7.25014
ABHD5	TC03000231.hg.1	7.57242	8.2864	8.2257	8.40236	8.46425	8.2911
ABHD6	TC03000376.hg.1	5.69984	5.74958	5.74958	5.74958	5.79389	5.74958
ABHD8	TC19001272.hg.1	5.09605	5.27614	5.07343	4.81262	4.88679	4.88679
ABI1	TC10001120.hg.1	11.0465	11.1185	11.0491	11.3646	11.438	11.6064
ABI2	TC02001198.hg.1	8.392	9.20585	9.28406	8.79615	8.79615	8.79615
ABI3	TC17000640.hg.1	5.92332	5.51865	5.73421	5.90822	5.90822	5.90822
ABI3BP	TC03001612.hg.1	10.7078	7.25278	7.11054	8.39373	8.97229	8.11805
ABL1	TC09000741.hg.1	9.67791	9.58782	9.77944	10.565	10.494	10.5326
ABL2	TC01003566.hg.1	7.433	7.71716	7.71716	7.78787	7.8766	7.80467
ABLIM1	TC10001676.hg.1	8.77956	8.10173	8.42877	9.23212	9.12028	9.3885
ABLIM2	TC04001015.hg.1	5.27048	4.89565	4.94956	4.9728	4.94437	4.9728
ABLIM3	TC05000816.hg.1	5.75694	5.36075	5.3807	5.98671	5.98671	5.98671
ABO	TC09001683.hg.1	6.2085	5.04174	5.27821	5.11211	5.25026	5.22527
ABR	TC17000970.hg.1	8.3767	6.96984	7.19167	8.42816	8.65536	8.3767
ABRA	TC08001520.hg.1	4.21694	3.79735	3.79735	3.79735	3.69039	3.74159
ABRACL	TC06001034.hg.1	6.85531	7.61549	7.48566	8.16022	8.48328	8.32847
ABT1	TC06000205.hg.1	6.44387	8.44309	7.92363	6.70444	6.75158	6.73158
ABTB1	TC03000667.hg.1	5.89995	5.99285	5.96077	5.8449	5.77224	5.83491
ABTB2	TC11001544.hg.1	5.77177	5.99674	5.95809	5.84668	5.79242	5.84668
ACAA1	TC03001293.hg.1	6.1579	6.1579	6.08992	6.1579	6.1579	6.1579
ACAA2	TC18000506.hg.1	9.92402	8.83997	8.88377	9.92402	10.2625	9.82505
ACACA	TC17001406.hg.1	6.9197	9.04698	8.90966	7.69897	7.69897	7.69897
ACACB	TC12000846.hg.1	6.38293	6.50436	6.63616	8.11038	8.25759	7.7799
ACAD10	TC12003211.hg.1	5.6676	5.9779	5.9779	5.9779	5.9779	5.9779
ACAD11	TC03003341.hg.1	7.39026	8.15696	7.8548	7.35946	7.29611	7.39026
ACAD8	TC11001215.hg.1	6.52154	7.01212	6.95748	6.67967	6.67967	6.67967
ACAD9	TC03000684.hg.1	8.36703	10.4438	10.305	8.6808	8.6808	8.6808
ACADL	TC02002731.hg.1	4.52685	4.36857	4.48783	4.52685	4.52685	4.21419
ACADM	TC01000776.hg.1	10.034	9.67904	9.67904	9.65605	9.85096	9.67904
ACADS	TC12000951.hg.1	4.82372	4.82372	4.82372	4.82372	4.80465	4.80478
ACADSB	TC10000896.hg.1	7.77958	7.10723	7.00968	7.77958	7.74388	7.77958
ACADVL	TC17000085.hg.1	9.15323	8.01196	7.84108	8.78727	8.82445	8.79419
ACAN	TC15000842.hg.1	4.91127	5.05256	4.92411	5.16195	5.15009	5.15009
ACAP1	TC17000089.hg.1	7.79878	5.85861	5.73372	6.41109	6.41109	6.30473
ACAP2	TC03002141.hg.1	9.9181	8.28795	8.1704	8.719	8.76031	8.719
ACAP3	TC01002090.hg.1	5.99746	5.72337	5.80298	5.99746	5.99746	5.99746
ACAT1	TC11000979.hg.1	9.22666	9.04032	9.08851	8.75342	8.81385	8.5736
ACAT2	TC06001147.hg.1	7.42183	8.17954	7.75649	7.42183	7.42256	7.42183
ACBD3	TC01003897.hg.1	11.6589	11.7684	11.6589	11.6632	11.6589	11.6589
ACBD4	TC17000579.hg.1	6.67074	6.76372	6.59484	6.04216	6.17999	6.17534
ACBD5	TC10001128.hg.1	8.3886	8.51155	8.60911	8.40606	8.40606	8.40606
ACBD6	TC01006385.hg.1	8.08239	8.19836	8.28326	8.03745	8.03745	8.00418
ACBD7	TC10002933.hg.1	6.50331	7.38364	6.98749	7.07836	6.94385	7.10109
ACCS	TC11003445.hg.1	5.66229	5.64962	5.61186	5.78654	5.7785	5.78654
ACCSL	TC11000370.hg.1	3.79444	3.79444	3.79444	3.68026	3.6469	3.7562
ACD	TC16001193.hg.1	5.52577	5.3768	5.34567	5.4044	5.4044	5.39658
ACE	TC17000766.hg.1	5.43668	5.54341	5.54341	5.46564	5.49781	5.47388
ACE2	TC0X000878.hg.1	4.59573	4.59573	4.59573	4.69378	4.59573	4.81479
ACER1	TC19001092.hg.1	4.29118	4.29118	4.37079	4.24421	4.2377	4.35999
ACER2	TC09000094.hg.1	6.00508	6.51494	6.51057	6.81229	6.7749	6.77416
ACER3	TC11000824.hg.1	8.16629	8.10834	8.16032	8.09178	8.16629	8.16629
ACHE	TC07001680.hg.1	5.22103	5.10642	5.10642	5.10642	5.10642	5.10642
ACIN1	TC14000948.hg.1	9.24894	9.30155	9.30155	9.45243	9.34929	9.53101
ACKR1	TC01006337.hg.1	6.18444	5.36521	5.31215	5.80035	6.07854	5.64837
ACKR2	TC03003348.hg.1	6.80475	6.21063	6.36845	6.00402	6.00402	5.84254
ACKR3	TC02001437.hg.1	5.10219	5.41372	5.47306	5.47524	5.47524	5.47524
ACKR4	TC03000716.hg.1	5.75618	6.22971	6.17931	6.22971	6.3564	6.22971
ACLY	TC17001520.hg.1	9.96866	10.9986	10.7135	10.4395	10.4679	10.4137
ACMSD	TC02000877.hg.1	4.12327	4.12327	4.12268	4.12327	4.12327	4.12327
ACN9	TC07000578.hg.1	7.30839	8.25316	8.00612	7.67353	7.67353	7.2853
ACO1	TC09000128.hg.1	9.09918	8.86551	8.77073	9.66577	9.66577	9.66577
ACO2	TC22000337.hg.1	9.1952	9.36434	9.26776	9.36434	9.36434	9.36434
ACOT1	TC14002199.hg.1	6.888	7.56024	7.56024	7.57631	7.56024	7.4887
ACOT1	TC14002200.hg.1	8.12966	8.67991	8.67973	8.67973	8.67973	8.61063
ACOT11	TC01000668.hg.1	4.77867	4.92643	4.87758	4.7029	4.64164	4.76831
ACOT12	TC05001544.hg.1	3.56915	3.57182	3.61949	3.56915	3.56915	3.56915
ACOT13	TC06000147.hg.1	7.95508	9.17991	9.03128	7.95508	8.11678	7.8948
ACOT4	TC14000446.hg.1	4.28111	4.11049	4.11159	4.11049	4.17478	4.11049
ACOT6	TC14000447.hg.1	4.48833	4.48833	4.51251	4.30387	4.48833	4.40849
ACOT7	TC01002149.hg.1	5.52451	5.60247	5.55382	5.53917	5.52451	5.52451
ACOT8	TC20000890.hg.1	6.15894	6.38493	6.28422	6.15894	6.15894	6.15894
ACOT9	TC0X000921.hg.1	7.82907	7.9314	7.9314	7.94631	8.09499	7.988
ACOX1	TC17001890.hg.1	9.54243	10.1837	10.0296	8.97694	9.26898	8.95315
ACOX2	TC03001500.hg.1	5.32386	6.43825	6.1256	5.2619	5.3184	5.24705
ACOX3	TC04001018.hg.1	6.19769	5.63631	5.68394	6.06455	6.06455	6.06455
ACOXL	TC02000694.hg.1	4.24884	4.24884	4.24884	4.24884	4.16244	4.24884
ACP1	TC02000002.hg.1	8.82518	9.71671	9.68071	9.00408	9.00757	9.00408
ACP2	TC11001733.hg.1	8.13226	8.22016	8.24224	8.44836	8.46964	8.48916
ACP5	TC19001188.hg.1	7.30078	5.71744	5.56377	5.86933	6.10623	5.85829
ACP6	TC01003128.hg.1	6.51102	7.10486	6.92811	6.22814	6.17935	6.26455
ACPP	TC03000714.hg.1	6.30464	7.3937	7.03374	6.05791	6.08403	6.08403
ACPT	TC19000768.hg.1	4.10103	4.11836	4.10103	4.10103	4.10103	4.10103
ACR	TC22000436.hg.1	4.25142	4.27769	4.32853	4.27769	4.27769	4.27769
ACRBP	TC12003270.hg.1	5.01529	4.92039	4.74199	5.01529	5.05835	5.01529
ACRC	TC0X000389.hg.1	4.44916	4.09153	4.06585	4.06585	4.05322	4.06585
ACRV1	TC11002422.hg.1	3.59597	3.70189	3.85899	3.61341	3.61341	3.74743
ACSBG1	TC15001701.hg.1	4.1651	4.1651	4.30158	4.15571	4.06356	4.1651
ACSBG2	TC19000111.hg.1	3.88773	3.88773	3.93454	3.88773	3.88773	3.87425
ACSF2	TC17000667.hg.1	6.82909	7.22059	6.96488	6.34064	6.47465	6.34878
ACSF3	TC16000689.hg.1	5.35583	5.2706	5.26711	5.26711	5.20124	5.26711
ACSL1	TC04001809.hg.1	7.98093	8.3805	8.30789	10.1994	10.4734	10.1639
ACSL3	TC02001350.hg.1	9.7543	9.98329	10.0285	9.98329	9.98329	9.98329
ACSL4	TC0X002337.hg.1	9.20875	9.88296	9.84461	9.88296	10.0238	9.91665
ACSL5	TC10000813.hg.1	8.93303	8.30811	8.06358	9.26092	9.23814	9.29834
ACSL6	TC05001761.hg.1	3.89663	3.89663	3.89663	3.89663	3.89663	3.89663
ACSM1	TC16000929.hg.1	4.78971	4.53334	4.53334	4.53334	4.4602	4.4583
ACSM2A	TC16000219.hg.1	3.71545	3.71545	3.71545	3.71545	3.71545	3.71545
ACSM2B	TC16000927.hg.1	3.80449	3.80449	3.80449	3.80449	3.74675	3.80449
ACSM3	TC16000223.hg.1	8.31655	8.30798	8.1714	7.25919	7.08617	7.17967
ACSM4	TC12000110.hg.1	4.35693	4.2523	4.23716	4.23716	4.23716	4.23716
ACSM5	TC16000218.hg.1	4.86953	4.48749	4.59338	4.86953	4.86953	4.8088
ACSM6	TC10000676.hg.1	4.36482	4.28976	4.28976	4.21781	4.1541	4.28976
ACSS1	TC20000727.hg.1	5.46109	4.75676	4.69349	4.9369	4.94032	4.9369
ACSS2	TC20000245.hg.1	5.88857	6.15065	6.0984	6.20413	6.20413	6.20413
ACSS3	TC12000672.hg.1	9.64891	9.08055	8.79799	8.3376	8.56978	8.36849
ACTA1	TC01003945.hg.1	6.93932	6.97626	6.94637	6.93932	6.97386	6.96388
ACTA2	TC10001498.hg.1	12.7404	11.3362	11.6263	13.9989	14.1385	13.905
ACTB	TC07001120.hg.1	14.2032	14.3031	14.334	14.3704	14.4116	14.4106
ACTBL2	TC05001381.hg.1	4.29835	4.40066	4.40066	4.45322	4.54796	4.77622
ACTC1	TC15001201.hg.1	5.80562	6.0419	6.11893	6.22335	6.33802	6.24098
ACTG1	TC17001952.hg.1	17.3	18.0015	17.9978	17.5085	17.6015	17.6011
ACTG2	TC02000448.hg.1	6.76982	5.99628	6.26569	7.15448	6.97403	7.00522
ACTL10	TC20000233.hg.1	4.57564	4.76555	5.11119	4.55062	4.70821	4.70821
ACTL6A	TC03000955.hg.1	9.40698	11.2868	11.1501	9.73402	9.74074	9.73402
ACTL6B	TC07001675.hg.1	4.42017	4.46132	4.46207	4.41018	4.42017	4.38144
ACTL7A	TC09000547.hg.1	4.24297	4.75806	4.65525	4.75774	4.2263	4.55605
ACTL7B	TC09001454.hg.1	4.7082	4.18404	4.18831	4.00467	3.91709	4.18404
ACTL8	TC01000238.hg.1	4.08852	4.30805	4.10165	4.08798	3.84743	4.10165
ACTL9	TC19001137.hg.1	6.0121	5.95481	5.57921	5.36026	5.79331	5.51699
ACTN1	TC14001255.hg.1	11.1011	12.4195	12.2302	12.3547	12.2604	12.3184
ACTN2	TC01001955.hg.1	3.67802	3.6982	3.70462	3.67802	3.67802	3.67802
ACTN3	TC11000671.hg.1	4.30014	4.34012	4.30014	4.30014	4.29855	4.30832
ACTN4	TC19000532.hg.1	11.9695	12.9116	12.7544	12.8283	12.7421	12.8378
ACTR10	TC14000345.hg.1	10.9482	11.3483	11.1439	11.0535	11.1281	11.0914
ACTR1A	TC10001623.hg.1	9.5037	9.18662	9.21157	10.1891	10.3131	10.1495
ACTR1B	TC02002121.hg.1	7.53821	8.14981	8.18504	7.45864	7.42622	7.53821
ACTR2	TC02000378.hg.1	13.0594	13.019	13.058	13.3819	13.4437	13.4675
ACTR3	TC02000735.hg.1	13.3984	14.2068	14.0672	14.2618	14.4214	14.5423
ACTR3B	TC07001031.hg.1	7.5521	8.5341	8.50019	8.22066	8.22066	8.22066
ACTR3C	TC07002014.hg.1	7.07862	7.88401	7.73569	7.63987	7.64248	7.65181
ACTR5	TC20000289.hg.1	5.92299	6.14965	5.92299	5.92299	5.92299	5.92299
ACTR6	TC12000774.hg.1	7.72836	8.28879	8.08038	7.6053	7.72836	7.54742
ACTR8	TC03001473.hg.1	8.06128	8.74213	8.74213	8.92103	8.84352	9.00968
ACTRT1	TC0X001350.hg.1	3.45707	3.45707	3.48294	3.45707	3.38578	3.45707
ACTRT2	TC01000066.hg.1	4.921	4.93568	4.921	4.8043	4.921	4.88354
ACTRT3	TC03001983.hg.1	4.36368	4.36368	4.66193	4.10956	4.39757	4.09719
ACVR1	TC02002455.hg.1	8.27205	8.37664	8.23531	8.43655	8.37814	8.38332
ACVR1B	TC12000411.hg.1	7.06134	7.50223	7.71851	7.47253	7.47253	7.47253
ACVR1C	TC02002453.hg.1	5.64771	5.58353	5.77878	6.95169	7.17435	6.86423
ACVR2A	TC02000923.hg.1	8.25771	8.35767	8.25771	8.25771	8.36104	8.25771
ACVR2B	TC03000192.hg.1	5.48692	5.92419	6.15618	5.92419	5.84504	5.92419
ACVRL1	TC12000410.hg.1	5.34968	5.17523	5.3069	5.50009	5.50009	5.50009
ACY1	TC03003358.hg.1	6.56613	7.46194	7.15573	6.43891	6.36049	6.50177
ACY3	TC11001994.hg.1	5.03668	5.10003	5.03668	5.03668	5.05384	5.07611
ACYP1	TC14001316.hg.1	6.34658	6.79228	6.60517	6.56456	6.80489	6.78106
ACYP2	TC02004966.hg.1	6.68033	6.44284	6.18304	6.44284	6.44284	6.44284
ADA	TC20000868.hg.1	6.22742	6.26824	6.02471	6.0265	6.02914	5.9563
ADAD1	TC04000627.hg.1	4.00424	4.00424	4.00424	4.00424	4.00424	4.00424
ADAD2	TC16000655.hg.1	4.49672	4.49672	4.49672	4.49054	4.38505	4.49672
ADAL	TC15000327.hg.1	6.35404	6.01586	6.04129	6.01586	6.01586	6.01586
ADAM10	TC15001484.hg.1	10.8049	10.5901	10.36	10.2354	10.2436	10.2354
ADAM11	TC17000574.hg.1	4.90839	4.90839	4.95505	4.90839	4.7587	4.90839
ADAM12	TC10001744.hg.1	6.72508	7.49848	7.92839	9.91178	10.4225	9.96571
ADAM15	TC01006331.hg.1	7.8898	7.99491	7.8898	7.82399	7.88602	7.8898
ADAM17	TC02001558.hg.1	9.83208	10.855	10.7407	10.3911	10.4803	10.5728
ADAM18	TC08000304.hg.1	3.88724	3.88724	3.88724	3.88724	3.8121	3.88724
ADAM19	TC05001986.hg.1	7.66634	6.49878	6.7264	7.37732	7.49585	7.40073
ADAM2	TC08001159.hg.1	3.81225	3.82147	3.82147	3.82147	3.82147	3.82147
ADAM20	TC14001270.hg.1	5.12622	5.05095	4.60911	5.35938	5.51009	6.03407
ADAM21	TC14000424.hg.1	4.14092	4.49542	4.31655	4.34136	4.36325	4.31991
ADAM22	TC07000525.hg.1	7.17772	5.19954	5.29989	6.08281	6.37304	6.11261
ADAM23	TC02001218.hg.1	6.03515	4.58455	4.48843	4.69267	4.69267	4.51397
ADAM28	TC08000190.hg.1	8.9478	6.98176	6.74039	7.83604	8.21915	7.89975
ADAM29	TC04000863.hg.1	4.00424	4.00424	4.00424	4.00424	4.00274	4.00424
ADAM30	TC01003053.hg.1	3.42487	3.78069	3.2769	3.42487	3.2802	3.21576
ADAM32	TC08000299.hg.1	6.57009	4.90105	4.8091	4.90105	4.89667	4.87453
ADAM33	TC20000574.hg.1	5.26562	5.26562	5.26562	5.26562	5.26562	5.2494
ADAM7	TC08000192.hg.1	3.66559	3.66559	3.66559	3.66559	3.60056	3.61811
ADAM8	TC10001783.hg.1	5.84732	5.71422	5.72291	5.82434	5.75929	5.75929
ADAM9	TC08000298.hg.1	9.84326	10.1326	10.1326	10.4179	10.6471	10.4892
ADAMDEC1	TC08000191.hg.1	8.85826	6.11756	6.02513	6.99695	7.03822	7.10128
ADAMTS1	TC21000345.hg.1	9.72372	11.9156	11.7894	10.5608	10.3826	10.6792
ADAMTS10	TC19001136.hg.1	5.40358	5.05814	5.16015	5.20306	5.20306	5.20306
ADAMTS12	TC05001243.hg.1	5.5945	6.65059	6.77517	7.63718	7.62036	7.52683
ADAMTS13	TC09000775.hg.1	4.92086	4.96702	4.96702	4.96702	4.92281	4.96702
ADAMTS14	TC10000433.hg.1	4.89058	5.08523	5.1287	5.17469	5.0516	5.17479
ADAMTS15	TC11001197.hg.1	5.82958	8.92137	8.93815	7.37698	7.10015	7.15251
ADAMTS16	TC05000039.hg.1	5.86452	5.90411	5.93513	6.64553	6.8179	6.61122
ADAMTS17	TC15001992.hg.1	4.9776	4.84603	4.90195	4.90195	4.90195	4.90195
ADAMTS18	TC16001288.hg.1	4.78634	4.78634	4.78634	4.78634	4.78634	4.78634
ADAMTS19	TC05000617.hg.1	3.99374	3.78181	3.86303	3.86115	3.86303	3.86303
ADAMTS2	TC05002130.hg.1	6.95291	6.50617	6.63318	7.51617	7.79891	7.49966
ADAMTS20	TC12001410.hg.1	3.71545	3.71545	3.71545	3.71545	3.71545	3.71805
ADAMTS3	TC04001277.hg.1	5.18347	5.65793	5.77312	4.87874	5.01563	4.77577
ADAMTS4	TC01003421.hg.1	5.32521	5.51119	5.46776	6.03597	5.88822	5.73326
ADAMTS5	TC21000346.hg.1	6.7249	5.86068	6.24291	7.11417	7.02247	6.91904
ADAMTS6	TC05001406.hg.1	4.85371	4.85371	4.76218	4.85371	4.85371	4.92039
ADAMTS7	TC15001711.hg.1	4.96734	4.87855	4.96734	4.96734	4.96734	4.96734
ADAMTS8	TC11002452.hg.1	4.44912	4.44912	4.49451	4.44296	4.44912	4.44912
ADAMTS9	TC03001527.hg.1	5.81259	6.53158	6.50534	9.33234	9.46062	9.47649
ADAMTSL1	TC09000086.hg.1	5.05451	4.72449	5.0347	5.11579	5.11956	5.06665
ADAMTSL2	TC09000777.hg.1	4.73677	4.53614	4.72861	4.80006	4.82377	4.73677
ADAMTSL2	TC9_gl000201_random000001.hg.1	4.4173	4.22107	4.31335	4.48235	4.4173	4.4173
ADAMTSL3	TC15000800.hg.1	6.0443	6.04129	6.19274	7.52208	7.78766	7.54953
ADAMTSL4	TC01001190.hg.1	5.27258	5.13391	5.0554	5.04806	5.17634	5.17085
ADAMTSL5	TC19001006.hg.1	4.67446	4.67468	4.70541	4.67446	4.67446	4.67446
ADAP1	TC07003348.hg.1	5.60288	5.28837	5.43952	5.45742	5.45742	5.45742
ADAP2	TC17000357.hg.1	7.83601	6.92298	7.24976	8.05882	8.41934	8.04136
ADAR	TC01003295.hg.1	11.6108	12.139	12.1686	12.6475	12.5825	12.7068
ADARB1	TC21000241.hg.1	6.31014	5.88918	6.12697	6.94827	6.92309	7.1453
ADARB2	TC10000969.hg.1	4.34379	4.34249	4.44929	4.33519	4.28836	4.34249
ADAT1	TC16001283.hg.1	6.48669	7.15365	7.11935	7.19735	7.24985	7.11935
ADAT2	TC06002186.hg.1	6.3621	6.37769	6.45303	6.45382	6.45382	6.45382
ADCK1	TC14000494.hg.1	5.2149	5.21395	5.21741	5.21123	5.21123	5.21123
ADCK2	TC07003343.hg.1	6.38869	6.78778	6.54437	6.38869	6.35159	6.38869
ADCK3	TC01001866.hg.1	6.76926	6.76926	6.7528	6.6303	6.60586	6.56956
ADCK4	TC19001544.hg.1	5.50466	5.2274	5.17754	5.2274	5.1818	5.2274
ADCK5	TC08000851.hg.1	5.37059	5.70347	5.64358	5.2279	5.30622	5.37059
ADCY1	TC07000283.hg.1	4.50959	4.66758	4.5134	4.66941	4.66941	4.6785
ADCY10	TC01003483.hg.1	3.71545	3.71545	3.71545	3.71545	3.67305	3.71545
ADCY2	TC05000054.hg.1	4.36626	4.30045	4.30045	4.30045	4.30045	4.30045
ADCY3	TC02001653.hg.1	7.48831	7.48831	7.48831	7.48831	7.48831	7.45349
ADCY4	TC14002316.hg.1	5.26499	5.16529	5.16546	5.34269	5.34269	5.34269
ADCY5	TC03001710.hg.1	5.94578	5.77537	5.77537	5.71156	5.76933	5.67926
ADCY6	TC12001457.hg.1	6.47559	6.60739	6.67122	6.94841	6.89706	6.89706
ADCY7	TC16000439.hg.1	8.2627	8.2627	8.36568	8.28246	8.37283	8.2627
ADCY8	TC08001646.hg.1	3.83977	3.71545	3.71545	3.71168	3.71545	3.71338
ADCY9	TC16000824.hg.1	6.59024	5.75937	5.93734	6.13282	6.13282	5.93593
ADCYAP1	TC18000007.hg.1	4.27215	4.38542	4.27215	4.27215	4.22098	4.23784
ADCYAP1R1	TC07000201.hg.1	4.71835	4.58496	4.62795	4.71835	4.63699	4.71835
ADD1	TC04000039.hg.1	9.50888	8.53141	8.52073	9.2742	9.29577	9.2742
ADD2	TC02001965.hg.1	5.89615	6.23379	6.23335	6.23335	6.23335	6.23335
ADD3	TC10000797.hg.1	10.4715	9.81785	9.70232	10.2768	10.3242	10.3657
ADGB	TC06001067.hg.1	3.74097	3.88336	3.89463	3.74097	3.74097	3.74097
ADH1A	TC04001409.hg.1	4.93051	4.7164	4.3168	5.53946	5.53946	5.4034
ADH1B	TC04001410.hg.1	8.50616	4.86625	4.86209	11.9047	12.7327	11.3432
ADH1C	TC04001411.hg.1	6.22099	4.86144	4.77924	6.95737	7.32127	6.53677
ADH4	TC04001406.hg.1	4.62651	4.56583	4.39354	4.79227	4.88894	4.88539
ADH5	TC04001405.hg.1	10.8225	11.4651	11.2335	10.8225	10.8272	10.8225
ADH6	TC04001408.hg.1	3.98484	3.98484	3.98484	3.97145	3.96947	3.98484
ADH7	TC04001412.hg.1	3.76122	3.76122	3.76122	3.76122	3.66374	3.67999
ADHFE1	TC08002604.hg.1	6.38789	6.44138	6.40217	6.30831	6.28057	6.24022
ADI1	TC02001524.hg.1	9.24635	9.94566	9.62031	8.9793	8.9793	8.9793
ADIG	TC20000286.hg.1	5.19327	5.13346	5.32921	5.27382	5.06846	5.27293
ADIPOQ	TC03001027.hg.1	5.25638	4.67945	5.65894	10.8593	11.3486	10.4898
ADIPOR1	TC01003711.hg.1	9.23436	10.06	9.90643	9.29003	9.33698	9.25291
ADIPOR2	TC12000018.hg.1	8.60331	9.01004	8.94262	8.84628	8.85111	8.84628
ADIRF	TC10002938.hg.1	9.37006	7.35484	7.45326	8.18777	8.63377	7.75479
ADK	TC10000479.hg.1	8.85023	9.69749	9.62272	8.81174	8.90649	8.75289
ADM	TC11000182.hg.1	5.98346	6.42245	5.98346	5.98346	5.98346	5.98346
ADM2	TC22000426.hg.1	4.35629	4.32404	4.32404	4.30544	4.2768	4.32404
ADM5	TC19002647.hg.1	4.21981	4.2329	4.19045	4.11731	4.09115	4.21693
ADNP	TC20000939.hg.1	9.48769	9.81106	9.79501	9.91209	9.69366	9.79501
ADNP2	TC18000268.hg.1	7.23497	7.76112	7.69919	8.16736	8.12987	7.93019
ADO	TC10000383.hg.1	7.86964	7.64438	7.87875	7.54304	7.59809	7.59809
ADORA1	TC01001683.hg.1	5.78788	5.78788	5.78788	5.78788	5.78788	5.78788
ADORA2A	TC22001457.hg.1	4.96512	4.65205	4.77913	4.77913	4.77913	4.77913
ADORA2B	TC17000180.hg.1	6.69752	6.36406	6.04954	6.36209	6.29561	6.36406
ADORA3	TC01002986.hg.1	6.43405	5.75127	5.92759	6.00168	6.00168	6.00168
ADPGK	TC15001630.hg.1	8.82623	8.54394	8.36595	8.6788	8.83293	8.65041
ADPRH	TC03000610.hg.1	5.18938	5.18938	5.18938	5.18938	5.30482	5.19816
ADPRHL1	TC13000894.hg.1	6.24791	7.33641	7.22836	6.75767	6.613	6.40023
ADPRHL2	TC01000467.hg.1	7.16299	7.63903	7.52074	7.14335	7.14335	7.14335
ADPRM	TC17000151.hg.1	6.79454	5.48864	5.33628	5.82951	5.86601	5.82218
ADRA1A	TC08001076.hg.1	4.47529	4.29441	4.47529	4.42943	4.47529	4.43518
ADRA1B	TC05000889.hg.1	5.54974	5.57612	5.57612	5.57612	5.47855	5.52364
ADRA1D	TC20000584.hg.1	3.85861	4.00244	3.61254	3.67466	3.8925	3.69664
ADRA2A	TC10000811.hg.1	6.48283	5.33941	5.02221	5.85834	6.11368	5.81126
ADRA2B	TC02002100.hg.1	4.48719	4.83473	4.66323	4.56798	4.46789	4.41354
ADRA2C	TC04000052.hg.1	5.8888	6.46943	6.24191	5.71082	5.67619	5.65118
ADRB1	TC10000829.hg.1	4.4656	4.4656	4.4363	4.41859	4.45205	4.4656
ADRB2	TC05000814.hg.1	5.47967	4.82906	4.98612	5.23984	5.23541	5.22595
ADRB3	TC08001140.hg.1	3.67129	3.44631	3.44631	3.36492	3.44229	3.372
ADRBK1	TC11000682.hg.1	8.8061	7.90927	8.05588	8.41209	8.59488	8.36825
ADRBK2	TC22000165.hg.1	8.04405	7.65261	7.74568	8.58873	8.97958	8.55858
ADRM1	TC20000487.hg.1	8.0968	8.54686	8.40887	8.22444	8.25923	8.22444
ADSL	TC22001472.hg.1	9.38458	9.41694	9.12121	9.04149	9.04149	9.04149
ADSS	TC01004046.hg.1	9.79249	9.79249	9.79249	9.79249	9.82394	9.96614
ADSSL1	TC14000819.hg.1	6.5359	6.80643	6.73091	6.48049	6.5359	6.5359
ADTRP	TC06001275.hg.1	4.77475	4.77475	4.77475	4.77475	4.77475	4.77475
AEBP1	TC07000273.hg.1	13.2732	11.4818	11.8522	13.3659	13.6533	13.4241
AEBP2	TC12000222.hg.1	9.84789	10.5221	10.262	9.75923	9.73972	9.78196
AEN	TC15000840.hg.1	5.50109	5.38928	5.44887	5.92574	5.63033	5.50109
AES	TC13000233.hg.1	3.38702	3.47879	3.41726	3.38702	3.35844	3.38702
AES	TC19001041.hg.1	12.1242	12.233	12.1143	12.2415	12.2382	12.2415
AFAP1	TC04001014.hg.1	6.83094	6.51641	6.40608	7.16909	7.14889	6.92304
AFAP1L1	TC05000817.hg.1	5.04812	5.03299	5.04812	5.04812	5.04812	5.04812
AFAP1L2	TC10001675.hg.1	7.94625	7.95773	7.73578	9.55551	9.18074	9.65726
AFF1	TC04000470.hg.1	10.5297	10.2605	10.4055	11.1585	11.1585	11.1585
AFF2	TC0X000708.hg.1	4.97912	4.782	5.00796	4.782	4.782	4.70811
AFF3	TC02002136.hg.1	5.70749	5.01123	4.96391	5.12741	5.23382	5.12741
AFF4	TC05001776.hg.1	11.2705	11.2705	11.2468	11.444	11.3311	11.4006
AFG3L2	TC18000373.hg.1	10.074	10.1964	10.1964	10.2568	10.1964	10.4197
AFM	TC04000405.hg.1	4.15058	4.15058	4.15058	4.13738	4.15058	4.15058
AFMID	TC17000898.hg.1	7.08272	7.467	7.48715	6.58969	6.79627	6.64279
AFP	TC04000404.hg.1	3.61357	3.68214	3.76085	3.61357	3.50512	3.61357
AFTPH	TC02000368.hg.1	10.0219	10.1979	10.0219	9.97336	10.0219	9.956
AGA	TC04001769.hg.1	9.6925	10.063	9.98525	9.8157	9.80812	9.73676
AGAP1	TC02001430.hg.1	6.89755	8.96203	9.01322	7.42466	7.42466	7.42466
AGAP11	TC10002939.hg.1	6.37345	5.96802	5.85462	6.37345	6.23633	6.37345
AGAP2	TC12001632.hg.1	5.69955	5.04961	5.08201	5.38621	5.38621	5.38621
AGAP3	TC07001013.hg.1	6.42304	6.38125	6.42304	6.42304	6.42304	6.42304
AGAP4	TC10001228.hg.1	10.3479	10.0798	10.2405	10.9391	10.8949	10.9391
AGAP5	TC10001416.hg.1	9.19921	9.025	9.03631	9.64232	9.61532	9.64232
AGAP6	TC10000340.hg.1	11.6208	11.5113	11.7489	12.4086	12.2988	12.4447
AGAP7P	TC10001281.hg.1	12.1522	12.2334	12.4268	13.0848	12.934	13.1841
AGAP8	TC10001255.hg.1	11.1438	11.2766	11.3264	11.8838	11.8136	12.009
AGAP8	TC10001279.hg.1	9.10329	9.51508	9.51508	9.51508	9.51508	9.6491
AGAP9	TC10001240.hg.1	9.59672	9.58721	9.75223	10.2988	10.2988	10.2988
AGAP9	TC10000312.hg.1	9.60762	9.59112	9.6698	10.2693	10.2693	10.2693
AGBL1	TC15000832.hg.1	3.68144	3.68144	3.75838	3.68144	3.68144	3.68144
AGBL2	TC11001747.hg.1	4.89371	4.84243	4.89371	4.93401	4.89371	4.89371
AGBL3	TC07000839.hg.1	4.81607	4.46759	4.46759	4.46759	4.44065	4.46759
AGBL4	TC01002638.hg.1	4.00424	4.25637	4.00424	3.90171	3.98845	4.00424
AGBL5	TC02000159.hg.1	6.38617	7.25823	7.25467	6.40353	6.40116	6.40353
AGER	TC06004049.hg.1	5.74728	5.57641	5.55983	5.5527	5.47607	5.55236
AGER	TC6_apd_hap1000095.hg.1	5.72178	5.53932	5.62487	5.57496	5.40673	5.53689
AGER	TC6_cox_hap2000187.hg.1	5.71596	5.53391	5.61904	5.57465	5.4009	5.54153
AGER	TC6_mann_hap4000152.hg.1	5.71596	5.53391	5.61904	5.57465	5.4009	5.54153
AGER	TC6_mcf_hap5000162.hg.1	5.72178	5.53932	5.62487	5.57496	5.40673	5.53689
AGER	TC6_qbl_hap6000176.hg.1	5.71596	5.53391	5.61904	5.57465	5.4009	5.54153
AGER	TC6_ssto_hap7000156.hg.1	5.71596	5.53391	5.61904	5.57465	5.4009	5.54153
AGFG1	TC02001363.hg.1	10.654	12.1759	11.94	11.1826	11.1834	11.1474
AGFG2	TC07000625.hg.1	6.49387	6.74289	6.7244	6.25116	6.29051	6.26771
AGGF1	TC05000377.hg.1	8.93868	8.48299	8.50607	8.50607	8.77325	8.50607
AGK	TC07000889.hg.1	7.69825	8.37186	8.22239	8.0783	8.12306	8.09712
AGL	TC01000895.hg.1	8.1815	8.35645	8.18223	8.50849	8.56596	8.64413
AGMAT	TC01002246.hg.1	5.83151	5.17282	5.17611	5.17282	5.13456	5.17282
AGMO	TC07001155.hg.1	4.76591	4.76591	4.67161	4.76403	4.93146	4.66803
AGO1	TC01000463.hg.1	8.46965	8.46605	8.47703	8.57076	8.71994	8.47703
AGO2	TC08001684.hg.1	7.76103	8.12248	8.34084	7.76103	7.76103	7.76478
AGO3	TC01000465.hg.1	8.5634	8.60864	8.60864	8.68898	8.60864	8.78485
AGO4	TC01000462.hg.1	8.10978	7.53815	7.66006	8.16435	8.17691	8.16435
AGPAT1	TC06001561.hg.1	7.01996	7.8669	8.002	6.93493	7.02617	6.89625
AGPAT1	TC6_apd_hap1000094.hg.1	6.93464	7.83809	8.04495	6.88255	7.02822	6.83419
AGPAT1	TC6_cox_hap2000186.hg.1	6.93464	7.82796	8.03531	6.87101	7.01244	6.83419
AGPAT1	TC6_mann_hap4000151.hg.1	6.92532	7.8169	8.01067	6.87323	6.99234	6.83468
AGPAT1	TC6_mcf_hap5000161.hg.1	6.93464	7.82796	8.03531	6.87101	7.01244	6.83419
AGPAT1	TC6_qbl_hap6000175.hg.1	6.93464	7.82796	8.03531	6.87101	7.01244	6.83419
AGPAT1	TC6_ssto_hap7000155.hg.1	6.93464	7.83809	8.04495	6.88255	7.02822	6.83419
AGPAT2	TC09001738.hg.1	6.76849	7.22395	7.06353	7.10853	7.22395	7.08461
AGPAT3	TC21000215.hg.1	6.20178	6.20178	6.20228	6.20178	6.20178	6.20178
AGPAT4	TC06002284.hg.1	5.57699	5.0834	5.08333	5.60149	5.52058	5.52058
AGPAT5	TC08000022.hg.1	9.56414	10.275	10.1822	9.56414	9.62226	9.57537
AGPAT6	TC08000319.hg.1	8.65625	8.65625	8.65625	8.85081	8.83054	8.97345
AGPAT9	TC04000460.hg.1	5.35842	4.8839	4.73581	5.35842	5.56242	5.35842
AGPS	TC02001065.hg.1	8.83972	9.96414	9.77999	9.33298	9.3517	9.39674
AGR2	TC07001163.hg.1	4.56654	4.96889	5.03432	5.75512	5.66498	5.96981
AGR3	TC07001164.hg.1	4.93927	4.30473	4.24916	4.20664	4.12672	4.20747
AGRN	TC01000024.hg.1	7.31823	7.80382	7.81747	8.13007	7.99065	8.19111
AGRP	TC16001191.hg.1	3.91528	3.86408	3.95775	3.95775	3.81461	3.9546
AGT	TC01006281.hg.1	5.19221	4.75721	5.06168	5.19221	5.14626	5.16727
AGTPBP1	TC09001287.hg.1	8.34618	8.34618	8.34618	8.34618	8.34618	8.34618
AGTR1	TC03000798.hg.1	5.18516	4.97379	5.06975	4.92994	5.06975	5.06975
AGTR2	TC0X000570.hg.1	3.39371	3.45081	3.59842	3.43998	3.38917	3.31684
AGTRAP	TC01000147.hg.1	7.49249	6.58621	6.49603	6.31299	6.31299	6.27336
AGXT	TC02001471.hg.1	4.44401	4.35563	4.35563	4.35563	4.35563	4.35563
AGXT2	TC05001260.hg.1	3.58689	3.54411	3.54411	3.54411	3.46404	3.54411
AHCTF1	TC01004062.hg.1	9.84302	10.0768	9.98024	9.95688	9.86538	9.98657
AHCY	TC20000780.hg.1	8.94571	8.81852	8.57027	7.83807	7.78353	7.82042
AHCYL1	TC01000956.hg.1	10.8484	11.019	11.0335	11.0252	10.8724	11.1805
AHCYL2	TC07000796.hg.1	6.53165	6.53165	6.38521	6.53165	6.53165	6.57972
AHDC1	TC01002409.hg.1	6.74721	6.50293	6.47377	6.64863	6.64863	6.64863
AHI1	TC06002136.hg.1	7.09342	6.36715	6.28164	6.55452	6.55452	6.55452
AHNAK	TC11001867.hg.1	11.4082	11.1412	11.0374	10.9001	11.0073	10.8302
AHNAK2	TC14001562.hg.1	6.13713	9.9563	10.2172	8.33163	8.22857	8.3418
AHR	TC07000112.hg.1	12.2561	10.7139	10.4908	11.8395	12.2742	11.7922
AHRR	TC05000005.hg.1	5.69896	5.82334	5.71381	5.70416	5.52451	5.69477
AHSA1	TC14000491.hg.1	11.3446	12.5705	12.3233	11.4578	11.4578	11.4611
AHSA2	TC02000353.hg.1	8.65989	7.89101	7.9032	8.69374	8.62762	8.69374
AHSG	TC03001020.hg.1	4.02127	3.88555	4.02127	3.87279	3.88423	4.02127
AHSP	TC16000380.hg.1	2.93877	2.97454	2.80274	2.96918	2.97454	3.11289
AICDA	TC12001180.hg.1	3.5423	3.53927	3.53927	3.58866	3.4438	3.53927
AIDA	TC01003868.hg.1	10.79	10.7839	10.6459	10.8563	11.061	11.0758
AIF1	TC06000373.hg.1	8.49999	7.52357	7.8012	8.49999	8.93925	8.29124
AIF1	TC6_cox_hap2000069.hg.1	8.49999	7.52357	7.8012	8.49999	8.93925	8.29124
AIF1	TC6_dbb_hap3000060.hg.1	8.55993	7.58297	7.86114	8.55993	9.01848	8.34806
AIF1	TC6_mcf_hap5000055.hg.1	8.72417	7.69963	8.01042	8.73506	9.16588	8.51665
AIF1	TC6_qbl_hap6000060.hg.1	8.49999	7.52357	7.8012	8.49999	8.93925	8.29124
AIF1	TC6_ssto_hap7000056.hg.1	8.49999	7.52357	7.8012	8.49999	8.93925	8.29124
AIF1L	TC09000745.hg.1	6.77958	9.16517	9.04777	8.68275	8.53209	8.87729
AIFM1	TC0X001358.hg.1	9.02127	10.2087	10.1951	10.1417	9.9619	10.1483
AIFM2	TC10001359.hg.1	5.78114	5.51639	5.64008	5.82435	5.8252	5.82435
AIFM3	TC22001453.hg.1	4.9369	4.89693	4.9369	4.9369	4.85383	4.9369
AIG1	TC06001050.hg.1	6.42077	7.11565	7.12419	6.50215	6.58514	6.31451
AIM1	TC06000846.hg.1	7.07327	7.586	7.586	7.9666	8.09064	8.22675
AIM1L	TC01002389.hg.1	4.41381	4.36798	4.36798	4.36798	4.32689	4.36798
AIM2	TC01003383.hg.1	6.95166	6.39295	6.303	7.38283	7.91049	7.48659
AIMP1	TC04000549.hg.1	10.5158	11.045	11.0882	10.3585	10.4058	10.1329
AIMP2	TC07000059.hg.1	9.54892	9.6015	9.58508	9.4437	9.54892	9.33593
AIP	TC11000693.hg.1	8.87173	7.86194	7.41895	7.24046	7.43746	7.2529
AIPL1	TC17001062.hg.1	4.39861	4.4923	4.39861	4.39861	4.34161	4.38237
AIRE	TC21000221.hg.1	5.1818	5.1818	5.1818	5.1818	5.14027	5.1818
AJAP1	TC01000080.hg.1	4.86037	5.90726	6.0605	5.63904	5.483	5.74031
AJUBA	TC14000943.hg.1	6.80968	10.0583	10.0147	9.51323	9.28078	9.63887
AK1	TC09002920.hg.1	6.60653	6.91959	6.78709	6.28826	6.44545	6.45035
AK2	TC01002479.hg.1	10.5882	10.2584	10.1672	10.1419	10.0919	10.1452
AK3	TC09000884.hg.1	8.18334	8.13461	8.0962	8.05997	8.18334	8.15703
AK4	TC01000728.hg.1	8.25344	9.97918	9.92078	9.73027	9.73027	9.7324
AK5	TC01000785.hg.1	4.66021	4.66021	4.66021	4.66021	4.66021	4.66021
AK6	TC05001438.hg.1	9.31863	9.34322	9.31863	9.31713	9.34055	9.25055
AK7	TC14000604.hg.1	4.06234	4.29082	4.30026	4.2477	4.25661	4.2477
AK8	TC09001676.hg.1	5.26286	5.53026	5.69695	5.5154	5.5154	5.5154
AK9	TC06002005.hg.1	5.23473	5.37772	5.37772	5.37772	5.37772	5.37772
AKAP1	TC17000704.hg.1	6.62335	7.00986	7.11632	6.02519	6.21414	6.03393
AKAP10	TC17001252.hg.1	8.88279	8.4007	8.35645	8.4007	8.44106	8.4007
AKAP11	TC13000152.hg.1	10.0446	9.30047	9.09217	10.163	10.163	10.163
AKAP12	TC06001100.hg.1	8.16512	5.61187	5.47433	6.7967	6.9206	6.75828
AKAP13	TC15000827.hg.1	10.0282	8.0432	8.21719	9.69102	9.80549	9.63172
AKAP14	TC0X000590.hg.1	4.30481	4.30481	4.25827	4.37466	4.30481	4.54474
AKAP17A	TC0X002310.hg.1	7.50641	6.56762	6.72606	6.74607	6.73758	6.67853
AKAP17A	TC0Y000349.hg.1	7.56444	6.68789	6.80805	6.82806	6.80869	6.76052
AKAP2	TC09000550.hg.1	6.57738	6.09678	6.11758	6.94938	7.0363	6.94339
AKAP3	TC12001124.hg.1	4.13306	4.54117	4.55269	4.29554	4.56503	4.42605
AKAP4	TC0X001036.hg.1	3.63242	3.78247	3.67731	3.63242	3.54088	3.51004
AKAP5	TC14000389.hg.1	5.33328	5.23357	5.23357	5.23357	5.26681	5.23357
AKAP6	TC14000208.hg.1	4.99804	5.28975	5.20049	5.31238	5.20049	5.20049
AKAP7	TC06000982.hg.1	6.24334	5.7432	5.75997	5.75997	5.75565	5.75997
AKAP8	TC19001253.hg.1	7.96529	8.35919	8.13747	7.96529	7.96529	7.96529
AKAP8L	TC19001254.hg.1	8.85057	9.71445	9.58856	9.69733	9.69733	9.7267
AKAP9	TC07000545.hg.1	9.0416	8.75504	8.91628	8.91628	8.91628	8.91628
AKIP1	TC11000165.hg.1	6.7288	7.26886	6.86968	6.86568	6.81327	6.86568
AKIRIN1	TC01000491.hg.1	9.79667	10.4815	10.3488	10.0263	10.0263	10.046
AKIRIN2	TC06001929.hg.1	11.5795	11.2914	11.1927	10.9254	11.0147	10.7448
AKNA	TC09001508.hg.1	7.14174	6.39727	6.32939	6.78524	6.78524	6.78524
AKNAD1	TC01006363.hg.1	3.88488	4.02632	3.86524	3.86524	3.8203	3.85082
AKR1A1	TC01000574.hg.1	9.5056	9.02789	8.90864	9.02789	9.02789	9.02789
AKR1B1	TC07001883.hg.1	7.68849	7.34317	7.32155	7.50471	7.50471	7.50471
AKR1B10	TC07000834.hg.1	5.32193	4.80619	4.69052	4.48339	4.57327	4.47093
AKR1B15	TC07000835.hg.1	4.54154	3.97916	3.85426	3.82877	3.74592	3.85161
AKR1C1	TC10002924.hg.1	5.20464	4.83753	4.75885	5.85494	5.89943	5.5188
AKR1C2	TC10000986.hg.1	5.32522	5.03653	4.76055	6.07252	6.17021	5.72569
AKR1C3	TC10002925.hg.1	6.24348	5.99776	6.02098	6.29023	6.29023	5.68603
AKR1C4	TC10000044.hg.1	3.93261	4.13769	4.13502	4.13769	4.13769	4.06999
AKR1D1	TC07000858.hg.1	3.88826	3.88947	3.89272	3.80226	3.75383	3.79364
AKR1E2	TC10000039.hg.1	4.5815	4.44451	4.44451	4.44451	4.44451	4.44451
AKR7A2	TC01002298.hg.1	7.41336	6.73951	6.66488	6.63494	6.63762	6.63762
AKR7A3	TC01002296.hg.1	4.80437	4.4957	4.53015	4.4957	4.38174	4.47478
AKT1	TC14001560.hg.1	9.05563	9.97738	9.90012	9.9835	9.90012	10.1158
AKT1S1	TC19001728.hg.1	7.14759	7.42763	7.34054	7.27621	7.27621	7.27621
AKT2	TC19001532.hg.1	6.40978	6.40978	6.40978	6.40978	6.40978	6.40978
AKT3	TC01004040.hg.1	8.58771	6.13526	5.99314	7.51058	7.80635	7.51058
AKTIP	TC16001120.hg.1	9.70571	9.57845	9.55308	9.19418	9.55308	9.39047
ALAD	TC09001502.hg.1	6.14977	6.60316	6.50975	6.60296	6.60316	6.60316
ALAS1	TC03000329.hg.1	8.36696	8.87261	8.66432	8.74624	8.68595	8.66432
ALAS2	TC0X001077.hg.1	4.31493	4.31847	4.32573	4.32826	4.32826	4.32826
ALB	TC04000403.hg.1	4.37754	4.37775	4.37775	4.37775	4.37775	4.32212
ALCAM	TC03000534.hg.1	8.17942	9.04916	9.0127	9.13236	9.12707	9.15431
ALDH16A1	TC19000733.hg.1	6.03595	5.92631	5.92631	5.96504	5.92631	5.92631
ALDH18A1	TC10001551.hg.1	9.20689	9.89924	9.71069	10.5467	10.5161	10.5528
ALDH1A1	TC09001211.hg.1	10.6934	6.60471	6.44728	9.53471	9.89341	9.3625
ALDH1A2	TC15001482.hg.1	5.53228	5.2291	5.38069	6.19895	6.45127	6.18364
ALDH1A3	TC15000971.hg.1	7.55137	6.7007	6.9497	8.23575	8.37396	8.18836
ALDH1B1	TC09000222.hg.1	8.49256	9.05567	8.97964	9.35971	9.72846	9.2586
ALDH1L1	TC03001733.hg.1	4.3369	4.47322	4.47322	4.47322	4.42408	4.40741
ALDH1L2	TC12001910.hg.1	7.13723	5.92284	6.09348	7.8698	8.11105	7.77405
ALDH2	TC12003212.hg.1	9.75918	8.84779	8.98607	10.3015	10.5104	9.92004
ALDH3A1	TC17001250.hg.1	5.05429	5.05858	5.04917	5.05429	5.01233	5.05429
ALDH3A2	TC17000246.hg.1	8.19309	8.24676	8.23953	8.17323	8.23953	8.23953
ALDH3B1	TC11000702.hg.1	6.96671	7.18422	7.26823	6.81378	6.774	6.92385
ALDH3B2	TC11001995.hg.1	7.30597	7.49881	7.7776	6.28062	6.38746	6.17454
ALDH4A1	TC01006347.hg.1	4.765	4.85314	4.765	4.76291	4.765	4.765
ALDH5A1	TC06000146.hg.1	6.68888	7.15769	7.17746	6.68888	6.68888	6.68888
ALDH6A1	TC14001303.hg.1	8.48941	9.11416	9.2221	8.75307	8.7677	8.58862
ALDH7A1	TC05001742.hg.1	8.67661	8.17082	8.14313	7.90763	7.90763	7.90763
ALDH8A1	TC06002132.hg.1	3.85359	3.73004	3.85359	3.85359	3.85359	3.85359
ALDH9A1	TC01003466.hg.1	7.83962	7.83176	7.66109	7.93275	7.96643	7.93275
ALDOA	TC16000338.hg.1	7.30134	8.37392	8.16739	7.40606	7.40606	7.40606
ALDOB	TC09001421.hg.1	4.33244	4.36651	4.33244	4.33244	4.27915	4.33244
ALDOC	TC17001301.hg.1	5.95456	6.01207	5.96263	5.96263	6.06668	6.02085
ALG1	TC16000139.hg.1	7.95636	9.23756	9.03746	7.89834	7.95636	7.75852
ALG10	TC12000301.hg.1	8.54371	9.44001	9.45181	8.78474	8.84654	8.78474
ALG10B	TC12000305.hg.1	8.57663	9.10289	9.00039	8.57663	8.57663	8.63183
ALG11	TC13000220.hg.1	8.67406	9.68245	10.0072	10.0886	10.0886	10.2054
ALG12	TC22000904.hg.1	6.9175	6.72856	6.72856	6.72856	6.72856	6.72856
ALG13	TC0X000546.hg.1	7.59556	7.11291	7.01139	7.7458	7.69632	7.89935
ALG14	TC01002892.hg.1	8.85091	9.31593	8.93235	8.7847	8.7847	8.68426
ALG1L	TC03001731.hg.1	7.8967	8.83898	8.7139	7.64607	7.62093	7.8967
ALG1L2	TC03000700.hg.1	6.55689	7.69089	7.53512	6.65566	6.57557	6.59481
ALG2	TC09001411.hg.1	8.4332	9.29379	9.20086	9.02036	9.03181	8.73506
ALG3	TC03002067.hg.1	7.93494	9.18167	9.32628	7.67417	7.71422	7.73003
ALG5	TC13000570.hg.1	9.61189	8.6675	8.50971	8.28946	8.28836	7.89229
ALG6	TC01000719.hg.1	7.49923	8.16275	7.97077	7.73757	7.75121	7.73757
ALG8	TC11002133.hg.1	11.8751	13.4085	13.4944	12.1692	12.2121	12.0422
ALG9	TC11003493.hg.1	8.86265	9.31116	9.2798	9.02094	9.12058	9.06038
ALK	TC02001708.hg.1	4.85457	5.40617	5.40617	5.33224	5.14552	5.32389
ALKBH1	TC14001349.hg.1	6.40441	7.2179	6.84843	6.73267	7.03289	6.92454
ALKBH2	TC12001947.hg.1	7.67613	10.2413	10.0097	8.1248	8.11923	8.00526
ALKBH3	TC11000368.hg.1	7.57679	7.99404	7.88443	7.51328	7.53621	7.44028
ALKBH4	TC07001702.hg.1	5.70421	5.72858	5.97311	5.68468	5.55266	5.68468
ALKBH5	TC17000207.hg.1	8.79636	8.64002	8.55071	8.34456	8.4215	8.26863
ALKBH6	TC19002697.hg.1	7.1497	7.1497	7.1497	7.05339	6.87393	7.1497
ALKBH7	TC19000113.hg.1	5.99909	5.883	5.59645	4.94126	4.90143	4.71756
ALKBH8	TC11002260.hg.1	5.88337	6.67631	6.4012	6.14218	6.17323	6.14218
ALLC	TC02000024.hg.1	4.00424	4.00424	4.00424	4.00424	3.98561	4.00424
ALMS1	TC02000443.hg.1	7.94726	7.86159	7.85864	8.14282	7.97107	8.27414
ALOX12	TC17000081.hg.1	4.34651	4.16039	4.18901	4.18901	4.18901	4.18901
ALOX12B	TC17001100.hg.1	4.40702	4.31991	4.41307	4.31991	4.22018	4.31991
ALOX15	TC17001027.hg.1	4.24943	4.08428	4.24943	4.25362	4.28545	4.24943
ALOX15B	TC17000124.hg.1	5.12182	4.43445	4.57826	4.43445	4.30939	4.34718
ALOX5	TC10000293.hg.1	8.27339	8.04838	7.96491	8.18809	8.18809	8.18809
ALOX5AP	TC13000100.hg.1	9.70672	8.44901	8.54367	8.94115	9.15114	8.94115
ALOXE3	TC17001101.hg.1	3.77229	3.99501	3.77229	3.77229	3.77229	3.77229
ALPI	TC02001400.hg.1	4.10103	3.85115	3.88851	3.78617	3.80544	3.80058
ALPK1	TC04000581.hg.1	6.95489	7.46114	7.40151	7.40151	7.40151	7.49468
ALPK2	TC18000542.hg.1	4.02794	4.71488	4.54679	4.88379	4.88829	4.73794
ALPK3	TC15000822.hg.1	4.40265	4.27343	4.34124	4.34555	4.3552	4.40265
ALPL	TC01000272.hg.1	5.9976	6.68626	6.60248	6.4469	6.55593	6.28639
ALPP	TC02001398.hg.1	6.17777	5.90015	5.94652	5.22501	5.23552	5.23552
ALPPL2	TC02001399.hg.1	6.73255	5.92707	5.63642	4.89109	4.95587	4.95587
ALS2	TC02002678.hg.1	6.73162	7.48736	7.42792	7.30978	7.21886	7.38113
ALS2CL	TC03001359.hg.1	5.44117	5.60161	5.60161	5.60161	5.51904	5.60161
ALS2CR11	TC02002675.hg.1	5.4254	7.07401	6.90232	5.22769	5.04731	5.06985
ALS2CR12	TC02002673.hg.1	4.73428	4.6605	4.6605	4.6605	4.6605	4.65006
ALX1	TC12000685.hg.1	3.75588	3.73922	3.82246	3.3596	3.45808	3.34286
ALX3	TC01002965.hg.1	4.22773	4.28357	4.22773	4.22773	4.18651	4.22773
ALX4	TC11001577.hg.1	4.63532	4.63229	4.58857	4.58857	4.4919	4.51308
ALYREF	TC17001962.hg.1	8.52769	10.613	9.99303	8.7665	8.75411	8.71663
AMACR	TC05003422.hg.1	5.6462	5.49423	5.6462	5.6462	5.6462	5.6462
AMBN	TC04000388.hg.1	3.88325	3.96233	4.21674	3.86361	3.82081	3.88325
AMBP	TC09001506.hg.1	3.82057	3.99464	3.88747	3.88747	3.76612	3.88747
AMBRA1	TC11001720.hg.1	8.1406	8.1503	8.07746	8.31772	8.24985	8.27797
AMD1	TC06000883.hg.1	10.7504	11.6695	11.7376	10.9888	10.9888	10.9888
AMDHD1	TC12000743.hg.1	4.10235	4.25176	4.22756	4.22756	4.22756	4.22756
AMDHD2	TC16000076.hg.1	5.78257	5.43951	5.49907	5.4741	5.4741	5.4741
AMELX	TC0X000043.hg.1	3.89804	3.94884	3.71636	3.72106	3.65863	3.72106
AMELY	TC0Y000132.hg.1	4.08962	4.03802	4.01837	3.95849	3.84659	4.01837
AMER1	TC0X001095.hg.1	5.6081	5.57132	5.60388	6.11399	5.82692	6.03407
AMER2	TC13000496.hg.1	4.13952	4.17361	4.17361	4.17245	4.15798	4.17361
AMER3	TC02000827.hg.1	4.14366	4.20866	4.13728	4.0993	4.09787	4.08999
AMFR	TC16001132.hg.1	10.9989	11.9008	11.7251	10.528	10.6827	10.5766
AMH	TC19000051.hg.1	4.30377	4.36857	4.30583	4.50118	4.30583	4.30583
AMHR2	TC12000438.hg.1	5.74354	4.7681	4.78487	4.78487	4.61428	4.78487
AMICA1	TC11002344.hg.1	8.04493	5.90958	6.11194	7.01758	7.01758	6.84357
AMIGO1	TC01002957.hg.1	4.95828	4.39847	4.39847	4.3236	4.39847	4.36828
AMIGO2	TC12001430.hg.1	7.22376	6.59139	6.59505	6.58283	6.66078	6.59505
AMMECR1	TC0X001273.hg.1	7.12096	7.11882	7.12096	7.25283	7.13607	7.38303
AMMECR1L	TC02002289.hg.1	8.09727	8.54908	8.7811	8.54377	8.54015	8.58975
AMN	TC14000790.hg.1	4.68179	4.71692	4.64396	4.64076	4.57736	4.64076
AMN1	TC12001367.hg.1	8.30161	8.09882	8.19182	7.78897	7.86245	7.76367
AMOT	TC0X001286.hg.1	7.31071	7.31071	7.34856	7.42364	7.48853	7.50759
AMOTL1	TC11000924.hg.1	9.19411	11.017	11.1856	10.2717	10.2717	10.2463
AMOTL2	TC03001804.hg.1	6.92855	8.04139	7.8666	6.85326	6.86057	6.8748
AMPD1	TC01003013.hg.1	4.40524	4.088	3.90645	4.23357	4.32824	4.088
AMPD2	TC01000950.hg.1	7.03378	7.45092	7.41984	7.03378	7.03378	7.03378
AMPD3	TC11000184.hg.1	6.78162	6.40651	6.49803	6.6861	6.6861	6.6861
AMPH	TC07001303.hg.1	4.78205	4.75035	4.76871	4.90382	4.92017	4.92017
AMT	TC03003386.hg.1	6.0601	5.79124	5.74031	6.05277	5.9616	6.0601
AMTN	TC04000387.hg.1	4.19105	4.19105	4.19105	4.19105	4.19105	4.19105
AMY1B	TC01000919.hg.1	9.31299	14.2673	14.1748	7.11043	7.3828	7.52587
AMY1B	TC01000921.hg.1	9.70361	15.3975	15.0967	7.41492	7.47752	7.65745
AMY1B	TC01002935.hg.1	9.30198	14.2186	14.182	7.11462	7.49784	7.50655
AMY2A	TC01000918.hg.1	7.58157	11.6796	11.5427	6.49702	6.57799	6.4916
AMY2A	TC01000920.hg.1	9.94645	14.9842	14.8277	7.52006	7.36168	7.60206
AMZ1	TC07000037.hg.1	4.70457	4.65627	4.69207	4.70457	4.65247	4.70493
AMZ2	TC17000801.hg.1	10.6145	11.5341	11.6267	10.3519	10.4656	10.1776
ANAPC1	TC02002211.hg.1	9.06135	9.67238	9.52359	9.72569	9.5785	9.81186
ANAPC10	TC04001608.hg.1	6.4022	6.93659	6.73292	6.73292	6.73292	6.73292
ANAPC11	TC17000938.hg.1	9.25737	9.28666	8.962	8.50026	8.62552	8.18977
ANAPC13	TC03001805.hg.1	8.95767	9.73485	9.80003	9.52333	9.5572	9.52333
ANAPC15	TC11002054.hg.1	8.20464	8.65557	8.5001	7.97154	7.85084	7.90167
ANAPC16	TC10000443.hg.1	10.9412	10.8556	10.6362	10.2672	10.4826	10.17
ANAPC2	TC09001762.hg.1	5.76484	5.8018	5.72736	5.76484	5.76484	5.76484
ANAPC4	TC04000176.hg.1	8.22155	7.757	7.73807	7.73807	7.73807	7.73807
ANAPC5	TC12002062.hg.1	10.0682	11.1178	10.9695	9.96418	9.99321	10.0499
ANAPC7	TC12003221.hg.1	7.91997	9.65894	9.52506	8.64702	8.64702	8.65884
ANG	TC14000067.hg.1	8.66801	6.7154	6.4331	6.78396	7.28093	6.62935
ANGEL1	TC14001334.hg.1	7.2569	7.35066	7.35066	7.34051	7.32252	7.2504
ANGEL2	TC01003813.hg.1	7.49842	7.28034	7.00881	6.95435	6.99038	6.99038
ANGPT1	TC08001521.hg.1	6.25887	5.66668	5.38526	6.07686	6.19835	6.1426
ANGPT2	TC08000902.hg.1	7.7754	7.15902	7.2469	8.50283	8.5427	8.32018
ANGPT4	TC20000546.hg.1	3.94725	4.19387	4.05167	3.94725	3.81542	3.94725
ANGPTL1	TC01003565.hg.1	7.87047	5.46406	5.33183	6.75138	7.22332	6.64099
ANGPTL2	TC09001599.hg.1	8.00203	5.38735	6.08293	7.4142	7.6236	7.54248
ANGPTL3	TC01000708.hg.1	5.31768	5.31191	5.17216	5.21307	5.21307	5.21307
ANGPTL4	TC19000147.hg.1	4.52901	5.53178	5.28295	5.07628	5.091	4.89038
ANGPTL5	TC11002223.hg.1	6.01528	3.91198	4.24652	4.24652	4.03901	4.17172
ANGPTL6	TC19001157.hg.1	5.06116	5.02522	5.10209	5.2794	5.10209	5.22673
ANGPTL7	TC01000139.hg.1	4.39798	4.39798	4.38002	4.39798	4.47264	4.44581
ANHX	TC12002163.hg.1	4.18722	4.22627	4.00222	4.17849	4.18722	4.18722
ANK1	TC08001171.hg.1	4.17173	4.17173	4.17173	4.17173	4.17173	4.17173
ANK2	TC04000584.hg.1	7.56485	5.45586	5.46223	5.98395	6.02746	5.8825
ANK3	TC10001319.hg.1	7.10324	7.70141	7.63482	6.93751	6.841	7.01332
ANKAR	TC02001111.hg.1	6.40061	6.16554	6.04011	5.99005	5.98949	5.95237
ANKDD1A	TC15002765.hg.1	5.78283	5.4788	5.40823	5.51319	5.41071	5.51338
ANKEF1	TC20001756.hg.1	6.11607	7.37372	7.17351	6.37428	6.381	6.38925
ANKFN1	TC17000696.hg.1	3.66698	3.58119	3.66998	3.64713	3.64713	3.64713
ANKFY1	TC17001019.hg.1	9.24341	9.11016	9.03271	9.86725	10.043	9.89522
ANKH	TC05001172.hg.1	8.82637	8.36055	8.50219	9.2771	9.29253	9.1875
ANKHD1	TC05000726.hg.1	10.0428	9.66267	9.64028	9.75443	9.75443	9.75443
ANKIB1	TC07000547.hg.1	10.0372	10.7019	10.7019	10.9414	10.9944	11.0421
ANKK1	TC11001018.hg.1	4.3857	4.47444	4.35534	4.35534	4.35534	4.35534
ANKLE1	TC19002627.hg.1	4.86542	4.71138	4.71138	4.71138	4.65335	4.71138
ANKLE2	TC12002155.hg.1	8.69492	9.93008	9.67914	9.53332	9.46245	9.53332
ANKMY1	TC02002938.hg.1	5.89326	5.89326	5.89326	5.89326	5.78878	5.89326
ANKMY2	TC07001161.hg.1	7.78866	6.87519	6.77658	7.20458	7.24947	7.1865
ANKRA2	TC05001472.hg.1	7.59022	6.78305	6.73203	6.67376	6.73728	6.78305
ANKRD1	TC10001517.hg.1	4.29624	5.33147	5.18699	5.75565	5.75565	5.77237
ANKRD10	TC13000878.hg.1	10.6956	10.1481	9.71455	10.8542	10.6494	10.9093
ANKRD11	TC16001350.hg.1	7.02339	6.80165	6.92091	6.92091	6.92091	6.92091
ANKRD12	TC18000042.hg.1	11.1375	8.88696	9.08173	9.81004	9.90579	9.74926
ANKRD13A	TC12000854.hg.1	8.60662	9.25468	9.28542	8.76331	8.79846	8.79846
ANKRD13B	TC17000343.hg.1	6.08865	5.95394	5.79163	6.08865	6.08865	6.08865
ANKRD13C	TC01002771.hg.1	8.91355	8.73699	8.68917	8.87953	8.85167	8.89273
ANKRD13D	TC11000683.hg.1	6.25878	5.74955	5.78311	5.90233	5.90233	5.90233
ANKRD16	TC10001004.hg.1	6.61601	6.57757	6.51898	6.00024	6.00656	5.8913
ANKRD17	TC04001279.hg.1	10.3298	10.8415	10.9456	11.3381	11.1715	11.3691
ANKRD18A	TC09001088.hg.1	5.23459	5.50824	5.3158	5.22461	5.1534	5.22501
ANKRD18B	TC09000143.hg.1	4.46741	4.46915	4.46915	4.29421	4.39407	4.31901
ANKRD2	TC10000698.hg.1	4.10207	4.04621	4.11921	4.10207	4.10207	4.10207
ANKRD20A2	TC02002086.hg.1	4.94726	4.90758	4.97572	5.00035	4.85568	4.90105
ANKRD20A3	TC09001113.hg.1	5.42629	5.58061	5.58061	5.46579	5.58061	5.38258
ANKRD20A3	TC09002932.hg.1	5.51415	5.86402	5.86402	5.71782	5.86402	5.61265
ANKRD20A3	TC09002898.hg.1	5.50094	5.70679	5.70679	5.57568	5.70679	5.47232
ANKRD20A4	TC09000295.hg.1	5.62685	5.92495	5.92495	5.59588	5.92495	5.57963
ANKRD22	TC10001497.hg.1	7.48545	7.20121	7.48339	8.15087	8.16523	7.84827
ANKRD23	TC02005037.hg.1	4.59312	4.55558	4.56394	4.52265	4.56394	4.56394
ANKRD24	TC19000082.hg.1	4.90105	4.88457	4.90105	4.90105	4.90105	4.90105
ANKRD26	TC10001124.hg.1	6.90853	6.61897	6.61897	6.61897	6.61897	6.61897
ANKRD27	TC19001388.hg.1	8.13597	7.85903	7.7056	7.69059	7.69059	7.69059
ANKRD28	TC03001213.hg.1	8.91034	10.4723	10.21	9.98579	9.91995	10.0574
ANKRD29	TC18000415.hg.1	6.08451	5.00942	5.03223	5.41939	5.41939	5.41939
ANKRD30A	TC10000245.hg.1	3.82452	3.82452	3.82452	3.75719	3.77329	3.82452
ANKRD30B	TC18000084.hg.1	3.72469	3.78367	3.88049	3.72469	3.61875	3.72469
ANKRD31	TC05001489.hg.1	4.44451	4.57997	4.50622	4.44451	4.44451	4.44451
ANKRD32	TC05000453.hg.1	6.6824	6.20756	6.0847	6.20756	6.27063	6.20756
ANKRD33	TC12000409.hg.1	4.09059	4.09059	4.09059	3.99659	4.04841	4.09059
ANKRD33B	TC05000077.hg.1	4.43294	4.5996	4.73247	4.43294	4.43294	4.43294
ANKRD34A	TC01001091.hg.1	4.46482	4.27183	4.27183	4.27183	4.27183	4.27183
ANKRD34B	TC05001536.hg.1	3.74748	3.78817	3.74748	3.74748	3.74748	3.74748
ANKRD34C	TC15000740.hg.1	3.49296	3.59697	3.75602	3.56187	3.51053	3.54958
ANKRD35	TC01001096.hg.1	4.64891	4.47494	4.47494	4.44189	4.47494	4.47494
ANKRD36	TC02000589.hg.1	11.5366	9.42815	9.08009	10.5955	10.4086	10.6956
ANKRD36B	TC02002120.hg.1	10.6692	8.83794	8.80318	10.0534	9.82502	10.0534
ANKRD37	TC04000905.hg.1	7.25478	6.99627	6.93933	6.57196	6.57196	6.57196
ANKRD39	TC02005038.hg.1	5.60016	5.63584	5.60016	5.60016	5.60016	5.4722
ANKRD40	TC17001696.hg.1	8.82725	9.35907	9.70803	9.0613	9.24354	9.24354
ANKRD42	TC11000858.hg.1	6.79123	6.87785	6.79123	6.79123	6.79123	6.79123
ANKRD44	TC02002645.hg.1	8.34095	7.20342	7.05176	7.88506	8.25664	7.96494
ANKRD45	TC01003529.hg.1	6.18614	5.68327	5.5855	7.134	6.95501	7.09053
ANKRD46	TC08001479.hg.1	7.29868	6.50284	6.50284	6.49473	6.50284	6.46015
ANKRD49	TC11000919.hg.1	7.6978	7.64468	7.20143	6.11284	6.45884	6.57326
ANKRD50	TC04001530.hg.1	8.47394	8.74023	8.79155	9.4448	9.60292	9.34102
ANKRD52	TC12001599.hg.1	7.84542	8.43563	8.4966	8.79629	8.68906	8.73952
ANKRD53	TC02000424.hg.1	5.06758	4.92371	4.88526	5.04068	5.04068	5.01583
ANKRD54	TC22000778.hg.1	6.03715	6.04983	6.06438	5.92552	5.82805	5.92552
ANKRD55	TC05001369.hg.1	4.5629	4.5629	4.5629	4.5629	4.5619	4.5426
ANKRD6	TC06000797.hg.1	6.97112	9.34646	9.10005	7.35705	7.31983	7.39657
ANKRD63	TC15001232.hg.1	5.01787	5.0489	5.08163	4.91349	5.01787	5.01787
ANKRD65	TC01002097.hg.1	4.36693	4.39849	4.55093	4.39967	4.39849	4.39849
ANKRD66	TC06000630.hg.1	3.79291	3.60397	3.60397	3.60397	3.57698	3.57512
ANKRD7	TC07000729.hg.1	4.48733	5.12009	5.03183	4.52679	4.55306	4.28094
ANKRD9	TC14001531.hg.1	5.32144	5.34637	5.19914	5.06973	5.08183	5.18938
ANKS1A	TC06000510.hg.1	7.09749	7.4504	7.58622	7.10133	7.10133	6.93076
ANKS1B	TC12001862.hg.1	4.77792	4.92631	5.04063	4.92631	4.92631	4.92631
ANKS3	TC16000833.hg.1	5.82122	5.82122	5.82122	5.82122	5.82122	5.82122
ANKS4B	TC16000228.hg.1	3.45794	3.84127	3.45394	3.18937	3.24658	3.31293
ANKS6	TC09001408.hg.1	6.56398	8.37013	8.56464	7.61753	7.61753	7.61753
ANKUB1	TC03003396.hg.1	3.62679	3.67713	3.62679	3.50847	3.62679	3.62679
ANKZF1	TC02001320.hg.1	6.6172	6.6172	6.6172	6.56453	6.57699	6.6172
ANLN	TC07000235.hg.1	6.91862	10.393	10.1426	9.53374	9.24212	9.57426
ANO1	TC11000721.hg.1	7.726	7.54012	7.58904	7.99214	8.02055	7.96384
ANO10	TC03001334.hg.1	6.88959	7.38225	7.23169	6.809	6.90136	6.82836
ANO2	TC12001129.hg.1	4.85909	5.09564	5.075	5.56719	5.45009	5.57783
ANO3	TC11000275.hg.1	4.03145	4.03145	4.03145	4.03145	4.03145	4.03145
ANO4	TC12000780.hg.1	4.93836	4.05139	4.09881	3.98418	3.97608	4.05139
ANO5	TC11000261.hg.1	4.40365	5.14199	5.19502	4.66026	4.66026	4.56356
ANO6	TC12000329.hg.1	10.5338	9.789	9.78546	10.7499	10.8075	10.7499
ANO7	TC02001476.hg.1	4.81023	4.76766	4.76766	4.76766	4.7448	4.76766
ANO8	TC19001273.hg.1	5.82899	5.64703	5.82899	5.82899	5.82899	5.82899
ANO9	TC11001232.hg.1	6.28094	5.85658	5.82379	5.94028	5.9227	5.94028
ANP32A	TC15001594.hg.1	10.4126	10.5393	10.5868	10.4126	10.4126	10.4246
ANP32B	TC09000495.hg.1	11.3417	11.8449	11.6483	11.3417	11.3417	11.3417
ANP32C	TC04001702.hg.1	5.79485	5.74604	5.77394	5.72028	5.69537	5.69537
ANP32D	TC12000350.hg.1	3.90306	4.33045	4.04454	4.04454	4.26469	4.06839
ANP32E	TC01003200.hg.1	9.8401	10.1095	10.1316	9.96584	9.96584	10.1853
ANPEP	TC15001837.hg.1	11.258	7.71032	7.57539	6.80741	6.97365	6.86463
ANTXR1	TC02000403.hg.1	11.9822	10.6598	11.0712	12.3539	12.5824	12.3715
ANTXR2	TC04001328.hg.1	9.35188	7.08378	7.19965	8.20832	8.26286	8.20832
ANXA1	TC09000335.hg.1	14.5857	14.9444	14.8333	14.4802	14.6032	14.6032
ANXA10	TC04000836.hg.1	4.61338	4.54788	4.61427	5.07792	4.83919	5.24699
ANXA11	TC10001461.hg.1	8.35277	9.12694	8.96208	8.26681	8.38719	8.31671
ANXA13	TC08001593.hg.1	3.98306	4.47773	4.4123	3.94605	3.85382	3.93979
ANXA2	TC09000149.hg.1	14.9875	16.2299	16.1821	15.7752	15.9778	15.9848
ANXA2	TC15001505.hg.1	14.5834	15.7419	15.7539	15.558	15.6575	15.601
ANXA2R	TC05001313.hg.1	5.34104	5.34008	4.99984	5.08354	5.23733	5.07457
ANXA3	TC04000437.hg.1	7.23735	11.5784	11.2647	10.3683	10.3967	10.5265
ANXA4	TC02000407.hg.1	9.62917	9.24456	9.19779	9.62917	9.62917	9.66732
ANXA5	TC04001514.hg.1	13.4106	14.0258	13.9795	14.6049	14.6899	14.6306
ANXA6	TC05001947.hg.1	11.0272	9.80188	9.61432	10.5957	10.8981	10.5861
ANXA7	TC10001408.hg.1	11.9759	12.2816	12.0616	11.5776	11.7492	11.6821
ANXA8	TC10000314.hg.1	6.58621	5.86029	6.48007	7.03714	7.35169	6.70576
ANXA8	TC10002963.hg.1	6.92873	6.07871	6.69849	7.29196	7.58442	7.06902
ANXA8L2	TC10000309.hg.1	6.72413	5.96594	6.66278	7.18548	7.45146	6.88926
ANXA9	TC01001197.hg.1	5.93901	5.32442	5.32024	5.1956	5.1956	5.11059
AOAH	TC07001285.hg.1	8.23976	6.89814	7.15412	8.23976	8.48013	8.19025
AOC1	TC07001008.hg.1	5.13253	5.12507	5.07658	4.89002	4.88859	4.75557
AOC2	TC17000539.hg.1	4.85327	4.85138	4.48667	4.79237	4.85138	4.85138
AOC3	TC17000540.hg.1	7.24932	5.771	5.62213	8.68268	8.91519	8.26469
AOX1	TC02001162.hg.1	8.71414	5.28963	5.32055	6.77973	7.28107	6.38309
AP1AR	TC04000579.hg.1	7.19461	7.93753	7.92002	7.22202	7.19461	7.19461
AP1B1	TC22000634.hg.1	8.99582	9.42814	9.33884	9.42814	9.42814	9.40955
AP1G1	TC16001252.hg.1	10.3336	10.7975	10.6677	11.194	11.2292	11.2253
AP1G2	TC14002205.hg.1	8.17541	8.1622	7.97226	7.6843	7.7282	7.72719
AP1M1	TC19000320.hg.1	9.10994	9.21735	9.22969	9.22969	9.29655	9.22969
AP1M2	TC19001171.hg.1	8.77244	9.20819	8.95311	8.23826	8.06407	8.2486
AP1S1	TC07000644.hg.1	7.08822	8.27148	7.93591	7.33745	7.33745	7.33745
AP1S2	TC17001760.hg.1	4.96525	4.66083	4.34322	5.96724	6.26112	6.01952
AP1S2	TC0X000882.hg.1	7.92499	7.43863	7.01424	8.93921	9.19553	9.14118
AP1S3	TC02002819.hg.1	7.25017	7.9783	8.19052	7.77262	7.79387	7.79387
AP2A1	TC19000747.hg.1	8.89714	8.79365	8.75608	8.79365	8.79365	8.75979
AP2A2	TC11000036.hg.1	8.5586	7.96622	7.94651	8.56352	8.59066	8.54106
AP2B1	TC17000399.hg.1	11.4923	12.2661	12.3002	11.6547	11.6647	11.6547
AP2M1	TC03000994.hg.1	10.6026	11.7665	11.7044	11.1593	11.1593	11.3287
AP2S1	TC19001658.hg.1	10.6067	10.5274	10.3829	10.676	10.9378	10.6724
AP3B1	TC05001513.hg.1	9.81049	9.309	9.30347	10.0248	10.014	9.86307
AP3B2	TC15001756.hg.1	4.73699	4.65639	4.65639	4.65639	4.64517	4.62236
AP3D1	TC19001021.hg.1	10.0756	10.2539	10.125	10.1242	10.1242	10.1055
AP3M1	TC10001423.hg.1	9.94009	10.7397	10.7397	10.7397	10.7734	10.7397
AP3M2	TC08000324.hg.1	7.17709	7.17709	7.17709	7.33294	7.35213	7.34614
AP3S1	TC05000548.hg.1	8.52192	7.92809	7.85407	8.0558	8.17406	8.0558
AP3S2	TC15002782.hg.1	9.12306	9.5181	9.36572	9.59657	9.57466	9.73489
AP4B1	TC01003008.hg.1	6.59154	6.59154	6.59154	6.64608	6.6433	6.70531
AP4E1	TC15000399.hg.1	6.48253	6.472	6.42516	6.8209	7.0041	6.85521
AP4M1	TC07000611.hg.1	6.27221	6.27221	6.25346	6.27221	6.27221	6.27221
AP4S1	TC14000197.hg.1	6.81193	6.73625	6.6908	6.73625	6.73625	6.69336
AP5B1	TC11001941.hg.1	4.88738	4.9793	4.97677	5.10863	4.98433	4.9793
AP5M1	TC14000340.hg.1	8.89412	9.15368	9.03357	9.24007	9.38133	9.30474
AP5S1	TC20000042.hg.1	5.80857	5.79429	5.92338	5.69745	5.68413	5.58572
AP5Z1	TC07000045.hg.1	5.52494	5.33662	5.33662	5.33662	5.30022	5.33662
APAF1	TC12000765.hg.1	7.48017	7.87195	7.80577	8.07436	8.05138	8.04656
APBA1	TC09001193.hg.1	5.39298	5.30576	5.36584	5.36584	5.36584	5.36584
APBA2	TC15000153.hg.1	5.9157	5.27056	5.58534	5.70357	5.70357	5.70357
APBA3	TC19001049.hg.1	4.83359	4.68535	4.67762	4.67762	4.66061	4.64647
APBB1	TC11001355.hg.1	5.38189	5.33156	5.31768	5.38189	5.35253	5.38189
APBB1IP	TC10000181.hg.1	7.95	6.77126	6.92085	7.67585	7.96477	7.60483
APBB2	TC04001139.hg.1	9.37081	8.2303	8.34486	9.46684	9.48999	9.46684
APBB3	TC05003433.hg.1	5.73485	5.73485	5.64829	5.6521	5.70451	5.73485
APC	TC05003398.hg.1	7.21271	7.05199	6.90031	7.4312	7.61303	7.45713
APC2	TC19000040.hg.1	4.82376	4.82376	4.82376	4.82376	4.82376	4.82376
APCDD1	TC18000051.hg.1	8.34099	8.30268	8.36114	8.45507	8.45507	8.45507
APCDD1L	TC20000985.hg.1	4.782	4.782	4.782	4.782	4.77188	4.75657
APCS	TC01001354.hg.1	3.88101	4.42795	4.06927	4.05052	3.94121	3.80489
APEH	TC03000297.hg.1	8.07773	8.87928	8.55212	8.41325	8.41325	8.41325
APEX1	TC14000055.hg.1	13.1638	13.7817	13.6385	13.1638	13.1654	13.2417
APEX2	TC0X000326.hg.1	6.49649	7.16398	7.15562	6.89731	6.82329	6.78003
APH1A	TC01003201.hg.1	8.70336	9.24478	9.21437	8.8353	8.8353	8.80626
APH1B	TC15000582.hg.1	6.76858	6.90349	6.77953	6.75392	6.70077	6.5444
API5	TC11000360.hg.1	10.6382	11.7126	11.5268	11.8124	11.9312	12.1764
APIP	TC11001548.hg.1	8.58087	8.74818	8.64681	8.61178	8.64197	8.62976
APITD1-CORT	TC01000130.hg.1	6.59498	6.37435	6.20345	6.11951	6.11951	6.11951
APLF	TC02004967.hg.1	5.6092	5.77709	5.55111	5.54755	5.54755	5.54755
APLN	TC0X001354.hg.1	4.66482	4.82376	4.82376	4.82376	4.98132	4.82376
APLNR	TC11001786.hg.1	4.52828	4.90458	5.03665	6.34039	6.46059	5.80688
APLP1	TC19000488.hg.1	5.0238	4.92287	4.92287	4.92287	4.91701	4.92287
APLP2	TC11001194.hg.1	14.1209	15.6022	15.4082	14.8072	14.8072	14.8853
APMAP	TC20000726.hg.1	9.61242	10.0944	10.1411	9.56862	9.85309	9.53611
APOA1	TC11002328.hg.1	6.15299	8.88028	8.91642	7.35737	7.27753	7.21533
APOA1BP	TC01001323.hg.1	8.92973	9.27641	9.15267	8.4532	8.38101	8.35074
APOA2	TC01003422.hg.1	5.4832	5.07579	5.55468	5.4832	5.4832	5.4832
APOA4	TC11002327.hg.1	3.5495	3.60111	3.57119	3.53419	3.5495	3.5495
APOA5	TC11002325.hg.1	4.46708	4.48072	4.13029	4.49455	4.45861	4.49455
APOB	TC02001628.hg.1	3.82147	3.82147	3.82147	3.82147	3.82147	3.82147
APOBEC1	TC12001163.hg.1	4.19338	4.34509	4.11576	4.12993	3.99649	4.12993
APOBEC2	TC06000563.hg.1	4.59463	4.57562	4.57562	4.57562	4.57562	4.57562
APOBEC3A_B	TC22001424.hg.1	6.59188	6.51013	6.56382	7.23413	7.48253	7.10132
APOBEC3B	TC22001425.hg.1	7.94969	7.73761	7.66324	8.00734	8.0975	7.92103
APOBEC3C	TC22001426.hg.1	9.96005	8.75401	8.92302	9.99425	10.2849	9.99425
APOBEC3D	TC22001427.hg.1	9.15873	7.56079	7.82138	8.35974	8.5749	8.37197
APOBEC3F	TC22001467.hg.1	8.24293	7.43232	7.59378	8.14507	8.18206	8.08748
APOBEC3G	TC22001468.hg.1	7.34916	6.81125	6.76787	7.34746	7.5302	7.40412
APOBEC3H	TC22000311.hg.1	5.45893	5.21582	5.29972	5.45893	5.45893	5.44665
APOBEC4	TC01003619.hg.1	3.35021	3.44033	3.19596	3.35021	3.35021	3.35021
APOBR	TC16000302.hg.1	5.35424	5.24225	5.45827	5.45675	5.45675	5.45675
APOC1	TC19000634.hg.1	11.5085	8.30306	8.54811	9.23472	9.45023	9.04284
APOC2	TC19002642.hg.1	6.96561	6.01645	5.66339	5.95268	5.81543	6.0144
APOC3	TC11001042.hg.1	4.06895	4.06895	4.05013	3.9368	4.06771	4.05008
APOC4	TC19002643.hg.1	7.04058	6.82962	7.05481	7.05481	6.9232	7.05481
APOD	TC03002146.hg.1	12.2128	8.36275	7.8422	12.3437	12.7256	12.1522
APOE	TC19000633.hg.1	8.04278	7.02503	6.73688	7.90243	8.2052	7.88734
APOF	TC12001604.hg.1	3.18268	4.16024	4.10942	3.84954	3.84954	3.7875
APOH	TC17001810.hg.1	3.99634	3.67572	3.59413	3.58997	3.37539	3.53943
APOL1	TC22000265.hg.1	10.2622	9.42479	9.45726	10.9436	11.1265	10.9696
APOL2	TC22000702.hg.1	7.49427	7.08505	7.11492	8.03884	8.25067	8.28361
APOL3	TC22000700.hg.1	7.27936	6.43695	6.61607	7.5614	7.5151	7.34702
APOL4	TC22000701.hg.1	7.16974	6.82797	7.12689	8.35234	8.5969	8.66499
APOL5	TC22000264.hg.1	3.66323	3.65155	3.69266	3.69715	3.58501	3.66323
APOL6	TC22000262.hg.1	12.2291	10.7724	11.0534	12.4089	12.5503	12.3797
APOLD1	TC12003237.hg.1	5.26194	5.54416	5.26231	5.31067	5.14262	5.26231
APOM	TC06000377.hg.1	5.851	6.09227	6.07727	5.851	5.79724	5.78788
APOM	TC6_cox_hap2000072.hg.1	6.12026	6.39258	6.29313	6.12026	6.0665	6.03423
APOM	TC6_dbb_hap3000063.hg.1	6.12026	6.39258	6.29313	6.12026	6.0665	6.03423
APOM	TC6_mann_hap4000063.hg.1	6.12026	6.39258	6.29313	6.12026	6.0665	6.03423
APOM	TC6_mcf_hap5000058.hg.1	6.12026	6.39258	6.29313	6.12026	6.0665	6.03423
APOM	TC6_qbl_hap6000063.hg.1	6.12026	6.39258	6.29313	6.12026	6.0665	6.03423
APOM	TC6_ssto_hap7000059.hg.1	6.11252	6.38609	6.30183	6.11252	6.0591	6.00774
APOO	TC0X000923.hg.1	9.41021	10.5537	10.6205	9.60516	9.77406	9.39845
APOOL	TC0X000439.hg.1	8.58216	9.2763	9.34963	9.34963	9.34963	9.34963
APOPT1	TC14002313.hg.1	8.11292	8.03851	7.91372	7.78522	7.78595	7.67545
APP	TC21000340.hg.1	13.8647	15.1114	15.0362	14.5941	14.6534	14.7267
APPBP2	TC17001764.hg.1	10.7625	10.767	10.516	10.0148	10.1928	10.1441
APPL1	TC03000365.hg.1	10.368	10.3093	10.3093	10.2431	10.2418	10.19
APPL2	TC12001913.hg.1	8.94199	8.79165	8.60776	8.94199	8.94199	8.94199
APRT	TC16001344.hg.1	8.55555	8.11107	7.63971	7.13152	7.25236	6.8952
APTX	TC09001006.hg.1	7.22308	7.60605	7.64696	7.39882	7.39882	7.39882
AQP1	TC07003392.hg.1	6.55307	6.2734	6.29603	6.68893	6.73793	6.67554
AQP10	TC01001273.hg.1	4.2152	3.9412	3.65217	3.9412	3.9412	3.91333
AQP11	TC11000830.hg.1	7.32519	6.28938	6.21405	5.75651	5.85033	5.97936
AQP12A	TC02001470.hg.1	3.89663	3.89663	3.89663	3.89663	3.89663	3.89663
AQP12B	TC02002939.hg.1	3.76083	3.76083	3.76083	3.76083	3.76083	3.76083
AQP2	TC12000383.hg.1	3.76341	3.84187	3.81561	3.7173	3.52799	3.7173
AQP3	TC09001012.hg.1	7.08787	7.03414	7.03414	7.03414	7.10248	7.03414
AQP4	TC18000429.hg.1	4.21225	4.21225	4.41105	4.21225	4.21225	4.21225
AQP5	TC12000384.hg.1	7.34167	9.14641	8.65282	7.52677	7.38317	7.34199
AQP6	TC12000385.hg.1	4.25031	4.32463	4.40244	4.25702	4.22304	4.23504
AQP7	TC09001011.hg.1	6.06976	5.67997	5.96875	7.25505	7.25505	7.10134
AQP8	TC16000284.hg.1	3.86848	3.78318	3.94485	3.7361	3.78318	3.78318
AQP9	TC15000441.hg.1	6.12796	6.89042	7.08364	7.5583	7.72502	7.53456
AQPEP	TC05000549.hg.1	4.3021	4.3015	4.4054	4.50232	4.50232	4.50232
AQR	TC15001202.hg.1	8.93767	8.93767	8.88545	9.24865	9.28566	9.23777
AR	TC0X000358.hg.1	6.30208	5.13563	5.16228	5.32923	5.40144	5.1773
ARAF	TC0X000237.hg.1	8.80656	9.00393	8.88132	8.87145	8.87145	8.79181
ARAP1	TC11003491.hg.1	8.29091	8.35273	8.39909	8.29091	8.29091	8.29091
ARAP2	TC04002955.hg.1	8.05064	7.00405	6.74015	8.25193	8.46866	8.2872
ARAP3	TC05001872.hg.1	5.61655	5.80853	5.80853	5.80853	5.80853	5.80853
ARC	TC08001699.hg.1	4.77204	4.76442	4.69969	4.54559	4.54965	4.69707
ARCN1	TC11001066.hg.1	11.7093	12.9841	12.998	12.5071	12.6988	12.5674
AREG	TC04002952.hg.1	5.73104	7.55448	7.18536	6.20018	6.19177	6.19177
AREG	TC04002953.hg.1	5.63221	7.49291	6.9093	6.08333	6.08333	6.08333
AREL1	TC14001310.hg.1	8.57384	9.79061	9.78427	10.1305	10.0307	10.2429
ARF1	TC01001884.hg.1	12.7943	13.3682	13.386	13.1582	13.1582	13.1582
ARF3	TC12003225.hg.1	10.1512	10.4163	10.6373	10.7932	10.7884	10.8152
ARF4	TC03001495.hg.1	13.3516	14.4194	14.3899	14.4822	14.7418	14.626
ARF5	TC07003341.hg.1	8.87816	9.29289	9.27118	8.74225	8.73968	8.68272
ARF6	TC14000280.hg.1	10.9837	11.3241	11.3241	11.3247	11.4113	11.4844
ARFGAP1	TC20000511.hg.1	6.26615	6.268	6.268	6.268	6.268	6.30272
ARFGAP2	TC11001730.hg.1	7.64466	8.02091	7.93347	7.93347	7.93347	8.05432
ARFGAP3	TC22000856.hg.1	9.30681	9.37293	9.37293	9.37293	9.37293	9.37293
ARFGEF1	TC08001293.hg.1	9.96032	10.4465	10.3461	10.008	9.97042	10.1606
ARFGEF2	TC20000382.hg.1	9.01335	9.04911	9.02409	9.10214	9.07672	9.16986
ARFIP1	TC04000766.hg.1	9.12331	9.91085	9.73323	9.37082	9.38404	9.38404
ARFIP2	TC11001358.hg.1	6.47212	7.55539	7.28063	6.82317	6.9336	6.9336
ARFRP1	TC20001038.hg.1	6.53926	6.61576	6.63918	6.7275	6.70219	6.7275
ARG1	TC06000983.hg.1	4.3205	4.31085	4.3205	4.3205	4.21214	4.3205
ARG2	TC14000409.hg.1	5.96826	6.16087	6.25644	6.16178	6.14333	6.22989
ARGFX	TC03000621.hg.1	3.56316	3.56316	3.56316	3.56316	3.49317	3.33341
ARGLU1	TC13000861.hg.1	11.9956	11.728	11.1421	11.9444	11.6951	12.0451
ARHGAP1	TC11001723.hg.1	10.7606	10.8285	10.9109	11.2692	11.3483	11.2305
ARHGAP10	TC04000733.hg.1	8.45749	6.68338	6.62876	7.23812	7.23812	7.17246
ARHGAP11A	TC15000223.hg.1	7.0408	8.124	8.26329	8.05489	8.00574	8.12316
ARHGAP11B	TC15002760.hg.1	7.27703	7.63796	7.71658	7.61954	7.82469	7.61512
ARHGAP12	TC10001159.hg.1	8.75882	8.38196	8.37706	8.58743	8.51027	8.64618
ARHGAP15	TC02000904.hg.1	9.01496	7.22419	6.77978	8.58484	9.0774	8.58484
ARHGAP17	TC16000972.hg.1	8.7136	8.84204	8.74577	9.24357	9.534	9.43317
ARHGAP18	TC06004137.hg.1	9.02224	8.2492	8.32187	9.10639	9.61196	9.02224
ARHGAP19	TC10002952.hg.1	6.76549	6.23136	6.08019	6.47598	6.62969	6.4903
ARHGAP20	TC11002275.hg.1	5.9903	5.04327	5.16649	5.71946	5.76898	5.71946
ARHGAP21	TC10001109.hg.1	9.26984	8.41582	8.40845	9.44143	9.39551	9.42182
ARHGAP23	TC17000461.hg.1	7.9163	7.55226	7.8048	7.55226	7.55226	7.55226
ARHGAP24	TC04000466.hg.1	5.67494	5.29682	5.2707	5.67494	5.90167	5.60821
ARHGAP25	TC02000400.hg.1	6.66847	5.75649	5.77093	6.31872	6.41374	6.31529
ARHGAP26	TC05000782.hg.1	7.48436	6.97772	6.80756	7.66535	7.52488	7.93037
ARHGAP27	TC17_ctg5_hap1000011.hg.1	5.75565	5.75565	5.75565	5.75565	5.75565	5.75565
ARHGAP27	TC17_ctg5_hap1000012.hg.1	4.61222	5.16727	5.16631	4.77948	4.61338	4.77948
ARHGAP27	TC17001600.hg.1	5.28339	5.28339	5.28339	5.28339	5.27234	5.28339
ARHGAP28	TC18000033.hg.1	5.82872	6.18738	6.26582	6.6138	6.92265	6.56618
ARHGAP29	TC01002884.hg.1	9.90259	12.9061	12.7871	10.3344	10.3344	10.3913
ARHGAP30	TC01003414.hg.1	6.32847	5.6066	5.76709	6.21655	6.32155	6.1285
ARHGAP31	TC03000607.hg.1	7.39383	6.39216	6.32427	7.81207	7.8863	7.58947
ARHGAP32	TC11002446.hg.1	8.27071	8.30737	8.37866	8.86857	8.84318	9.08377
ARHGAP33	TC19000486.hg.1	4.61042	4.3521	4.52127	4.61042	4.50571	4.61042
ARHGAP35	TC19000669.hg.1	9.85235	8.13351	8.60243	9.76413	9.80195	9.63615
ARHGAP36	TC0X000625.hg.1	3.68046	3.77183	3.68431	3.68046	3.64694	3.68046
ARHGAP39	TC08001758.hg.1	5.59241	6.26451	6.13226	5.59241	5.59241	5.59241
ARHGAP4	TC0X002308.hg.1	6.81229	6.81229	6.81229	6.81229	6.81229	6.81229
ARHGAP40	TC20000287.hg.1	3.86088	3.86088	3.94165	3.86088	3.80516	3.86088
ARHGAP42	TC11000944.hg.1	6.94689	6.61466	6.48234	7.57979	7.76064	7.51438
ARHGAP44	TC17000159.hg.1	6.06366	6.11909	6.06366	6.18069	6.22053	6.06366
ARHGAP5	TC14000205.hg.1	9.3499	9.3499	9.3499	9.42539	9.46931	9.3499
ARHGAP6	TC0X000858.hg.1	5.08332	4.48773	4.48634	4.64548	4.64548	4.64548
ARHGAP8	TC22000376.hg.1	5.89756	5.89756	5.89756	5.89756	5.89756	5.89756
ARHGAP9	TC12001624.hg.1	6.99749	6.21777	6.06844	6.55443	6.55443	6.53377
ARHGDIA	TC17001961.hg.1	9.66135	10.1212	10.1069	9.87325	10.1069	9.92343
ARHGDIB	TC12001278.hg.1	12.8747	11.6066	11.7055	13.0717	13.5347	13.0591
ARHGDIG	TC16002048.hg.1	5.57059	5.52421	5.54744	5.57059	5.57059	5.57059
ARHGEF1	TC19000589.hg.1	6.92181	6.2614	6.27043	6.58849	6.59961	6.5229
ARHGEF10	TC08000010.hg.1	6.38994	6.9567	6.89236	6.71076	6.71076	6.71076
ARHGEF10L	TC01000236.hg.1	5.57153	5.37896	5.43373	5.48138	5.48138	5.48138
ARHGEF11	TC01003356.hg.1	7.67089	7.67665	7.81566	7.92819	8.0212	7.92819
ARHGEF12	TC11001102.hg.1	12.0164	11.878	11.9798	12.4911	12.407	12.7028
ARHGEF15	TC17000138.hg.1	5.59443	5.29868	5.47149	5.87081	5.87081	5.86237
ARHGEF16	TC01000069.hg.1	4.27979	4.27979	4.36882	4.27979	4.25182	4.27979
ARHGEF17	TC11000774.hg.1	7.263	8.41843	8.45808	8.05713	7.99706	8.07547
ARHGEF18	TC19000125.hg.1	7.05678	7.05678	7.05678	7.05678	7.15954	7.10475
ARHGEF19	TC01002259.hg.1	5.37482	5.24495	5.27583	5.27583	5.23446	5.27583
ARHGEF2	TC01003328.hg.1	7.44545	7.12983	7.11967	7.55009	7.65744	7.48855
ARHGEF25	TC12003247.hg.1	6.73427	6.32792	6.43454	6.73427	6.73427	6.73889
ARHGEF26	TC03000844.hg.1	5.62285	5.2811	5.2811	5.2811	5.2811	5.24914
ARHGEF28	TC05000355.hg.1	6.77984	5.69066	5.52708	5.53114	5.61947	5.56294
ARHGEF3	TC03001488.hg.1	7.43173	7.74651	7.56176	7.93267	7.96306	7.89147
ARHGEF33	TC02004960.hg.1	4.23935	4.23935	4.28071	4.23419	4.23935	4.23935
ARHGEF35	TC07003305.hg.1	8.03335	7.70296	7.47351	7.15166	7.29796	7.07676
ARHGEF37	TC05000822.hg.1	5.45279	5.77809	5.60497	5.7309	5.64075	5.58343
ARHGEF38	TC04000544.hg.1	4.44627	4.88617	4.72352	5.2232	5.32638	5.12941
ARHGEF39	TC09001057.hg.1	4.9374	5.3272	5.20833	4.9374	4.9374	4.9374
ARHGEF4	TC02000828.hg.1	4.34965	4.28262	4.30495	4.30343	4.24012	4.30343
ARHGEF40	TC14000082.hg.1	5.9641	5.62294	5.6264	6.13469	6.12159	6.092
ARHGEF5	TC07000957.hg.1	7.37331	8.05973	8.05389	7.75289	7.75289	7.75289
ARHGEF6	TC0X001416.hg.1	8.87248	6.91744	6.68536	8.87248	9.1201	8.87248
ARHGEF7	TC13000398.hg.1	7.48714	7.2246	7.31484	7.89958	7.86876	7.96169
ARHGEF9	TC0X001092.hg.1	7.13824	7.61238	7.51504	7.13824	7.10078	7.10716
ARID1A	TC01000349.hg.1	9.46778	9.48483	9.42526	9.78978	9.72613	9.65648
ARID1B	TC06001123.hg.1	7.80521	7.4128	7.39079	7.80036	7.85429	7.80036
ARID2	TC12000331.hg.1	9.73291	9.87326	9.79058	9.9155	9.89017	9.90966
ARID3A	TC19000023.hg.1	5.98471	5.59142	5.76508	6.10546	5.91753	5.94286
ARID3B	TC15000682.hg.1	5.55983	5.35866	5.26749	5.37156	5.42769	5.37156
ARID3C	TC09001041.hg.1	4.56759	4.56759	4.47323	4.56759	4.56759	4.56759
ARID4A	TC14000348.hg.1	7.99555	7.54795	7.37921	7.5785	7.58674	7.5766
ARID4B	TC01006389.hg.1	9.21517	8.96466	8.96466	8.96466	8.96466	8.96466
ARID5A	TC02000583.hg.1	6.61868	6.47414	6.56475	6.55815	6.59759	6.55815
ARID5B	TC10000377.hg.1	10.4738	11.0354	11.1408	10.6958	10.9273	10.6845
ARIH1	TC15000659.hg.1	10.9721	10.2667	10.1628	10.942	10.9205	10.9591
ARIH2	TC03000285.hg.1	9.06692	9.36765	9.24159	9.2166	9.2166	9.2166
ARIH2OS	TC03001391.hg.1	4.79408	5.93124	4.55258	4.33559	4.25051	4.36112
ARL1	TC12001876.hg.1	10.4025	10.8216	10.7034	10.3875	10.4025	10.3934
ARL10	TC05000997.hg.1	5.52451	5.47424	5.52451	5.52451	5.52451	5.52451
ARL11	TC13000200.hg.1	4.12927	4.12949	4.19433	4.12927	4.12927	4.12927
ARL13A	TC0X000471.hg.1	4.4173	4.4173	4.4173	4.40139	4.4173	4.4173
ARL13B	TC03000474.hg.1	8.46142	10.8865	11.0807	9.09155	9.07299	9.21548
ARL14	TC03000878.hg.1	4.52288	4.88197	4.07162	4.52288	4.52288	4.42962
ARL14EP	TC11000295.hg.1	11.3493	10.9833	10.8138	10.4571	10.5874	10.3526
ARL14EPL	TC05000550.hg.1	4.29479	4.99829	5.21729	4.78428	4.53944	4.34707
ARL15	TC05001345.hg.1	7.37234	6.90344	6.68053	7.35784	7.49362	7.27111
ARL16	TC17001957.hg.1	7.42274	7.95087	8.02577	6.6944	6.55302	6.37629
ARL17A	TC17_ctg5_hap1000002.hg.1	8.63494	8.54989	8.37619	8.1661	8.31583	8.28314
ARL17A	TC17_ctg5_hap1000003.hg.1	10.0618	8.39412	8.15704	8.1697	7.94877	8.09663
ARL17A	TC17_ctg5_hap1000024.hg.1	9.54217	9.24733	9.02286	8.83322	8.79279	8.45869
ARL17A	TC17001613.hg.1	9.44583	9.31197	9.16825	8.71558	8.69096	8.65829
ARL17B	TC17001612.hg.1	9.22421	9.05298	9.05298	8.37184	8.46862	8.47017
ARL17B	TC17_ctg5_hap1000004.hg.1	8.76973	8.76973	8.76973	8.22576	8.1785	8.09919
ARL2	TC11003457.hg.1	9.37561	8.78687	8.80099	8.66837	8.756	8.43394
ARL2BP	TC16000485.hg.1	11.8629	12.1875	12.3074	12.0793	12.2808	12.0581
ARL3	TC10001624.hg.1	12.0149	10.7508	10.8577	11.4731	11.4731	11.4731
ARL4A	TC07000098.hg.1	6.60002	6.30216	6.20368	6.44068	6.44068	6.44068
ARL4C	TC02002891.hg.1	8.75194	11.1578	11.4164	9.75108	9.58653	9.75516
ARL4D	TC17000551.hg.1	8.81944	10.099	9.33079	7.49235	7.69132	7.40828
ARL5A	TC02002429.hg.1	7.18386	7.20731	7.22923	7.18386	7.18386	7.18386
ARL5B	TC10000140.hg.1	9.53666	10.1924	10.0954	10.4382	10.7826	10.9088
ARL5C	TC17001445.hg.1	4.27276	4.27276	4.4014	4.27058	4.13981	4.27276
ARL6	TC03000479.hg.1	6.4618	6.92522	6.4618	6.4618	6.4618	6.4618
ARL6IP1	TC16000915.hg.1	14.6159	15.4021	15.4074	15.3779	15.4157	15.2957
ARL6IP4	TC12003262.hg.1	8.42691	9.30801	9.08944	8.13974	8.19529	8.15008
ARL6IP5	TC03000417.hg.1	13.3436	13.3703	13.3436	12.97	13.3072	12.8616
ARL6IP6	TC02000942.hg.1	8.3864	9.61808	9.73124	8.4292	8.4292	8.4292
ARL8A	TC01003699.hg.1	10.2008	11.0593	11.1652	11.069	11.0847	11.0297
ARL8B	TC03000016.hg.1	10.8731	11.1451	11.2582	10.9764	11.0504	10.9774
ARL9	TC04000333.hg.1	6.11291	4.39963	4.08979	4.72401	4.65254	4.3213
ARMC1	TC08001280.hg.1	9.8514	11.4459	11.0925	10.0092	9.9846	10.2121
ARMC10	TC07000671.hg.1	8.67308	9.31307	9.02945	8.99464	8.99464	8.99464
ARMC12	TC06000519.hg.1	4.1942	4.16209	4.1415	3.99961	4.06147	4.16251
ARMC2	TC06000870.hg.1	5.70318	5.65918	5.63763	5.78624	5.70318	5.74638
ARMC3	TC10000161.hg.1	4.57343	4.57343	4.57343	4.84014	5.10716	5.16662
ARMC4	TC10001134.hg.1	3.94179	3.87652	3.87652	3.87652	3.87652	3.87652
ARMC5	TC16000377.hg.1	5.03725	5.09413	5.16921	5.03725	5.03725	5.03725
ARMC6	TC19000367.hg.1	5.90315	5.997	6.15503	5.74259	5.77221	5.77221
ARMC7	TC17000846.hg.1	7.482	7.69192	7.72376	7.19661	6.78016	6.93968
ARMC8	TC03000743.hg.1	7.8215	9.51053	9.19019	8.25771	8.25771	8.25771
ARMC9	TC02001388.hg.1	6.92421	6.94554	6.94554	7.04267	6.98165	7.02168
ARMCX1	TC0X000480.hg.1	8.27037	6.56032	6.71655	7.0967	7.13586	7.0967
ARMCX2	TC0X001224.hg.1	8.24812	8.58316	8.59152	8.40671	8.40671	8.35262
ARMCX3	TC0X000481.hg.1	7.68279	7.6768	7.68279	7.68279	7.68279	7.68279
ARMCX4	TC0X000479.hg.1	5.59745	5.3811	5.50489	5.59745	5.59745	5.59745
ARMCX5	TC0X002319.hg.1	6.24312	6.44825	6.40547	6.24312	6.24312	6.24312
ARMCX6	TC0X001221.hg.1	8.88811	9.73069	9.51613	8.91856	9.05637	9.0846
ARMS2	TC10000888.hg.1	4.2073	4.20142	4.21756	4.34821	4.21756	4.20373
ARNT	TC01003212.hg.1	9.83163	9.41659	9.42309	9.84265	9.91986	9.83967
ARNT2	TC15000749.hg.1	7.22351	6.6941	6.70014	6.91107	6.90138	6.90248
ARNTL	TC11000206.hg.1	7.42539	7.49726	7.42539	7.52755	7.61944	7.44559
ARNTL2	TC12000264.hg.1	7.29274	7.67246	7.61741	7.8009	7.75787	7.863
ARPC1A	TC07003287.hg.1	11.5161	13.2867	12.944	12.4323	12.4323	12.3744
ARPC1B	TC07003288.hg.1	9.60646	10.4611	10.3751	9.97265	9.98329	9.9432
ARPC2	TC02001294.hg.1	10.8454	10.9053	10.8799	10.9497	10.9497	10.9925
ARPC3	TC12003222.hg.1	11.9504	12.6964	12.5187	12.01	12.1608	12.0029
ARPC4	TC03003343.hg.1	9.38914	9.99086	9.80081	9.80081	9.80081	9.80081
ARPC5	TC01003617.hg.1	13.1656	14.0413	14.0288	14.1444	14.2166	14.2006
ARPC5L	TC09000646.hg.1	7.64386	8.12986	7.97692	7.64386	7.64386	7.55471
ARPIN	TC15002783.hg.1	7.38317	6.68159	6.83319	7.41471	7.38317	7.58688
ARPP19	TC15001457.hg.1	12.2212	11.8213	11.8526	11.8524	12.1389	11.8722
ARPP21	TC03000171.hg.1	4.08354	4.08354	4.12015	4.08354	4.03637	4.08354
ARR3	TC0X000374.hg.1	4.48075	4.48075	4.48075	4.48075	4.28592	4.48075
ARRB1	TC11002092.hg.1	9.35663	8.05186	8.11722	8.60732	8.80523	8.46394
ARRB2	TC17000047.hg.1	10.6676	9.61306	9.69309	10.1553	10.4008	10.1553
ARRDC1	TC09000851.hg.1	6.64863	6.90073	6.83137	6.61217	6.76573	6.72791
ARRDC2	TC19000350.hg.1	5.62472	5.2253	5.38083	5.2253	5.2253	5.2253
ARRDC3	TC05001590.hg.1	9.88475	10.8691	10.8691	10.7279	10.7067	10.709
ARRDC4	TC15000945.hg.1	8.20939	7.95388	8.10801	9.25677	9.30915	9.41589
ARRDC5	TC19001074.hg.1	5.04465	4.80956	4.81132	4.72135	4.56561	4.66771
ARSA	TC22000918.hg.1	5.59995	5.55744	5.56972	5.56972	5.48001	5.56972
ARSB	TC05001519.hg.1	6.29631	6.16294	6.21127	6.29631	6.52553	6.29631
ARSD	TC0X000805.hg.1	7.28419	7.1164	7.12582	6.9433	7.02917	6.87172
ARSE	TC0X000806.hg.1	5.59597	4.7602	4.78059	4.78567	4.89723	4.78567
ARSF	TC0X000020.hg.1	3.43725	3.70834	3.63433	3.3419	3.43725	3.43725
ARSG	TC17000802.hg.1	6.70506	6.86332	6.86332	6.50978	6.6543	6.36589
ARSH	TC0X000019.hg.1	4.09392	4.12418	4.09392	4.09392	4.09392	4.09392
ARSI	TC05001935.hg.1	5.17662	4.95702	5.0283	5.0283	5.0283	5.0283
ARSJ	TC04001487.hg.1	5.30333	6.46509	6.27126	5.93425	6.05946	5.93425
ARSK	TC05000458.hg.1	6.09257	5.90529	5.90529	5.90529	5.90529	5.90529
ART1	TC11000082.hg.1	4.7838	4.7838	4.7855	4.7838	4.65069	4.7838
ART3	TC04000424.hg.1	4.31155	4.31155	4.34776	4.31155	4.31155	4.31155
ART4	TC12001275.hg.1	3.97387	4.05998	4.01825	4.14375	4.28278	4.20362
ART5	TC11001298.hg.1	4.52041	4.3707	4.25195	4.3707	4.3707	4.3707
ARTN	TC01000552.hg.1	4.0997	4.0997	4.0997	4.0997	4.0966	4.0997
ARV1	TC01001913.hg.1	7.42261	7.74581	7.42261	7.08713	7.28107	7.42261
ARVCF	TC22001432.hg.1	4.92856	4.99063	4.99063	4.99063	4.99063	4.99434
ARX	TC0X000929.hg.1	6.10866	4.81762	4.95054	4.54415	4.7204	4.81762
AS3MT	TC10002948.hg.1	6.15414	6.4626	6.31231	6.48458	6.45541	6.31231
ASAH1	TC08001015.hg.1	11.621	10.3952	10.2259	10.998	11.0768	10.9649
ASAH2	TC10001287.hg.1	4.69886	4.82341	4.69886	4.69886	4.69886	4.69886
ASAH2B	TC10000345.hg.1	6.63359	6.77745	7.04965	6.99655	6.84271	6.98527
ASAP1	TC08001641.hg.1	9.82078	9.95855	9.99721	9.89495	9.88317	9.85671
ASAP2	TC02000046.hg.1	8.42319	10.6522	10.6387	10.7249	10.6522	10.7631
ASAP3	TC01002343.hg.1	7.00119	6.12107	6.05682	6.3558	6.44627	6.41173
ASB1	TC02001455.hg.1	7.02644	7.32168	7.47874	7.19431	7.19431	7.19431
ASB10	TC07002032.hg.1	4.41011	4.41011	4.41011	4.41011	4.34493	4.41011
ASB11	TC0X000874.hg.1	4.02655	3.9985	3.99753	3.99753	3.85361	3.90956
ASB12	TC0X002332.hg.1	4.30884	4.23549	4.14777	4.04147	4.14777	3.96034
ASB13	TC10001000.hg.1	5.46936	5.02653	5.06583	5.11022	5.27032	5.20517
ASB14	TC03001491.hg.1	4.79355	4.74773	4.74773	4.74773	4.74773	4.65776
ASB15	TC07000745.hg.1	3.45003	3.45003	3.45003	3.45003	3.45003	3.42513
ASB16	TC17000564.hg.1	5.58981	5.55448	5.57626	5.39595	5.46501	5.37128
ASB17	TC01002794.hg.1	3.68514	4.20068	3.64209	3.48415	3.64209	3.59541
ASB18	TC02002898.hg.1	3.89868	3.91764	3.89868	3.8956	3.89755	3.88648
ASB2	TC14001461.hg.1	5.01648	4.74561	4.52098	4.52098	4.51404	4.52098
ASB3	TC02005026.hg.1	7.03832	7.19965	7.06592	7.03832	7.03832	7.03832
ASB4	TC07000569.hg.1	3.71566	3.71566	3.71566	3.71566	3.62672	3.71566
ASB5	TC04001762.hg.1	3.4243	3.49996	3.4243	3.35687	3.36381	3.4243
ASB6	TC09001650.hg.1	7.17622	7.78204	7.74631	7.17622	7.17622	7.17622
ASB7	TC15000967.hg.1	6.85421	7.19376	7.14741	7.23501	7.43568	7.23588
ASB8	TC12001445.hg.1	8.67098	8.76717	8.86165	8.55822	8.69094	8.52162
ASB9	TC0X000873.hg.1	4.99119	5.11364	5.12207	5.11117	5.01792	5.09757
ASCC1	TC10001377.hg.1	7.90749	7.91594	7.90845	7.87239	7.90749	7.90749
ASCC2	TC22000642.hg.1	7.35976	8.24249	8.14375	7.97582	7.97582	7.97582
ASCC3	TC06001970.hg.1	9.59321	9.6517	9.59321	9.91844	9.82361	10.0099
ASCL1	TC12000796.hg.1	4.04422	4.22948	4.04422	4.04422	4.04422	4.04422
ASCL2	TC11001277.hg.1	4.34216	4.33592	4.45329	4.37347	4.34216	4.34216
ASCL3	TC11001392.hg.1	4.29619	5.13473	4.6185	4.09558	4.33364	4.15452
ASCL4	TC12000832.hg.1	3.18486	3.61092	3.6226	3.19125	3.11134	3.25016
ASF1A	TC06000937.hg.1	9.26369	10.4188	10.0032	9.72217	9.79223	9.77965
ASF1B	TC19001232.hg.1	7.93241	9.80296	9.57833	8.99587	8.72436	8.80263
ASGR1	TC17001076.hg.1	4.7441	4.75827	4.7441	4.7441	4.66362	4.7441
ASGR2	TC17001075.hg.1	5.07123	4.97485	5.06608	5.07123	4.99403	5.07123
ASH1L	TC01003315.hg.1	9.78954	9.34902	9.38656	9.80462	9.80462	9.80462
ASH2L	TC08000283.hg.1	8.67309	8.06721	7.96846	8.5643	8.63441	8.61441
ASIC1	TC12000386.hg.1	4.24207	4.32826	4.33309	4.32826	4.32826	4.32826
ASIC2	TC17001355.hg.1	4.25638	4.01203	4.03275	4.00424	4.00424	4.00424
ASIC3	TC07001011.hg.1	5.07918	4.96695	4.96695	4.88839	4.86585	4.88174
ASIC4	TC02001330.hg.1	4.31155	4.28284	4.31155	4.31155	4.27412	4.31155
ASIC5	TC04001669.hg.1	3.83294	3.88568	3.83294	3.83294	3.56717	3.83248
ASIP	TC20000238.hg.1	7.01243	5.75382	5.57024	5.52511	5.80355	5.80026
ASL	TC07003307.hg.1	5.54175	5.48738	5.56931	5.48738	5.39351	5.48738
ASMT	TC0X002311.hg.1	3.69868	3.7068	3.69868	3.67904	3.6863	3.69868
ASMT	TC0Y000350.hg.1	3.56466	3.56585	3.56466	3.50087	3.54105	3.56466
ASMTL	TC0X000800.hg.1	5.78511	5.79011	5.86743	5.64949	5.74262	5.74262
ASMTL	TC0Y000117.hg.1	6.10286	6.13112	6.14325	5.98863	6.04162	6.04162
ASNA1	TC19000226.hg.1	9.87951	11.4633	11.2076	10.5555	10.5555	10.5919
ASNS	TC07001630.hg.1	7.87893	10.5864	10.2396	8.87273	8.87273	8.94781
ASNSD1	TC02001110.hg.1	11.4983	12.4991	12.2887	11.3628	11.4422	11.2348
ASPA	TC17000033.hg.1	5.76547	4.63945	4.73224	5.68163	5.91463	5.76547
ASPDH	TC19001749.hg.1	4.31422	4.31422	4.31749	4.26628	4.31171	4.31422
ASPG	TC14000811.hg.1	4.78487	4.78487	4.84503	4.78487	4.69212	4.78487
ASPH	TC08001264.hg.1	9.29817	9.66227	9.59891	9.66227	9.75329	9.66227
ASPHD1	TC16000332.hg.1	5.96636	5.52326	5.64219	5.64219	5.64219	5.64219
ASPHD2	TC22000169.hg.1	6.10328	6.21544	6.04047	5.98501	6.19557	6.04982
ASPM	TC01003662.hg.1	7.12891	9.48902	9.21578	8.72819	8.50564	8.82954
ASPN	TC09001336.hg.1	7.91713	6.70906	6.5016	9.46389	10.4197	9.46389
ASPRV1	TC02005030.hg.1	4.4555	4.64786	4.92164	4.71801	5.04461	4.71801
ASPSCR1	TC17000942.hg.1	6.25892	6.28871	6.18407	6.18244	6.18407	6.13285
ASRGL1	TC11000551.hg.1	6.23429	5.93705	5.78251	5.78087	5.77597	5.77597
ASS1	TC09000736.hg.1	11.7705	12.6681	12.3776	11.292	11.1433	11.4889
ASTE1	TC03001782.hg.1	6.63349	7.58116	7.58141	6.59617	6.63349	6.63349
ASTL	TC02002101.hg.1	4.52332	4.33792	4.49795	4.52332	4.52332	4.52332
ASTN1	TC01003556.hg.1	4.74988	4.05771	4.11118	4.11118	4.11118	4.11118
ASTN2	TC09001526.hg.1	4.67471	4.79829	4.69115	4.67471	4.67471	4.67471
ASUN	TC12001330.hg.1	8.98545	9.66413	9.38181	8.916	8.916	8.916
ASXL1	TC20000210.hg.1	7.65874	7.72154	7.87709	7.65874	7.65874	7.65874
ASXL2	TC02001663.hg.1	8.49822	9.1135	9.18733	9.64802	9.52838	9.58876
ASXL3	TC18000140.hg.1	5.87074	3.92499	3.88165	4.14345	4.14345	3.81658
ASZ1	TC07001795.hg.1	4.00424	4.14959	4.14505	4.00424	4.00424	4.00424
ATAD1	TC10001492.hg.1	10.8664	10.8093	10.7867	11.4261	11.5173	11.5463
ATAD2	TC08001584.hg.1	9.50928	12.4995	12.2388	10.547	10.1984	10.51
ATAD2B	TC02001642.hg.1	7.12029	6.77585	6.7239	7.30834	7.14421	7.30888
ATAD3A	TC01000043.hg.1	6.22529	6.03729	6.05522	6.05752	6.03729	6.03729
ATAD3B	TC01000042.hg.1	6.05254	5.84566	5.84566	5.84566	5.82547	5.84566
ATAD3C	TC01000041.hg.1	5.2339	5.13812	5.13812	5.13812	5.13639	5.16083
ATAD5	TC17000355.hg.1	7.11129	7.84357	7.80653	8.04194	7.72476	7.85204
ATAT1	TC06000344.hg.1	6.47147	6.47147	6.47147	6.393	6.37144	6.44719
ATAT1	TC6_cox_hap2000042.hg.1	6.45936	6.45936	6.45936	6.36854	6.37366	6.45165
ATAT1	TC6_dbb_hap3000035.hg.1	6.45838	6.45838	6.45838	6.37291	6.37107	6.44835
ATAT1	TC6_mann_hap4000037.hg.1	6.47147	6.47147	6.47147	6.393	6.37144	6.44719
ATAT1	TC6_mcf_hap5000029.hg.1	6.47147	6.47147	6.47147	6.393	6.37144	6.44719
ATAT1	TC6_qbl_hap6000035.hg.1	6.45838	6.45838	6.45838	6.37291	6.37107	6.44835
ATAT1	TC6_ssto_hap7000035.hg.1	6.45838	6.45838	6.45838	6.37291	6.37107	6.44835
ATCAY	TC19000078.hg.1	4.04099	4.00424	4.04807	4.00424	4.00424	4.00424
ATE1	TC10001713.hg.1	8.40899	7.65941	7.62784	8.28127	8.25339	8.31023
ATF1	TC12000397.hg.1	9.97885	10.219	10.1565	9.86873	9.8707	9.8707
ATF2	TC02002545.hg.1	11.4448	12.1483	12.0419	11.4169	11.6105	11.5699
ATF3	TC01001777.hg.1	6.55477	7.08559	7.10799	6.50977	6.56309	6.56309
ATF4	TC22000317.hg.1	13.7401	13.9907	13.9476	14.0328	14.138	14.0156
ATF5	TC19000751.hg.1	8.56606	10.1793	10.3814	9.57369	9.47274	9.46678
ATF6	TC01001414.hg.1	10.928	11.3402	11.3402	11.3402	11.3482	11.2651
ATF6B	TC06004121.hg.1	10.605	11.4613	11.4605	10.2576	10.355	10.1128
ATF6B	TC6_cox_hap2000261.hg.1	10.6257	11.468	11.4681	10.2643	10.3491	10.1127
ATF6B	TC6_dbb_hap3000238.hg.1	10.6258	11.4726	11.4715	10.2722	10.3548	10.1217
ATF6B	TC6_mcf_hap5000199.hg.1	10.6127	11.457	11.4541	10.2643	10.3447	10.1149
ATF7	TC12001552.hg.1	8.39073	7.77997	8.13747	8.82565	8.90924	8.82565
ATF7IP	TC12000193.hg.1	12.3175	13.0809	13.2848	13.2848	13.2848	13.2848
ATF7IP2	TC16000154.hg.1	9.25294	8.0839	8.30317	8.24613	8.31402	8.30258
ATG10	TC05000406.hg.1	6.16101	6.16101	6.16101	6.16101	6.16101	6.16101
ATG101	TC12000415.hg.1	6.97388	7.36612	7.32953	7.15316	7.1471	7.15316
ATG12	TC05001694.hg.1	7.51535	7.02979	6.90061	7.23936	7.26779	7.25863
ATG13	TC11000399.hg.1	8.412	9.35034	9.34345	9.15718	9.15718	9.22455
ATG14	TC14001159.hg.1	8.37751	8.78471	8.7814	8.90245	8.90934	8.82521
ATG16L1	TC02001415.hg.1	6.51384	7.53524	7.33089	6.95672	6.95672	6.96906
ATG16L2	TC11000770.hg.1	5.74493	5.54816	5.70927	5.74493	5.74493	5.74493
ATG2A	TC11001918.hg.1	5.98346	5.98346	5.98346	5.98346	5.98346	5.98346
ATG2B	TC14001484.hg.1	8.6361	8.58172	8.61287	9.04395	9.00799	9.03582
ATG3	TC03001650.hg.1	9.00696	10.1575	9.88145	9.06964	9.12718	9.12718
ATG4A	TC0X000530.hg.1	6.38282	7.0272	6.89023	6.7266	6.7266	6.7266
ATG4B	TC02001483.hg.1	6.65114	7.1235	7.10735	7.10735	6.99637	7.10735
ATG4C	TC01000710.hg.1	8.65828	8.77811	8.77811	8.79879	8.89895	8.77811
ATG4D	TC19000178.hg.1	6.3995	6.58932	6.54736	6.3995	6.3995	6.3995
ATG5	TC06001982.hg.1	9.92702	10.5328	10.4326	10.1534	10.1534	10.1534
ATG7	TC03000065.hg.1	6.7533	6.80794	6.69187	6.80794	6.80794	6.80794
ATG9A	TC02005055.hg.1	7.65198	8.1239	8.1239	8.1239	8.1239	8.1239
ATG9B	TC07002025.hg.1	4.97656	4.92989	4.92989	4.92989	4.84271	4.92989
ATHL1	TC11000009.hg.1	6.49342	7.2289	6.9999	6.92478	6.92478	6.89935
ATIC	TC02001260.hg.1	8.82062	9.67991	9.42597	9.11516	9.11516	9.11516
ATL1	TC14000287.hg.1	7.12934	5.90698	6.16592	6.80201	6.97831	6.74744
ATL2	TC02001753.hg.1	9.58258	9.52841	9.29969	9.67775	9.59215	9.9758
ATL3	TC11001894.hg.1	9.73855	9.06475	8.72372	9.06475	9.37544	9.06475
ATM	TC11000980.hg.1	10.8027	9.73273	9.72117	9.72117	9.87873	9.72117
ATMIN	TC16000635.hg.1	8.20639	8.01299	8.07973	8.4899	8.43534	8.3158
ATN1	TC12003288.hg.1	9.30675	9.32778	9.472	9.472	9.472	9.31
ATOH1	TC04000499.hg.1	4.10271	4.10347	4.10347	4.22906	4.09269	4.10347
ATOH7	TC10001343.hg.1	4.33961	4.88577	4.60924	4.24192	4.60924	4.60924
ATOH8	TC02000517.hg.1	4.1978	4.1978	4.15174	4.19112	4.1978	4.1978
ATOX1	TC05001957.hg.1	6.68406	6.50082	6.55996	6.55858	6.4522	6.40561
ATP10A	TC15001079.hg.1	6.01053	6.1483	6.28427	6.50542	6.45787	6.47445
ATP10B	TC05002011.hg.1	6.00322	5.3267	5.35849	4.77913	4.71607	4.71307
ATP10D	TC04000274.hg.1	8.23279	7.64164	7.68325	8.76942	8.85918	8.77689
ATP11A	TC13000411.hg.1	8.07615	7.66745	7.70385	8.07615	8.07615	8.10617
ATP11AUN	TC13000410.hg.1	3.27606	3.30789	3.19684	2.84566	2.87399	2.95553
ATP11B	TC03000976.hg.1	10.44	10.5295	10.5795	9.78727	10.0217	9.9223
ATP11C	TC0X001429.hg.1	8.93037	8.99669	8.93037	9.26149	9.18081	9.15483
ATP12A	TC13000057.hg.1	3.83618	3.83618	3.83618	3.83618	3.83209	3.83618
ATP13A1	TC19001307.hg.1	7.03018	7.34317	7.16799	7.03018	7.03018	7.03018
ATP13A2	TC01002285.hg.1	6.3203	6.11895	6.03933	6.38113	6.40624	6.35986
ATP13A3	TC03002133.hg.1	11.1841	10.1343	10.1783	10.9108	10.9438	10.9636
ATP13A4	TC03002121.hg.1	3.66998	3.66998	3.66998	3.66998	3.6576	3.66998
ATP13A5	TC03002120.hg.1	3.71545	3.71545	3.71545	3.71545	3.63279	3.71545
ATP1A1	TC01001018.hg.1	12.3553	12.6829	12.6407	12.5125	12.4011	12.5692
ATP1A2	TC01001361.hg.1	5.07481	4.84693	4.76036	5.32558	5.32558	5.22847
ATP1A3	TC19001563.hg.1	4.88766	4.8548	4.86879	4.85932	4.82071	4.85932
ATP1A4	TC01001362.hg.1	3.88658	3.88658	3.88658	3.88658	3.854	3.88658
ATP1B1	TC01001473.hg.1	10.1456	8.61889	8.7292	9.23393	9.57333	9.35258
ATP1B2	TC17000108.hg.1	5.67018	5.01505	5.24721	5.62118	5.67312	5.55255
ATP1B3	TC03000766.hg.1	10.1045	9.70655	9.34705	9.12893	9.19981	8.95025
ATP1B4	TC0X000594.hg.1	3.51132	3.6938	3.51132	3.51132	3.45787	3.44835
ATP2A1	TC16000310.hg.1	4.49399	4.49399	4.49399	4.49399	4.49399	4.49399
ATP2A2	TC12000856.hg.1	11.7696	13.6108	13.6659	12.9063	12.9364	13.0469
ATP2A3	TC17001015.hg.1	7.63191	6.15427	6.19749	6.70752	6.93869	6.70752
ATP2B1	TC12001798.hg.1	9.61638	12.8519	13.0535	12.0155	12.0155	12.0726
ATP2B2	TC03001160.hg.1	4.57209	4.79174	4.78028	4.4857	4.38299	4.4857
ATP2B3	TC0X000751.hg.1	4.31973	4.31973	4.31973	4.31973	4.29933	4.31973
ATP2B4	TC01001688.hg.1	10.4385	12.1199	12.1064	12.1982	11.9462	12.2787
ATP2C1	TC03000707.hg.1	9.80253	11.4561	11.3714	10.349	10.349	10.4367
ATP2C2	TC16000657.hg.1	4.31733	4.41117	4.40965	4.31422	4.1984	4.31422
ATP4A	TC19001448.hg.1	4.57839	4.57839	4.67228	4.57839	4.45293	4.57839
ATP4B	TC13000897.hg.1	5.04943	5.06379	5.04943	5.04943	4.90865	4.88596
ATP5A1	TC18000480.hg.1	11.7769	11.6151	11.6027	11.7769	11.7769	11.7769
ATP5B	TC12001609.hg.1	14.0559	14.9562	14.8301	14.4244	14.4928	14.4928
ATP5C1	TC10000067.hg.1	14.8478	15.2636	15.1104	14.781	14.8884	14.9478
ATP5D	TC19000032.hg.1	8.47548	8.03111	7.75256	7.21057	7.45555	7.10823
ATP5E	TC20001753.hg.1	10.163	10.263	10.273	10.1461	10.0895	9.84915
ATP5F1	TC01000977.hg.1	12.8925	13.2106	13.2378	12.7538	12.7855	12.7538
ATP5G1	TC17000633.hg.1	9.09779	9.45973	9.23064	7.96198	8.23194	8.17504
ATP5G2	TC12001553.hg.1	7.81766	7.61007	7.62426	7.36985	7.35961	7.20204
ATP5G3	TC02002547.hg.1	8.69295	9.19726	9.04838	8.69295	8.69295	8.61046
ATP5H	TC17001869.hg.1	15.8613	16.3116	16.3357	15.5566	15.9375	15.5113
ATP5I	TC04000951.hg.1	12.5531	11.6072	11.5062	11.0732	11.154	10.7471
ATP5J	TC21000339.hg.1	8.91696	9.3232	9.26543	8.98276	8.98276	8.98276
ATP5J2	TC07003366.hg.1	7.79814	8.55492	8.26718	8.03418	8.19202	8.1084
ATP5L	TC11001063.hg.1	8.66725	8.78736	8.73082	7.71431	7.85362	7.72108
ATP5L2	TC22000851.hg.1	7.09384	7.23179	7.42317	6.34465	6.58193	6.37358
ATP5O	TC21001056.hg.1	7.84377	8.08736	7.89673	7.71741	7.79878	7.68778
ATP5S	TC14000283.hg.1	7.53579	6.80786	7.10243	7.12258	6.95489	7.11744
ATP5SL	TC19002704.hg.1	7.96062	7.62003	7.76722	7.54124	7.54124	7.54124
ATP6AP1	TC0X000771.hg.1	10.6164	10.7615	10.708	10.5196	10.6164	10.4939
ATP6AP1L	TC05000408.hg.1	5.84285	5.66289	5.84285	5.84428	5.84285	5.90954
ATP6AP2	TC0X000190.hg.1	12.7944	13.1381	13.0901	12.8927	13.0751	13.0408
ATP6V0A1	TC17000525.hg.1	9.46294	9.21997	9.42056	9.42839	9.49001	9.3107
ATP6V0A2	TC12000993.hg.1	7.37191	8.41545	8.12626	7.78813	7.78813	7.84606
ATP6V0A4	TC07001906.hg.1	4.57946	4.60931	4.57946	4.52324	4.27203	4.52823
ATP6V0B	TC01000555.hg.1	9.95905	9.87284	9.38972	8.92604	9.08482	8.93441
ATP6V0C	TC16002054.hg.1	10.0923	10.0184	9.92299	9.71586	9.86141	9.72026
ATP6V0D1	TC16001190.hg.1	9.59935	9.53102	9.5363	9.81734	10.052	9.693
ATP6V0D2	TC08000536.hg.1	4.21399	4.01528	3.96283	4.11355	4.11355	4.11355
ATP6V0E1	TC05000956.hg.1	15.2407	15.6394	15.5672	14.6887	15.0009	14.4446
ATP6V0E2	TC07000995.hg.1	6.37943	6.53536	6.46706	6.32764	6.32345	6.13898
ATP6V1A	TC03000583.hg.1	9.17606	11.0946	10.9929	10.191	10.191	10.1918
ATP6V1B1	TC02000423.hg.1	9.00176	7.5383	7.41774	6.90122	6.71898	6.83082
ATP6V1B2	TC08000151.hg.1	9.90391	9.24148	9.4051	10.2932	10.5871	10.4489
ATP6V1C1	TC08000641.hg.1	11.7234	11.6612	11.6612	11.6612	11.7266	11.7184
ATP6V1C2	TC02000064.hg.1	5.17647	4.7556	4.68905	4.65888	4.45889	4.61297
ATP6V1D	TC14001237.hg.1	9.21942	10.0821	9.87649	9.87649	9.87649	9.87649
ATP6V1E1	TC22000474.hg.1	10.2771	11.3751	11.2557	10.8064	10.8124	10.8124
ATP6V1E2	TC02001814.hg.1	4.68388	5.06741	4.91757	4.68388	4.68388	4.68388
ATP6V1F	TC07000786.hg.1	11.9825	12.2504	12.0844	11.9219	11.9704	11.7342
ATP6V1G1	TC09000584.hg.1	10.3305	11.2063	11.064	10.8648	10.8648	10.8989
ATP6V1G2	TC06004115.hg.1	5.31801	5.59621	5.39929	5.21454	5.29133	5.15696
ATP6V1G2	TC6_cox_hap2000253.hg.1	4.84332	4.98458	4.83921	4.83921	4.70786	4.77242
ATP6V1G2	TC6_dbb_hap3000232.hg.1	4.97037	5.04353	4.89258	4.89258	4.75595	4.81974
ATP6V1G2	TC6_mann_hap4000201.hg.1	4.97037	5.04353	4.89258	4.89258	4.75595	4.81974
ATP6V1G2	TC6_mcf_hap5000217.hg.1	4.97037	5.04353	4.89258	4.89258	4.75595	4.81974
ATP6V1G2	TC6_qbl_hap6000231.hg.1	4.97037	5.04353	4.89258	4.89258	4.75595	4.81974
ATP6V1G2	TC6_ssto_hap7000205.hg.1	4.95038	5.00151	4.87662	4.86061	4.76538	4.78777
ATP6V1G3	TC01003667.hg.1	4.49498	4.40725	4.34275	4.29571	4.14878	4.0972
ATP6V1H	TC08001215.hg.1	8.30629	9.40756	9.1846	8.44137	8.44137	8.57213
ATP7A	TC0X000424.hg.1	7.47286	7.41423	7.18118	7.62286	7.8092	7.7925
ATP7B	TC13000684.hg.1	5.78144	7.43579	7.45405	8.53517	8.44955	8.72792
ATP8A1	TC04001152.hg.1	7.79843	6.81191	6.53017	7.03915	7.06942	7.0742
ATP8A2	TC13000065.hg.1	3.88571	3.88571	3.89466	3.88242	3.88091	3.88571
ATP8B1	TC18000538.hg.1	8.95314	9.60524	9.63656	9.29993	9.29993	9.33463
ATP8B2	TC01001274.hg.1	8.49124	8.18398	8.25807	8.32203	8.55728	8.32203
ATP8B3	TC19001013.hg.1	4.35524	4.36519	4.36519	4.36519	4.36519	4.36519
ATP8B4	TC15001347.hg.1	6.34403	5.82456	5.63499	6.42012	6.65371	6.43775
ATP9A	TC20000944.hg.1	8.3036	10.114	10.1359	9.8684	9.74998	9.9514
ATP9B	TC18000262.hg.1	6.64999	6.00509	6.08235	6.18631	6.18631	6.18631
ATPAF1	TC01006355.hg.1	7.8215	8.2381	8.19155	7.8391	7.90662	7.82947
ATPAF2	TC17001196.hg.1	6.02388	5.9811	5.9811	5.9811	5.9811	5.9811
ATPIF1	TC01000375.hg.1	9.50488	9.63293	9.51318	9.07697	9.20713	9.16979
ATR	TC03001854.hg.1	8.72001	10.2318	9.939	8.99862	8.99862	9.0733
ATRAID	TC02000167.hg.1	10.9529	11.734	11.657	10.7555	10.9529	10.8258
ATRN	TC20000038.hg.1	9.7057	9.7057	9.7057	9.8229	9.9247	9.90899
ATRNL1	TC10000839.hg.1	6.36984	4.21558	4.25018	4.25018	4.25018	4.25018
ATRX	TC0X001173.hg.1	10.4534	10.0759	10.2191	10.2697	10.3226	10.3232
ATXN1	TC06001293.hg.1	8.46257	7.85629	7.90152	8.58532	8.48838	8.53474
ATXN10	TC22000385.hg.1	9.36706	9.48885	9.13836	8.86106	8.92848	8.92848
ATXN1L	TC16000597.hg.1	7.69895	7.84613	8.0356	8.62442	8.56067	8.51475
ATXN2	TC12001972.hg.1	8.47183	9.23078	9.23856	8.96208	8.96292	8.96292
ATXN2L	TC16000308.hg.1	9.5189	10.3664	10.3869	10.2311	10.2311	10.2311
ATXN3	TC14001446.hg.1	7.06135	7.34077	7.45528	7.45528	7.48785	7.45528
ATXN3L	TC0X000866.hg.1	3.59319	3.65342	3.78438	3.53697	3.53697	3.32337
ATXN7	TC03000394.hg.1	7.75171	7.70335	7.89518	8.44848	8.43645	8.54977
ATXN7L1	TC07001736.hg.1	6.31939	5.92285	6.03372	6.31939	6.31939	6.27557
ATXN7L2	TC01000944.hg.1	4.77512	4.77512	4.77512	4.77512	4.77512	4.77512
ATXN7L3	TC17001575.hg.1	8.91254	9.30629	9.46552	8.91628	8.91628	8.8519
ATXN7L3B	TC12000637.hg.1	10.3084	10.8111	10.7867	11.033	10.8239	11.0817
AUH	TC09001324.hg.1	8.4488	8.81937	8.61459	8.81937	8.81937	9.04844
AUNIP	TC01002381.hg.1	6.07158	5.77937	6.00584	5.65965	5.73159	5.68004
AUP1	TC02002001.hg.1	8.80068	8.75385	8.66568	8.14213	8.27135	8.18533
AURKA	TC20000968.hg.1	7.47718	8.59566	8.6455	7.58252	7.47718	7.47718
AURKAIP1	TC01002094.hg.1	6.08167	6.0195	5.95557	5.94315	5.95557	5.95557
AURKB	TC17001109.hg.1	7.24268	8.60865	8.52799	7.81539	7.61342	7.52369
AURKC	TC19000935.hg.1	5.6207	5.6207	5.66641	5.6207	5.45267	5.6207
AUTS2	TC07000424.hg.1	6.69885	6.81701	6.86324	7.07803	7.12503	7.1698
AVEN	TC15001189.hg.1	6.10981	5.91135	5.88377	6.02714	6.0889	5.91135
AVIL	TC12001636.hg.1	5.43365	5.17026	5.17026	5.17026	5.1361	5.17026
AVL9	TC07000207.hg.1	8.47924	8.67301	8.61431	8.49205	8.49205	8.56701
AVP	TC20000567.hg.1	3.48626	3.29387	3.41124	3.26374	3.22013	3.3131
AVPI1	TC10001569.hg.1	5.09472	4.94432	4.98276	4.95764	4.84376	4.84362
AVPR1A	TC12001661.hg.1	4.9288	6.44008	5.9907	6.96176	7.36081	6.79566
AVPR1B	TC01001719.hg.1	4.44331	4.49685	4.27404	4.0783	4.19303	4.30077
AVPR2	TC0X000760.hg.1	5.75434	5.75434	5.75434	5.74097	5.6628	5.75434
AWAT1	TC0X000372.hg.1	3.96661	3.96661	3.96661	3.94072	3.96206	3.96661
AWAT2	TC0X001108.hg.1	3.67368	3.67239	3.67239	3.67239	3.62491	3.65096
AXDND1	TC01001552.hg.1	4.24321	4.29721	4.29721	4.29721	4.28866	4.29721
AXIN1	TC16000725.hg.1	6.37139	6.35545	6.24576	6.23652	6.13934	6.23652
AXIN2	TC17002855.hg.1	6.25772	6.8062	6.91686	6.38321	6.38889	6.24232
AXL	TC19000576.hg.1	8.74464	7.9789	8.14894	9.06746	9.33236	8.89822
AZGP1	TC07001652.hg.1	5.32733	5.3499	5.38178	5.55881	5.55881	5.31521
AZI2	TC03001260.hg.1	6.80608	7.00548	6.82151	6.80608	6.80608	6.80608
AZIN1	TC08001501.hg.1	11.5988	11.5988	11.4841	11.6417	11.7261	11.8512
AZIN2	TC01000439.hg.1	5.5855	5.35987	5.53054	5.5855	5.5855	5.5855
AZU1	TC19000017.hg.1	3.605	3.61265	3.47848	3.61265	3.61265	3.70483
B2M	TC15000342.hg.1	19.0951	19.066	18.963	19.1333	19.1333	19.1333
B3GALNT1	TC03001958.hg.1	7.78336	8.4098	8.37315	7.17419	7.31731	7.15774
B3GALNT2	TC01003994.hg.1	8.12689	8.52256	8.36962	8.27513	8.32868	8.44871
B3GALT1	TC02000994.hg.1	5.02576	4.54234	4.73015	4.59525	4.54771	4.59525
B3GALT2	TC01003653.hg.1	6.81058	5.20146	5.52039	5.60937	5.86931	6.00683
B3GALT4	TC06000418.hg.1	5.60198	5.25014	4.95405	4.94568	4.73874	4.75958
B3GALT4	TC6_cox_hap2000108.hg.1	5.60198	5.25014	4.95405	4.94568	4.73874	4.75958
B3GALT4	TC6_dbb_hap3000100.hg.1	5.60198	5.25014	4.95405	4.94568	4.73874	4.75958
B3GALT4	TC6_mcf_hap5000093.hg.1	5.60198	5.25014	4.95405	4.94568	4.73874	4.75958
B3GALT4	TC6_qbl_hap6000099.hg.1	5.60198	5.25014	4.95405	4.94568	4.73874	4.75958
B3GALT5	TC21000177.hg.1	3.94235	3.94235	3.94235	3.86583	3.82807	3.94235
B3GALT6	TC01000031.hg.1	5.58027	5.84432	6.02987	5.64546	5.73792	5.58027
B3GALTL	TC13000105.hg.1	6.57664	5.91116	6.07318	5.91116	5.94116	5.91116
B3GAT1	TC11002475.hg.1	5.10788	4.47269	4.68858	4.43252	4.47269	4.35084
B3GAT2	TC06001857.hg.1	6.01512	5.52097	5.54052	5.51891	5.5148	5.51891
B3GAT3	TC11001872.hg.1	6.95887	6.61742	6.62762	6.61742	6.61742	6.61742
B3GNT1	TC11001965.hg.1	5.86823	5.21995	5.21962	5.17609	5.21962	5.02183
B3GNT2	TC02000357.hg.1	10.2627	10.4383	10.2627	10.0111	10.1923	10.2627
B3GNT3	TC19000343.hg.1	9.03607	8.43924	8.84714	7.38847	7.29119	7.12954
B3GNT4	TC12000971.hg.1	5.24175	5.38899	5.43891	5.10148	5.171	5.20006
B3GNT5	TC03000978.hg.1	5.76484	5.51631	5.61475	5.84074	5.76484	5.82674
B3GNT6	TC11000826.hg.1	3.69215	3.68144	3.78701	3.62559	3.67305	3.68144
B3GNT7	TC02001391.hg.1	4.36922	4.36907	4.36922	4.36922	4.36922	4.36922
B3GNT8	TC19001556.hg.1	5.72302	5.74497	5.52018	5.64408	5.65473	5.72302
B3GNT9	TC16001179.hg.1	4.88172	4.54606	4.69268	4.79503	5.00539	4.79503
B3GNTL1	TC17001988.hg.1	5.54682	5.57166	5.54511	5.15561	5.3512	5.28681
B4GALNT1	TC12001629.hg.1	5.08449	5.20902	5.18161	5.20902	5.19829	5.20902
B4GALNT2	TC17000638.hg.1	4.36961	4.50267	4.36961	4.36961	4.35946	4.36961
B4GALNT3	TC12000007.hg.1	5.35025	5.70198	5.76192	6.29375	5.92537	6.38954
B4GALNT4	TC11000015.hg.1	5.33701	6.20018	6.06979	5.39195	5.33701	5.33701
B4GALT1	TC09001008.hg.1	11.0919	11.8556	11.9414	11.7318	11.7629	11.7622
B4GALT2	TC01000556.hg.1	7.33002	7.70381	7.59147	7.27278	7.33002	7.33002
B4GALT3	TC01003420.hg.1	7.54533	7.76872	7.67435	7.51361	7.54533	7.54533
B4GALT4	TC03001680.hg.1	6.64863	7.74985	7.46979	6.64863	6.64863	6.64863
B4GALT5	TC20000928.hg.1	12.0616	12.5108	12.6884	11.9385	12.0155	12.0616
B4GALT6	TC18000440.hg.1	6.15459	6.24439	6.24439	6.24439	6.31514	6.24439
B4GALT7	TC05001019.hg.1	5.55713	5.57963	5.53753	5.33324	5.37947	5.41654
B9D1	TC17001240.hg.1	5.7012	5.84101	5.70407	5.59456	5.56653	5.60234
B9D2	TC19001554.hg.1	5.76712	5.19544	5.19117	5.19117	5.11362	5.15272
BAALC	TC08000643.hg.1	4.94991	4.51274	4.51274	4.51274	4.44167	4.35033
BAAT	TC09001419.hg.1	4.11834	4.03006	4.03006	4.02111	4.02414	4.03006
BABAM1	TC19002626.hg.1	10.212	10.5712	10.4531	9.79958	9.80137	9.69544
BACE1	TC11002335.hg.1	7.95954	8.29346	8.5035	8.27076	8.21353	8.30848
BACE2	TC21000185.hg.1	7.86678	7.73635	7.60666	7.29516	7.37174	7.39637
BACH1	TC21000097.hg.1	8.06991	7.97792	7.97792	7.97792	8.07147	8.04544
BACH2	TC06001946.hg.1	5.61317	4.67603	4.8454	4.95611	4.97011	4.95611
BAD	TC11001903.hg.1	5.86083	5.5849	5.55624	5.56826	5.53098	5.50008
BAG1	TC09001009.hg.1	7.07687	7.15566	7.0067	6.82151	6.8176	7.0067
BAG2	TC06000684.hg.1	8.60103	6.49564	6.42942	7.10861	7.32838	6.9593
BAG3	TC10000868.hg.1	7.90443	7.71715	7.57935	7.93298	7.99993	7.90234
BAG4	TC08000287.hg.1	7.76871	7.39398	7.39398	7.39398	7.39398	7.33319
BAG5	TC14001539.hg.1	8.04896	8.98813	8.78444	8.76137	8.76137	8.76137
BAG6	TC06001532.hg.1	8.86338	9.50237	9.39954	8.54207	8.61649	8.52161
BAG6	TC6_cox_hap2000161.hg.1	8.8505	9.49101	9.38067	8.55209	8.61385	8.50548
BAG6	TC6_dbb_hap3000150.hg.1	8.91749	9.56489	9.46448	8.6085	8.6765	8.5781
BAG6	TC6_mann_hap4000138.hg.1	8.92177	9.56196	9.46317	8.60097	8.67488	8.57574
BAG6	TC6_mcf_hap5000138.hg.1	8.84128	9.47997	9.37505	8.4976	8.57938	8.47101
BAG6	TC6_qbl_hap6000153.hg.1	8.85408	9.50158	9.38473	8.56964	8.62194	8.51547
BAG6	TC6_ssto_hap7000133.hg.1	8.8505	9.49101	9.38067	8.55209	8.61385	8.50548
BAGE	TC21001068.hg.1	7.54992	7.71595	7.65223	7.7628	7.71595	7.91776
BAHCC1	TC17000929.hg.1	5.08594	4.84693	5.08594	5.08594	5.08594	5.08594
BAHD1	TC15000285.hg.1	7.60077	7.70772	7.66096	7.50095	7.60077	7.58916
BAI1	TC08000806.hg.1	5.45408	5.45408	5.61954	5.45408	5.37092	5.45408
BAI2	TC01002457.hg.1	5.16292	4.99402	5.05497	5.16292	5.16292	5.16292
BAI3	TC06000710.hg.1	3.82719	3.86745	3.98396	3.97872	3.83247	3.98396
BAIAP2	TC17000924.hg.1	6.78363	7.73593	7.85608	6.37294	6.47889	6.50736
BAIAP2L1	TC07001635.hg.1	6.95522	9.07314	9.0313	8.19688	8.19688	8.19688
BAIAP2L2	TC22000785.hg.1	5.02433	5.02433	5.05604	5.02433	4.9004	5.02433
BAIAP3	TC16000040.hg.1	4.51703	4.51703	4.51703	4.51703	4.45903	4.51703
BAK1	TC06001588.hg.1	7.45459	7.56476	7.37665	6.91665	6.91665	6.84947
BAMBI	TC10000199.hg.1	7.16994	5.03536	4.79772	5.03536	5.29637	5.03536
BANF1	TC11000650.hg.1	8.80699	8.5209	8.47006	8.42843	8.42843	8.275
BANF2	TC20000110.hg.1	3.64914	3.64914	3.64914	3.64914	3.64914	3.47246
BANK1	TC04000524.hg.1	6.35509	6.11079	6.0935	6.08125	6.16077	6.08125
BANP	TC16000677.hg.1	6.8617	6.72712	6.58996	6.58925	6.58925	6.58925
BAP1	TC03001453.hg.1	7.61486	8.19913	8.16098	8.00818	8.00737	8.06566
BARD1	TC02002745.hg.1	8.3827	9.19331	8.90123	8.17325	8.16866	8.26971
BARHL1	TC09000759.hg.1	4.46746	4.51401	4.46746	4.46746	4.44498	4.38025
BARHL2	TC01002859.hg.1	4.43951	4.83774	4.69307	4.38652	4.41095	4.37056
BARX1	TC09001351.hg.1	4.4618	4.3754	4.45397	4.53133	4.53133	4.53133
BARX2	TC11001190.hg.1	5.55717	4.99763	5.23039	4.86224	4.70786	4.81082
BASP1	TC05000096.hg.1	11.1088	9.85763	9.64721	10.1481	10.4386	10.0066
BATF	TC14000474.hg.1	7.68311	6.54351	6.59333	6.64785	6.78354	6.64148
BATF2	TC11001921.hg.1	5.20444	5.17434	5.17434	5.19596	5.17434	5.17434
BATF3	TC01003809.hg.1	5.76742	5.76742	5.54816	5.87595	5.76742	5.78321
BAX	TC19000716.hg.1	7.87019	8.02558	7.9141	7.9141	7.9141	7.9141
BAZ1A	TC14001030.hg.1	10.3118	9.30538	9.21665	9.47704	9.56999	9.46183
BAZ1B	TC07001499.hg.1	10.4513	10.5795	10.5625	10.8407	10.7557	10.7811
BAZ2A	TC12001608.hg.1	9.38127	9.96642	10.0159	9.96642	9.96822	9.96642
BAZ2B	TC02005063.hg.1	8.88881	9.06442	9.09651	9.09651	9.09651	9.09651
BBC3	TC19001661.hg.1	5.14586	5.14586	5.27536	5.14586	5.14586	5.14586
BBIP1	TC10001660.hg.1	9.03107	7.28707	7.33705	8.16586	8.17299	8.06604
BBOX1	TC11000278.hg.1	7.62173	8.59964	8.18137	6.55801	6.53131	6.74775
BBS1	TC11003432.hg.1	7.80556	7.52755	7.52083	7.52083	7.52083	7.50244
BBS10	TC12001753.hg.1	6.61803	7.95911	8.38414	7.08758	7.2518	7.092
BBS12	TC04000629.hg.1	5.42388	6.41249	6.4163	5.8509	5.8509	5.8509
BBS2	TC16001134.hg.1	8.94076	9.63955	9.35484	8.94076	8.94076	8.94076
BBS4	TC15000662.hg.1	8.13795	7.40214	7.40214	7.40214	7.40214	7.33332
BBS5	TC02005001.hg.1	7.00301	7.00301	7.00301	7.00301	7.00301	7.00301
BBS7	TC04001517.hg.1	7.11757	7.13069	6.92153	6.92153	6.97585	6.92153
BBS9	TC07000216.hg.1	7.62096	7.26799	7.2889	7.2889	7.2889	7.2889
BBX	TC03000543.hg.1	8.81148	9.54157	9.57746	8.89023	8.89023	8.89023
BCAM	TC19000630.hg.1	11.7605	13.7796	13.8306	12.4377	12.1487	12.4781
BCAN	TC01001325.hg.1	4.64548	4.66939	4.64548	4.5881	4.64548	4.64548
BCAP29	TC07000693.hg.1	7.48018	7.24555	7.25676	7.26992	7.27684	7.27684
BCAP31	TC0X001516.hg.1	8.54278	8.66021	8.60707	8.46198	8.56451	8.5113
BCAR1	TC16001276.hg.1	5.97474	5.66599	5.9386	6.03239	6.0181	5.98803
BCAR3	TC01002879.hg.1	5.97492	5.97492	5.86331	5.97492	5.97492	5.97492
BCAS1	TC20000960.hg.1	4.82024	4.82024	4.82024	4.82024	4.74663	4.82024
BCAS2	TC01006365.hg.1	12.7677	13.8586	13.5477	12.8854	13.1616	12.9759
BCAS3	TC17000740.hg.1	8.43345	8.56003	8.60244	8.21793	8.24797	8.14056
BCAS4	TC20000408.hg.1	5.45742	5.52038	5.48752	5.4832	5.45742	5.41883
BCAT1	TC12001309.hg.1	8.56631	10.6805	10.5725	13.5834	13.4299	13.7048
BCAT2	TC19001697.hg.1	6.3477	7.00873	6.82854	6.2189	6.14169	6.10254
BCCIP	TC10000915.hg.1	10.071	9.78018	9.5528	10.5671	10.5671	10.5671
BCDIN3D	TC12001484.hg.1	6.04359	6.52301	6.25684	5.65131	5.97853	5.94552
BCHE	TC03001970.hg.1	5.73459	5.15669	5.56708	6.63619	7.43278	6.53121
BCKDHA	TC19002636.hg.1	7.02896	7.25996	6.9471	6.87205	6.9471	6.94236
BCKDHB	TC06000762.hg.1	7.77052	8.67545	8.55804	8.43645	8.43645	8.43645
BCKDK	TC16000370.hg.1	7.95168	8.68417	8.69046	7.95168	7.95168	7.95168
BCL10	TC01002828.hg.1	7.73985	8.0058	7.95247	7.60508	7.60508	7.60508
BCL11A	TC02001885.hg.1	6.02426	6.59567	6.27206	5.39874	5.4852	5.34269
BCL11B	TC14001497.hg.1	5.58167	5.12957	5.15216	5.0735	5.11521	5.09343
BCL2	TC18000554.hg.1	8.33779	6.40523	6.57535	7.42298	7.42298	7.34309
BCL2A1	TC15001719.hg.1	7.10065	6.82154	6.96105	7.00345	7.75775	7.25747
BCL2L1	TC20000756.hg.1	8.0179	9.21269	9.22813	9.11904	9.07518	9.17836
BCL2L10	TC15001452.hg.1	4.9439	4.23726	4.05168	4.28602	4.30098	4.22446
BCL2L11	TC02000695.hg.1	7.95372	7.48653	7.57805	7.81683	7.81063	7.83926
BCL2L12	TC19000744.hg.1	7.71815	7.78507	7.89227	7.55039	7.56592	7.55953
BCL2L13	TC22000025.hg.1	7.52099	7.95459	8.10642	7.95459	7.95459	7.95459
BCL2L14	TC12003209.hg.1	5.02039	5.06934	4.88984	5.23936	5.24588	5.35998
BCL2L15	TC01003007.hg.1	4.87171	5.31485	5.68178	4.86884	4.8259	4.87171
BCL2L2	TC14002291.hg.1	7.39229	7.39229	7.49319	7.40129	7.35669	7.39229
BCL3	TC19000627.hg.1	6.71278	6.97175	6.9311	6.97175	7.01114	6.97175
BCL6	TC03002096.hg.1	7.20153	9.09947	9.23794	8.55224	8.49825	8.61355
BCL6B	TC17000083.hg.1	5.39467	5.16716	5.31959	5.49008	5.49008	5.49008
BCL7A	TC12000967.hg.1	6.46218	7.58618	7.50937	7.4048	7.25678	7.26793
BCL7B	TC07001500.hg.1	7.01792	7.15114	7.1253	7.08283	7.08283	7.08283
BCL7C	TC16001044.hg.1	7.06651	7.80893	7.5813	6.99123	7.05217	6.82391
BCL9	TC01001113.hg.1	8.20102	9.188	9.39571	9.4355	9.43974	9.5872
BCL9L	TC11002355.hg.1	8.70858	8.97804	9.08315	8.97804	8.97804	9.00629
BCLAF1	TC06002143.hg.1	10.638	9.86788	9.6143	9.91053	10.102	9.91053
BCMO1	TC16000637.hg.1	4.42928	4.42928	4.42928	4.42928	4.41733	4.42928
BCO2	TC11003466.hg.1	4.46746	4.57995	4.46746	4.45523	4.46746	4.46746
BCOR	TC0X000963.hg.1	7.54898	7.61828	7.60684	7.71601	7.74007	7.64436
BCORL1	TC0X000620.hg.1	6.27536	6.56033	6.59097	6.56033	6.56033	6.55799
BCR	TC22000129.hg.1	6.5847	7.35711	7.39594	7.25828	7.17337	7.18387
BCS1L	TC02001308.hg.1	6.65991	6.96844	6.69076	6.65991	6.65991	6.65991
BDH1	TC03002179.hg.1	5.61534	5.03396	4.9269	4.87744	4.8289	4.86069
BDH2	TC04002947.hg.1	8.0894	7.9671	7.91533	8.00646	8.00646	8.00646
BDKRB1	TC14002311.hg.1	4.13228	4.13228	4.13228	4.08532	4.13228	4.13228
BDKRB2	TC14002310.hg.1	4.89276	4.82965	5.00288	4.99656	5.00288	5.00288
BDNF	TC11001513.hg.1	4.64156	4.64156	4.64156	4.64156	4.61566	4.64156
BDP1	TC05000333.hg.1	8.37601	8.01079	7.98602	8.67374	8.60952	8.61653
BEAN1	TC16000516.hg.1	5.78274	5.61643	5.66398	5.66398	5.66398	5.66398
BECN1	TC17001545.hg.1	9.72943	10.2592	10.1868	9.39554	9.61512	9.38219
BEGAIN	TC14001510.hg.1	3.93301	3.90653	3.9555	3.90653	3.90653	3.90653
BEND2	TC0X000893.hg.1	3.89117	3.90225	3.89117	3.89117	3.89117	3.89117
BEND3	TC06001987.hg.1	4.98313	6.03582	5.67915	5.37556	5.35015	5.46816
BEND4	TC04001150.hg.1	4.33266	4.31499	4.18179	4.18179	4.18179	4.09388
BEND5	TC01002639.hg.1	5.28279	5.2811	5.43332	5.18765	5.2811	5.2811
BEND6	TC06000681.hg.1	5.1087	4.61005	4.73601	4.73601	4.73601	4.73601
BEND7	TC10001051.hg.1	6.56845	6.95392	6.99061	6.99061	6.98426	6.99061
BEST1	TC11000544.hg.1	5.19134	4.98054	4.88676	4.96525	5.00752	5.06055
BEST2	TC19000227.hg.1	4.22773	4.31681	4.34179	4.22773	4.16029	4.22773
BEST3	TC12001712.hg.1	3.63484	3.76105	3.63484	3.63484	3.63484	3.56649
BEST4	TC01002600.hg.1	4.44324	4.74521	4.9046	4.47786	4.35448	4.39384
BET1	TC07001612.hg.1	5.90658	6.42861	6.40022	6.30683	6.30683	6.30683
BET1L	TC11003513.hg.1	8.45359	8.18361	8.34937	8.77064	8.84	8.77257
BEX1	TC0X001233.hg.1	6.18406	7.04412	6.62798	5.55567	5.40075	5.29866
BEX2	TC0X001239.hg.1	7.39664	10.1163	9.80481	6.32278	6.48385	6.38999
BEX4	TC0X000493.hg.1	11.77	12.5951	12.8987	11.7035	11.773	11.8099
BEX5	TC0X001228.hg.1	4.85154	6.73984	6.48315	5.2606	5.52029	5.35357
BFAR	TC16000176.hg.1	9.11508	9.87117	9.82212	9.23406	9.23406	9.11177
BFSP1	TC20000655.hg.1	4.15811	4.03461	4.03461	4.0327	4.03461	3.99099
BFSP2	TC03000720.hg.1	3.59938	3.73398	3.6142	3.59938	3.59938	3.59938
BGN	TC0X000750.hg.1	14.0641	11.8413	12.5399	14.7985	15.139	14.5787
BHLHA15	TC07000583.hg.1	6.49881	5.85344	5.91503	6.20648	6.20648	6.20648
BHLHA9	TC17000010.hg.1	4.43862	4.43862	4.49802	4.29137	4.45073	4.43059
BHLHB9	TC0X000490.hg.1	5.18139	5.01296	5.18139	5.31867	5.25994	5.18139
BHLHE22	TC08000432.hg.1	4.5336	4.1879	4.5336	4.5336	4.5336	4.44516
BHLHE23	TC20001022.hg.1	5.4472	5.6406	5.83007	5.48659	5.48659	5.44196
BHLHE40	TC03000015.hg.1	8.78428	9.19075	9.20932	9.64696	9.66629	9.69229
BHLHE41	TC12001324.hg.1	11.5558	13.7585	13.7819	12.7433	12.6212	12.8064
BHMT	TC05000387.hg.1	4.02398	4.02398	4.02398	4.02398	4.02398	3.9845
BHMT2	TC05000386.hg.1	5.30526	4.4916	4.64696	4.97649	4.97649	4.82579
BICC1	TC10000362.hg.1	10.6023	7.01257	7.06592	9.71774	10.2223	9.52256
BICD1	TC12000296.hg.1	7.9816	7.66903	7.66871	7.59958	7.52213	7.59958
BICD2	TC09001340.hg.1	7.47086	8.03975	8.18003	7.90009	8.01462	7.89141
BID	TC22000476.hg.1	7.80788	8.38346	7.90623	7.2207	7.24771	7.17948
BIK	TC22000361.hg.1	7.02161	8.31445	8.06116	7.49421	7.31421	7.40413
BIN1	TC02002276.hg.1	7.34469	7.39026	7.3448	7.39026	7.39026	7.39026
BIN2	TC12001507.hg.1	8.49524	6.44869	6.80709	8.12754	8.62018	8.1042
BIN3	TC08001042.hg.1	6.47415	6.36175	6.39224	6.47415	6.47415	6.50228
BIRC2	TC11000957.hg.1	11.0402	11.6624	11.7681	10.9863	10.9863	10.9863
BIRC3	TC11000956.hg.1	10.4187	8.86851	8.73875	8.46931	8.58965	8.31132
BIRC5	TC17000899.hg.1	6.8666	7.88691	7.96328	6.8666	6.8666	6.8666
BIRC6	TC02000213.hg.1	10.3379	10.529	10.4	10.8936	10.76	11.0638
BIRC7	TC20000508.hg.1	5.40716	4.96082	4.92984	5.25265	5.11888	5.25265
BIRC8	TC19001817.hg.1	3.86878	3.88685	3.88029	3.84573	3.89751	3.76589
BIVM	TC13001720.hg.1	7.8754	6.76252	6.67685	7.6227	7.63513	7.55284
BLCAP	TC20000826.hg.1	6.29897	6.50611	6.43753	6.51314	6.51314	6.51314
BLID	TC11002383.hg.1	5.49642	5.58294	4.63823	5.56138	5.12102	5.50333
BLK	TC08000087.hg.1	4.58924	4.54951	4.54951	4.54951	4.68918	4.54951
BLM	TC15000868.hg.1	7.05006	6.99869	6.99869	7.38219	7.42067	7.40545
BLMH	TC17001328.hg.1	8.68885	8.68885	8.68885	8.80147	8.94643	8.8889
BLNK	TC10001555.hg.1	7.89299	6.51312	6.45273	7.58424	7.95624	7.28477
BLOC1S1	TC12003299.hg.1	6.771	7.25799	6.771	6.63481	6.75326	6.62501
BLOC1S2	TC10001590.hg.1	9.09732	8.89	8.5569	9.39713	9.33317	9.26785
BLOC1S3	TC19000643.hg.1	5.8404	5.63753	5.64487	5.64487	5.67349	5.60597
BLOC1S4	TC04000073.hg.1	6.407	6.33852	6.28402	6.3363	6.3026	6.334
BLOC1S5	TC06004110.hg.1	8.87662	10.1596	10.1644	9.12314	9.09375	9.12314
BLOC1S6	TC15000362.hg.1	8.51813	7.5188	7.73375	7.76783	8.01267	7.76783
BLVRA	TC07000267.hg.1	9.0157	8.58182	8.71193	8.91371	8.91371	8.91371
BLVRB	TC19001542.hg.1	8.37726	8.19969	7.56889	7.224	7.41791	6.80694
BLZF1	TC01001475.hg.1	10.127	10.5024	10.5024	10.8073	10.9751	10.9515
BMF	TC15001230.hg.1	6.25685	5.9127	5.97728	6.25092	6.1803	6.25685
BMI1	TC10002935.hg.1	10.9409	11.1754	11.0975	11.4357	11.5025	11.6454
BMP1	TC08000167.hg.1	7.00146	6.50284	6.63944	6.83308	6.8731	6.83308
BMP10	TC02001945.hg.1	3.49255	3.96	3.33171	3.33623	3.4613	3.41227
BMP15	TC0X000290.hg.1	3.17144	2.91338	2.9598	3.21366	3.09114	3.24293
BMP2	TC20000067.hg.1	4.46219	4.59901	4.51257	4.59901	4.59788	4.59901
BMP2K	TC04000440.hg.1	8.84936	9.66756	9.75071	10.0789	10.1922	10.2308
BMP3	TC04000449.hg.1	5.18843	4.12481	4.1474	4.06649	4.142	4.19583
BMP4	TC14001148.hg.1	6.32388	5.91537	6.16322	6.18501	6.16322	6.16322
BMP5	TC06001825.hg.1	3.85915	3.85446	3.85915	3.85915	3.6898	3.85915
BMP6	TC06000062.hg.1	8.11861	6.63669	6.77703	6.92534	6.92534	6.92534
BMP7	TC20000972.hg.1	6.29618	8.66834	8.27576	7.16876	7.11135	7.02973
BMP8A	TC01000495.hg.1	4.15238	4.06417	4.01175	4.26701	4.18274	4.3009
BMP8B	TC01002547.hg.1	4.48072	4.48072	4.39217	4.48072	4.48072	4.5108
BMPER	TC07000220.hg.1	4.77377	4.70796	4.6227	4.70796	4.6584	4.70796
BMPR1A	TC10000609.hg.1	11.1984	10.475	10.367	11.7892	11.7183	11.8477
BMPR1B	TC04000503.hg.1	7.97564	7.21609	7.18665	8.73169	8.24826	9.09576
BMPR2	TC02001192.hg.1	10.7863	12.0707	12.1641	12.3135	12.2635	12.2476
BMS1	TC10000266.hg.1	9.36983	10.2616	10.2094	10.1251	10.0411	10.187
BMX	TC0X000067.hg.1	4.48043	4.46736	4.44418	4.40722	4.46736	4.40835
BNC1	TC15001767.hg.1	6.52902	5.20697	5.11412	5.82403	5.92506	5.39925
BNC2	TC09000928.hg.1	7.51121	6.00967	6.27289	6.3858	6.3858	6.3858
BNIP1	TC05000959.hg.1	6.55686	6.48373	6.90161	6.17711	6.17797	6.12081
BNIP2	TC15001503.hg.1	9.70317	9.41334	9.15568	9.45912	9.61854	9.45912
BNIP3	TC10001769.hg.1	9.56535	11.3171	11.2092	10.7049	10.7049	10.704
BNIP3L	TC08000200.hg.1	11.7272	11.1264	11.1264	10.9436	11.0453	10.7432
BNIPL	TC01001199.hg.1	5.95134	4.82973	4.73848	4.87467	4.85633	4.71134
BOC	TC03000577.hg.1	7.56075	7.00574	6.99352	6.75703	6.8571	6.55102
BOD1	TC05002077.hg.1	9.14267	9.93746	9.68132	8.06965	8.29845	8.15894
BOD1L1	TC04001047.hg.1	9.58461	8.52963	8.51053	8.80275	8.85825	8.80275
BOK	TC02001481.hg.1	7.26328	7.59485	7.41051	7.59899	7.59899	7.59899
BOLA1	TC01006327.hg.1	7.72068	7.60654	7.50462	7.05449	7.28563	7.41598
BOLA2	TC16002104.hg.1	12.6611	13.2384	12.8907	12.5542	12.6832	12.496
BOLA2	TC16002102.hg.1	13.49	13.8322	13.6167	13.6111	13.6167	13.6167
BOLA3	TC02001992.hg.1	9.48255	9.73469	9.66736	9.27389	9.47616	9.26215
BOLL	TC02002650.hg.1	4.64156	4.35851	4.35851	4.20646	4.35851	4.35851
BOP1	TC08001743.hg.1	6.66639	8.67969	8.22934	6.50053	6.59614	6.66639
BOP1	TC08001744.hg.1	6.84927	8.01742	7.76061	6.81467	6.82705	6.84927
BORA	TC13000270.hg.1	7.15458	8.25594	7.99899	8.42988	8.2053	8.37985
BPGM	TC07000836.hg.1	6.30153	6.86456	6.96807	6.71227	6.71227	6.71227
BPHL	TC06000024.hg.1	6.68574	7.39543	7.40264	7.07299	7.00399	7.07299
BPI	TC20000281.hg.1	3.9612	4.00051	3.9612	3.92591	3.87614	3.87652
BPIFA1	TC20000228.hg.1	3.85379	3.85379	3.85379	3.85379	3.85379	3.85379
BPIFA2	TC20000225.hg.1	4.8163	5.0945	4.99742	4.41982	4.26472	4.24805
BPIFA3	TC20000227.hg.1	4.73946	4.8741	4.83344	4.83344	4.83344	4.83344
BPIFB1	TC20000229.hg.1	3.9412	4.33531	4.59934	3.93416	3.87342	3.9412
BPIFB2	TC20000220.hg.1	4.00424	4.00424	4.04171	4.00424	3.9937	4.00424
BPIFB3	TC20000222.hg.1	5.14857	5.14879	5.40467	5.14879	5.07875	5.14879
BPIFB4	TC20000223.hg.1	4.1543	4.1543	4.1543	4.1464	4.03312	4.1543
BPIFB6	TC20000221.hg.1	3.89148	3.89148	3.89148	3.87652	3.89148	3.89148
BPIFC	TC22000683.hg.1	3.56585	3.89573	3.62517	3.56585	3.49209	3.49651
BPNT1	TC01003835.hg.1	8.38378	9.46973	9.28914	8.49049	8.49282	8.50954
BPTF	TC17002859.hg.1	11.5455	12.3682	12.5712	11.8192	11.8912	11.7182
BPY2B	TC0Y000082.hg.1	3.6084	3.64062	3.6084	3.61069	3.42434	3.6084
BPY2B	TC0Y000092.hg.1	3.64851	3.58002	3.58002	3.58002	3.37806	3.58002
BPY2B	TC0Y000211.hg.1	3.68144	3.68144	3.68144	3.68144	3.44247	3.68144
BRAF	TC07001927.hg.1	9.55099	9.45459	9.51167	9.78243	9.96095	9.93863
BRAP	TC12001974.hg.1	8.0437	9.62045	9.49989	9.2376	9.21484	9.25933
BRAT1	TC07001098.hg.1	4.94773	4.90839	4.8353	4.86978	4.90839	4.90839
BRCA1	TC17001553.hg.1	6.10656	7.25532	7.10073	6.3375	6.3375	6.3375
BRCA2	TC13000111.hg.1	6.78901	6.81395	6.93143	6.88055	7.06754	6.94472
BRCC3	TC0X000783.hg.1	8.31149	8.68104	8.7224	8.22089	8.22742	8.22742
BRD1	TC22000902.hg.1	6.37345	6.34607	6.34652	6.40711	6.37345	6.37345
BRD2	TC06000406.hg.1	9.9753	10.3593	10.458	9.9753	9.9753	9.93534
BRD2	TC6_cox_hap2000097.hg.1	9.8759	10.2615	10.3689	9.8759	9.8759	9.79975
BRD2	TC6_dbb_hap3000090.hg.1	9.44185	9.75795	9.71846	9.10368	9.10368	8.94449
BRD2	TC6_mann_hap4000081.hg.1	9.9753	10.3673	10.5021	9.9753	9.9753	9.89571
BRD2	TC6_mcf_hap5000082.hg.1	10.8131	11.0804	11.2539	10.8131	10.8131	10.7753
BRD2	TC6_qbl_hap6000088.hg.1	9.8989	10.2853	10.431	9.8989	9.8989	9.82274
BRD2	TC6_ssto_hap7000083.hg.1	9.89108	10.2751	10.4243	9.89108	9.89108	9.83114
BRD3	TC09001697.hg.1	7.77623	8.42558	8.54462	8.51425	8.43894	8.52528
BRD4	TC19001252.hg.1	10.4097	11.0352	11.1239	11.0405	11.0842	11.0405
BRD7	TC16001104.hg.1	11.0466	11.5311	11.3169	11.1101	11.0954	11.0954
BRD8	TC05001826.hg.1	8.16536	8.0044	8.0044	8.0044	8.0044	8.06317
BRD9	TC05003404.hg.1	6.40062	6.74668	6.68077	6.57794	6.57794	6.66491
BRDT	TC01000848.hg.1	4.16104	4.16104	4.17698	4.16104	4.08622	4.16104
BRE	TC02004954.hg.1	9.46201	9.53805	9.54227	9.4728	9.53738	9.36992
BRF1	TC14001566.hg.1	5.89756	5.79734	5.79734	5.79734	5.79734	5.79734
BRF2	TC08001137.hg.1	6.95022	6.31311	6.31311	6.26641	6.31311	6.31311
BRI3	TC07000584.hg.1	7.74281	7.76652	7.80809	7.6631	7.74193	7.61355
BRI3BP	TC12001002.hg.1	8.28702	9.26708	9.20411	8.18533	8.16629	8.14228
BRICD5	TC16000779.hg.1	5.25742	5.01757	5.01757	5.01757	5.01757	5.01757
BRINP1	TC09001533.hg.1	4.25629	4.29529	4.26502	4.09734	4.11902	4.09771
BRINP2	TC01001536.hg.1	3.84725	3.83183	3.85092	3.84725	3.82511	3.84725
BRINP3	TC01003644.hg.1	3.43295	3.43295	3.43295	3.26751	3.41139	3.43295
BRIP1	TC17001769.hg.1	5.93551	7.43403	7.34375	8.07692	8.28369	7.83117
BRIX1	TC05000154.hg.1	10.7397	11.3686	11.4301	10.938	10.938	10.938
BRK1	TC03000053.hg.1	12.9179	13.6395	13.4958	13.3476	13.5067	13.4993
BRMS1	TC11001964.hg.1	6.66204	6.48696	6.43192	6.43192	6.43192	6.43192
BRMS1L	TC14000225.hg.1	7.19255	7.59607	7.47932	7.21572	7.21572	7.21572
BROX	TC01001830.hg.1	9.95337	9.93543	9.95252	10.0666	10.1102	10.095
BRPF1	TC03000041.hg.1	6.26616	6.56106	6.67281	6.40768	6.40768	6.40768
BRPF3	TC06000525.hg.1	7.55043	7.86727	8.11548	7.59642	7.78728	7.66447
BRS3	TC0X000660.hg.1	3.93826	4.07114	3.90991	3.77429	3.93826	3.78029
BRSK1	TC19000892.hg.1	5.68014	5.88814	5.95495	5.74143	5.70054	5.70054
BRSK2	TC11000043.hg.1	4.72449	4.72449	4.74489	4.72449	4.71843	4.72449
BRWD1	TC21000459.hg.1	8.8771	8.8771	8.8771	8.8771	8.8771	8.92117
BRWD3	TC0X001182.hg.1	7.31673	7.18524	7.30304	7.678	7.69414	7.75344
BSCL2	TC11003487.hg.1	7.77251	6.50436	6.57798	6.96107	6.96107	6.96107
BSDC1	TC01002471.hg.1	7.85108	7.78805	7.78805	7.78805	7.78805	7.78805
BSG	TC19000009.hg.1	10.3094	10.7043	10.5707	10.3094	10.3094	10.2848
BSN	TC03000296.hg.1	4.04741	4.10242	4.04741	4.04741	3.96071	4.04741
BSND	TC01000674.hg.1	4.36029	4.56642	4.48561	4.38466	4.19513	4.41471
BSPH1	TC19001672.hg.1	3.2851	3.40166	3.28716	3.21472	3.29727	3.29727
BSPRY	TC09000574.hg.1	5.62379	6.72668	6.88027	5.98509	6.10071	5.96849
BST1	TC04002929.hg.1	7.56152	6.33046	6.04409	6.83502	7.10984	6.83107
BST2	TC19001275.hg.1	14.6266	15.7355	15.5559	15.3782	15.3259	15.4885
BSX	TC11002389.hg.1	5.39754	5.30069	5.50612	5.39754	5.21443	5.40977
BTAF1	TC10000655.hg.1	8.92756	8.02881	7.66027	9.31474	9.20134	9.40296
BTBD1	TC15001764.hg.1	11.8442	10.3956	10.1806	10.5565	10.7189	10.6779
BTBD10	TC11001434.hg.1	8.39943	9.35136	9.16156	8.7424	8.80071	8.7424
BTBD11	TC12000828.hg.1	4.89203	4.89203	4.89203	4.89203	4.91136	4.89203
BTBD16	TC10000884.hg.1	3.78151	3.78151	3.88871	3.77975	3.76484	3.78151
BTBD17	TC17001855.hg.1	4.22927	4.1669	4.1669	4.1669	4.1669	4.42609
BTBD18	TC11001798.hg.1	5.0712	4.46584	4.19392	4.57245	4.52835	4.57512
BTBD19	TC01000567.hg.1	6.3564	6.22035	6.3564	6.3564	6.28252	6.3564
BTBD2	TC19001018.hg.1	9.39234	10.074	9.92222	9.00357	9.00357	9.00357
BTBD3	TC20000088.hg.1	7.03227	7.03227	7.03227	7.3229	7.17403	7.32856
BTBD6	TC14000833.hg.1	6.51902	6.49102	6.26318	6.26318	6.26318	6.26318
BTBD7	TC14001456.hg.1	8.84506	8.89906	8.9434	9.11274	9.04154	9.13097
BTBD8	TC01000850.hg.1	4.94754	4.94754	4.94754	4.94754	4.94754	4.94754
BTBD9	TC06001690.hg.1	6.28865	6.24064	6.24064	6.24064	6.24064	6.24196
BTC	TC04001292.hg.1	7.8187	6.69551	6.69551	6.83163	6.69551	6.69551
BTD	TC03000097.hg.1	6.51186	6.22809	6.39269	6.51186	6.51186	6.30776
BTF3	TC05000352.hg.1	10.9238	10.798	10.684	10.6132	10.798	10.6061
BTF3L4	TC01000638.hg.1	12.592	12.6661	12.5239	12.1902	12.3652	12.3662
BTG1	TC12001807.hg.1	9.90766	8.49362	8.1627	8.82607	8.94851	8.81041
BTG2	TC01001685.hg.1	10.8752	8.91306	9.04891	10.6049	10.8119	10.5654
BTG3	TC21000299.hg.1	8.6983	9.8641	9.79388	8.37201	8.3743	8.37908
BTG4	TC11002281.hg.1	3.6084	3.78013	3.71148	3.6084	3.54029	3.57009
BTK	TC0X001218.hg.1	6.87477	5.90313	6.03181	6.67081	7.01412	6.59653
BTLA	TC03001649.hg.1	5.4555	5.17621	4.85238	5.17621	5.59428	5.17621
BTN1A1	TC06000190.hg.1	4.01115	3.80225	3.78199	3.72691	3.61875	3.78199
BTN2A1	TC06000189.hg.1	8.13022	7.87169	7.73545	7.73545	7.73545	7.73545
BTN2A2	TC06000185.hg.1	7.25856	6.73521	6.72914	6.73521	6.73521	6.73521
BTN3A1	TC06000186.hg.1	9.87242	9.28245	9.02736	9.77378	9.77862	9.93928
BTN3A2	TC06000184.hg.1	11.1517	10.5527	10.6313	11.1328	11.2265	11.2822
BTN3A3	TC06000188.hg.1	8.68609	8.33259	8.26382	9.05456	9.03194	9.25739
BTNL2	TC6_apd_hap1000100.hg.1	4.26951	4.3913	4.26951	4.26951	4.26951	4.1543
BTNL2	TC6_cox_hap2000192.hg.1	4.30533	4.40468	4.30533	4.30533	4.30533	4.17172
BTNL2	TC6_dbb_hap3000178.hg.1	4.26951	4.3913	4.26951	4.26951	4.26951	4.1543
BTNL2	TC6_mann_hap4000157.hg.1	4.26951	4.36648	4.26951	4.26951	4.26951	4.1543
BTNL2	TC6_mcf_hap5000167.hg.1	4.26951	4.36648	4.26951	4.26951	4.26951	4.1543
BTNL2	TC6_qbl_hap6000181.hg.1	4.26951	4.3913	4.26951	4.26951	4.26951	4.1543
BTNL2	TC6_ssto_hap7000161.hg.1	4.26951	4.36648	4.26951	4.26951	4.26951	4.1543
BTNL2	TC06001566.hg.1	4.30455	4.36634	4.2521	4.30455	4.30265	4.21693
BTNL3	TC05001069.hg.1	3.88571	3.87917	3.88571	3.74874	3.8532	3.88571
BTNL8	TC05001067.hg.1	4.51271	4.51271	4.51271	4.45161	4.51271	4.51271
BTNL9	TC05001071.hg.1	6.25095	6.04269	5.94018	6.25671	6.17315	6.23335
BTRC	TC10000738.hg.1	7.89947	7.40564	7.34966	8.3977	8.29644	8.4318
BUB1	TC02002204.hg.1	7.32526	9.39369	9.27917	8.81147	8.57959	8.84947
BUB3	TC10000900.hg.1	10.3779	9.8397	9.68073	10.4932	10.4491	10.6451
BUD13	TC11002322.hg.1	7.92034	8.72346	8.56173	7.92034	7.96067	7.92034
BUD31	TC07000593.hg.1	10.243	10.6137	10.6137	10.6041	10.677	10.6137
BVES	TC06001976.hg.1	4.64909	4.62787	4.71028	4.75535	4.99127	4.72185
BYSL	TC06000577.hg.1	6.39444	7.26302	7.19008	6.56269	6.56269	6.56269
BZRAP1	TC17001728.hg.1	5.16195	5.16195	5.16195	5.14452	5.08282	5.16195
BZW1	TC02001166.hg.1	11.9194	13.136	12.8896	12.7193	12.8332	12.8233
BZW2	TC07000110.hg.1	9.09903	8.80787	8.45309	7.91156	8.02712	7.81954
C10orf10	TC10001216.hg.1	7.95333	5.57689	5.63703	6.69849	6.90151	6.43329
C10orf105	TC10001372.hg.1	5.04682	4.15773	4.51587	4.51587	4.4528	4.5522
C10orf107	TC10000376.hg.1	4.59552	4.52736	4.52736	4.52736	4.65212	4.52736
C10orf11	TC10000488.hg.1	6.57604	6.44251	6.43795	6.19123	6.20099	6.10046
C10orf111	TC10001060.hg.1	3.44533	3.53995	3.74301	3.45021	3.22463	3.40628
C10orf113	TC10001090.hg.1	3.86942	3.85027	3.85027	3.85027	3.7912	3.83415
C10orf120	TC10001715.hg.1	3.50949	4.03146	3.50949	3.50949	3.50949	3.30568
C10orf128	TC10001273.hg.1	6.40657	5.20395	5.41	5.65927	5.75565	5.59597
C10orf131	TC10002944.hg.1	4.67575	4.58358	4.67575	4.67575	4.67575	4.67575
C10orf2	TC10000729.hg.1	6.28403	6.46596	6.46596	6.71162	6.74708	6.85254
C10orf25	TC10001217.hg.1	5.12921	5.90349	5.76275	5.52133	6.016	5.52133
C10orf32	TC10002947.hg.1	9.77446	8.33417	7.78682	8.37155	8.72306	8.38716
C10orf35	TC10000422.hg.1	6.34762	6.90943	6.9683	6.55383	6.54477	6.55383
C10orf53	TC10002937.hg.1	3.71545	3.71545	3.82948	3.71545	3.64469	3.67978
C10orf54	TC10001373.hg.1	6.92018	6.30744	6.30744	6.30744	6.46952	6.26273
C10orf55	TC10001421.hg.1	6.76924	7.79387	7.93381	7.79387	7.79387	7.85341
C10orf62	TC10000700.hg.1	3.67995	3.59538	3.31927	3.67995	3.6507	3.88752
C10orf67	TC10001105.hg.1	4.06566	4.12498	4.06389	4.06389	3.93998	4.06389
C10orf71	TC10000327.hg.1	4.55249	4.55249	4.55249	4.55249	4.51267	4.55249
C10orf76	TC10001615.hg.1	8.72404	7.88875	7.81231	8.78992	8.92908	8.87964
C10orf82	TC10001680.hg.1	4.98411	5.03798	5.43365	5.06144	5.11913	5.03593
C10orf88	TC10001717.hg.1	7.73273	7.70008	7.33231	7.73273	7.73273	7.73273
C10orf90	TC10001747.hg.1	3.68144	3.68144	3.68144	3.68144	3.67768	3.68144
C10orf91	TC10000945.hg.1	3.56998	3.72639	3.61459	3.51652	3.54768	3.56998
C10orf95	TC10001622.hg.1	6.20303	6.14919	6.12592	6.14919	6.18631	6.18631
C10orf99	TC10000592.hg.1	4.75604	4.3412	4.35436	4.11005	4.31976	4.1503
C11orf1	TC11001000.hg.1	8.215	9.34661	9.09354	8.13562	8.27268	8.07666
C11orf16	TC11001391.hg.1	4.40005	4.35841	4.53989	4.40005	4.40005	4.40005
C11orf21	TC11001278.hg.1	5.22997	5.22997	5.16463	5.22997	5.22997	5.22997
C11orf24	TC11002005.hg.1	10.6144	11.1996	11.1874	10.6852	10.7462	10.6063
C11orf30	TC11000820.hg.1	8.34422	10.0242	10.2633	9.88528	9.88578	9.99723
C11orf40	TC11001310.hg.1	3.36685	3.41279	3.4174	3.41279	3.10326	3.41279
C11orf42	TC11000127.hg.1	4.01144	4.33509	4.11703	3.79804	3.83685	4.06479
C11orf45	TC11002444.hg.1	5.26366	5.87884	5.73826	5.14061	5.26366	5.26366
C11orf48	TC11003486.hg.1	7.0074	6.25879	6.21756	6.4736	6.4736	6.4736
C11orf49	TC11000403.hg.1	7.07615	7.88768	7.74251	7.56369	7.62262	7.65665
C11orf53	TC11000989.hg.1	3.85857	3.4109	3.63445	3.21311	3.21352	3.35021
C11orf54	TC11000911.hg.1	9.90968	10.8934	10.8716	9.17796	9.26795	9.1221
C11orf57	TC11001006.hg.1	8.72543	9.48401	9.1943	7.86336	7.97635	7.92099
C11orf58	TC11000223.hg.1	10.1308	10.5427	10.5349	10.2777	10.2925	10.3086
C11orf63	TC11001117.hg.1	6.06341	5.71696	5.83451	5.86667	6.03026	5.94027
C11orf65	TC11002266.hg.1	4.77588	4.93754	4.9369	4.9369	4.89039	4.9369
C11orf68	TC11001949.hg.1	5.24766	5.06059	5.13804	5.08495	5.08495	5.08495
C11orf70	TC11000951.hg.1	5.53802	6.35196	5.9427	5.02813	5.21816	5.13906
C11orf71	TC11002311.hg.1	5.94039	6.41268	7.03789	5.94039	5.66331	5.94039
C11orf71	TC11002312.hg.1	8.37705	9.46021	9.21614	7.62314	7.71505	7.73781
C11orf73	TC11000871.hg.1	8.03844	8.97484	8.89705	8.16892	8.16892	8.037
C11orf74	TC11000348.hg.1	9.18468	9.48281	9.26509	9.16834	9.16394	9.19818
C11orf80	TC11003463.hg.1	8.40049	7.15188	7.15188	7.15188	7.0936	7.15188
C11orf83	TC11000560.hg.1	4.92951	4.63917	4.60919	4.58497	4.63895	4.60669
C11orf84	TC11000576.hg.1	6.23652	6.60862	6.26263	6.16647	6.16614	6.12329
C11orf85	TC11001920.hg.1	4.95512	5.17971	5.14523	4.91933	4.94669	4.8387
C11orf86	TC11000677.hg.1	3.58064	3.57857	3.54291	3.51862	3.54291	3.5522
C11orf87	TC11000984.hg.1	4.48527	4.45085	4.46869	4.24007	4.41007	4.46869
C11orf88	TC11000996.hg.1	4.84319	4.60881	4.64987	4.65638	4.6505	4.63524
C11orf94	TC11001714.hg.1	4.03465	4.22785	4.24261	4.22785	4.22785	4.22785
C11orf95	TC11001895.hg.1	5.8864	5.83363	5.82253	5.92079	5.82253	5.76898
C11orf96	TC11000369.hg.1	4.10063	4.08338	4.08338	4.0305	4.08338	3.99255
C11orf97	TC11000920.hg.1	4.58451	4.41151	4.4173	4.4145	4.19801	4.4145
C12orf10	TC12000436.hg.1	6.94949	7.44968	7.20531	6.67305	6.6319	6.44427
C12orf29	TC12000691.hg.1	7.81854	8.40137	7.99687	7.81854	7.81871	7.81854
C12orf4	TC12001123.hg.1	9.22153	9.08229	9.04835	9.45324	9.56052	9.46139
C12orf40	TC12000307.hg.1	4.22302	4.12953	4.12953	4.12953	4.12953	4.12953
C12orf42	TC12001895.hg.1	3.87499	3.82885	3.82885	3.82885	3.77962	3.82885
C12orf43	TC12002058.hg.1	7.02019	8.45214	8.29816	7.16798	7.16798	6.98793
C12orf45	TC12000815.hg.1	7.62814	7.65977	7.65754	7.44393	7.51007	7.31355
C12orf49	TC12002009.hg.1	7.75327	8.96617	9.3101	8.38198	8.46193	8.38198
C12orf5	TC12000061.hg.1	6.14721	7.32322	7.22452	7.47331	7.74362	7.5821
C12orf50	TC12001790.hg.1	3.81434	3.82147	3.82147	3.82147	3.82147	3.82147
C12orf54	TC12000351.hg.1	4.16935	3.89768	3.89768	3.89762	3.89768	3.89768
C12orf56	TC12001672.hg.1	5.35622	5.62048	5.66979	4.89771	4.97199	5.03755
C12orf57	TC12003289.hg.1	8.40026	7.42327	7.41336	7.41914	7.4382	6.99657
C12orf60	TC12000198.hg.1	4.1189	4.61234	4.58749	4.41374	4.41374	4.38
C12orf61	TC12001656.hg.1	4.46399	4.46229	4.59683	4.2859	4.023	4.27907
C12orf65	TC12000983.hg.1	6.23389	7.03921	6.93574	5.93933	5.93933	5.82059
C12orf66	TC12001670.hg.1	6.26445	7.07808	7.22582	6.66552	6.63247	6.61727
C12orf71	TC12001332.hg.1	5.11595	5.28322	5.38899	5.26645	5.17736	5.15901
C12orf73	TC12001903.hg.1	7.21472	8.37939	8.0535	7.20261	7.21417	7.32261
C12orf74	TC12000713.hg.1	3.94684	3.82293	3.86314	3.93483	3.87422	4.02522
C12orf75	TC12000818.hg.1	7.73418	7.9987	8.10447	8.05403	7.9935	7.95621
C12orf76	TC12001960.hg.1	5.67963	6.21737	6.09578	5.86817	5.89057	5.92695
C12orf77	TC12001310.hg.1	4.14895	3.9221	4.14895	4.14895	4.14895	4.13502
C12orf79	TC12001806.hg.1	5.41334	5.12237	5.00857	5.29048	5.34862	5.34862
C12orf80	TC12001514.hg.1	3.19292	3.19292	3.19292	3.19292	3.19292	3.19292
C14orf1	TC14001324.hg.1	10.9537	12.0996	12.1625	11.1902	11.4069	11.2667
C14orf105	TC14001171.hg.1	4.56479	3.84496	3.95908	3.93995	3.95908	3.87652
C14orf119	TC14000141.hg.1	12.3646	12.7568	12.8672	12.3488	12.3887	12.0131
C14orf132	TC14000599.hg.1	4.11253	3.656	3.68135	3.64482	3.68135	3.68135
C14orf142	TC14001455.hg.1	8.48015	9.23388	8.65843	7.78367	8.09845	8.09845
C14orf159	TC14000562.hg.1	6.53503	6.55533	6.40541	6.7412	6.7307	6.7922
C14orf166	TC14000304.hg.1	13.7667	14.5715	14.4401	14.3121	14.4651	14.227
C14orf169	TC14000443.hg.1	6.84788	6.74385	6.64543	6.55131	6.46027	6.29358
C14orf177	TC14000615.hg.1	4.2335	3.87911	3.88851	3.81973	3.51056	3.66249
C14orf178	TC14002204.hg.1	5.037	4.9054	5.07151	4.69707	4.89371	4.78846
C14orf180	TC14000816.hg.1	5.28559	5.22558	5.46606	5.39616	5.37924	5.35464
C14orf182	TC14002344.hg.1	5.16325	5.01529	5.03703	5.03703	4.91951	4.94237
C14orf183	TC14001114.hg.1	4.57891	4.39411	4.5031	4.51174	4.48531	4.57891
C14orf2	TC14001547.hg.1	14.2663	14.6341	14.6231	13.5085	13.6972	13.1987
C14orf28	TC14000261.hg.1	6.96946	7.21901	7.04015	6.76107	6.88499	6.85335
C14orf37	TC14002322.hg.1	7.10442	6.06998	5.97473	6.38204	6.55028	6.38682
C14orf39	TC14001186.hg.1	4.20747	4.20747	4.24444	4.20747	4.20747	4.20747
C14orf79	TC14000829.hg.1	5.38363	5.77799	5.59924	5.38363	5.38363	5.38363
C14orf80	TC14002315.hg.1	5.70565	5.61192	5.70565	5.70565	5.70565	5.70565
C14orf93	TC14000944.hg.1	6.41453	7.02559	7.16432	6.44225	6.39119	6.46036
C15orf26	TC15000755.hg.1	3.95566	3.86573	3.86573	3.86573	3.86573	3.86276
C15orf27	TC15000706.hg.1	4.24884	4.18618	4.24884	4.24884	4.18383	4.24884
C15orf32	TC15000885.hg.1	4.14017	4.22226	4.2661	4.2661	4.2661	4.2661
C15orf39	TC15000691.hg.1	6.53954	6.46822	6.46822	6.46822	6.46822	6.46822
C15orf40	TC15001763.hg.1	7.54755	6.89768	6.89768	6.77498	6.89768	6.51586
C15orf41	TC15000253.hg.1	6.41162	6.87651	6.5112	6.41162	6.4284	6.41162
C15orf43	TC15000347.hg.1	4.34334	4.55104	4.58366	4.23965	4.34334	4.18777
C15orf48	TC15000357.hg.1	7.74311	6.57793	7.0387	7.35809	7.48146	7.23646
C15orf52	TC15001234.hg.1	5.61024	5.98346	6.10187	5.98346	5.98346	6.01316
C15orf53	TC15000265.hg.1	3.66932	3.54634	3.70477	3.72745	3.72745	3.89773
C15orf54	TC15000268.hg.1	3.5537	3.68961	3.80763	3.68961	3.67729	3.68961
C15orf56	TC15001231.hg.1	4.60836	4.69768	4.58201	4.47676	4.57503	4.40492
C15orf57	TC15001238.hg.1	7.11815	6.75474	6.78271	6.79276	6.9159	6.58841
C15orf59	TC15001635.hg.1	5.64397	5.21022	5.25407	5.30164	5.30164	5.40498
C15orf61	TC15000624.hg.1	5.38614	5.50599	5.42949	4.94679	5.05555	4.99079
C15orf62	TC15000294.hg.1	4.14808	3.80816	3.80816	3.76579	3.73195	3.77846
C15orf65	TC15000431.hg.1	6.65205	6.89508	6.64088	6.55964	6.69179	6.13757
C16orf13	TC16000731.hg.1	6.6461	6.3768	6.25051	5.95895	6.00474	5.92145
C16orf3	TC16001362.hg.1	4.51234	4.66104	4.51234	3.99728	4.62187	4.53444
C16orf45	TC16000190.hg.1	6.92104	5.28519	5.69738	5.77077	5.76352	5.68095
C16orf46	TC16001297.hg.1	4.15345	4.26075	4.16638	4.16638	4.16638	4.16638
C16orf52	TC16000240.hg.1	6.74364	6.72599	6.74364	6.74364	6.74364	6.70774
C16orf54	TC16001008.hg.1	7.02492	4.9609	5.12666	5.99015	5.98811	5.47994
C16orf58	TC16001057.hg.1	7.57662	8.08622	8.11536	7.50929	7.57662	7.53838
C16orf59	TC16000073.hg.1	5.89024	5.93836	5.96428	5.93836	5.93836	5.93836
C16orf62	TC16000216.hg.1	9.78791	7.30265	7.48548	8.63177	9.10487	8.6211
C16orf70	TC16000529.hg.1	7.47181	7.66523	7.67839	7.83306	8.04178	7.79676
C16orf71	TC16000135.hg.1	4.42973	4.68827	4.36541	4.42973	4.42951	4.42973
C16orf72	TC16000150.hg.1	9.92786	10.2301	10.0437	10.0437	10.0437	10.0879
C16orf74	TC16001319.hg.1	4.25497	3.94513	4.18915	4.12702	4.12702	4.12702
C16orf78	TC16000433.hg.1	3.86207	4.08965	3.82452	3.8241	3.78951	3.74368
C16orf80	TC16001147.hg.1	9.93434	11.4352	11.1027	10.3338	10.3602	10.4523
C16orf82	TC16000289.hg.1	3.40379	3.5264	3.3971	3.37612	3.22591	3.3971
C16orf86	TC16000545.hg.1	4.3106	4.46038	4.48732	4.40282	4.46047	4.46047
C16orf87	TC16001086.hg.1	8.82322	10.1509	10.1872	9.68894	9.81368	9.60633
C16orf89	TC16000841.hg.1	4.91778	5.23833	5.22235	5.23258	5.13623	5.22884
C16orf90	TC16000818.hg.1	3.94708	4.05876	3.96266	3.94708	3.86954	3.92998
C16orf91	TC16000751.hg.1	7.15553	7.09124	7.19691	6.86422	6.86422	6.71839
C16orf92	TC16000337.hg.1	4.07982	4.30234	4.30565	4.30565	4.22738	4.32533
C16orf93	TC16001042.hg.1	5.28427	5.28427	5.25465	5.28427	5.28427	5.28427
C16orf95	TC16001329.hg.1	5.71532	5.47136	5.47732	5.50129	5.38166	5.45715
C16orf96	TC16000132.hg.1	3.58002	3.57343	3.72338	3.58002	3.58002	3.58002
C16orf97	TC16001112.hg.1	4.28262	4.05781	4.7988	4.26791	4.16812	4.39013
C17orf100	TC17000074.hg.1	4.1687	4.11471	4.64144	4.10503	4.14945	4.07178
C17orf102	TC17001361.hg.1	3.68527	4.15218	3.82452	3.82452	3.82452	3.76599
C17orf104	TC17000572.hg.1	4.48588	4.57636	4.41813	4.39314	4.36131	4.35233
C17orf105	TC17000558.hg.1	4.16535	4.0014	4.11732	4.00709	3.77749	3.7315
C17orf107	TC17000055.hg.1	5.52991	5.22326	5.16323	5.25666	5.22326	5.22326
C17orf112	TC17000687.hg.1	3.0457	3.39116	3.17523	3.03024	3.0421	2.95321
C17orf47	TC17001736.hg.1	3.55777	3.62644	3.55777	3.55777	3.45447	3.51034
C17orf50	TC17000401.hg.1	4.42712	4.43213	4.51848	4.42404	4.35553	4.42143
C17orf51	TC17001266.hg.1	5.20177	5.16568	5.13984	5.31247	5.20177	5.24532
C17orf53	TC17000563.hg.1	5.27436	6.03212	5.99696	5.2144	5.23092	5.02146
C17orf58	TC17001818.hg.1	6.60249	6.99155	6.94917	6.49449	6.59712	6.437
C17orf59	TC17001108.hg.1	4.06671	4.56132	4.03115	3.94231	4.03115	4.03115
C17orf62	TC17001982.hg.1	7.75905	7.43499	7.33544	7.40446	7.42197	7.30788
C17orf64	TC17000737.hg.1	3.88212	3.91832	3.85932	3.82816	3.74023	3.82816
C17orf65	TC17001574.hg.1	6.82163	6.74647	6.74647	6.55214	6.56426	6.58985
C17orf67	TC17001714.hg.1	4.94762	4.48792	4.48792	4.42611	4.53093	4.46262
C17orf70	TC17001953.hg.1	5.43801	5.43801	5.43865	5.34637	5.36717	5.27908
C17orf74	TC17000095.hg.1	3.69271	3.7803	3.69753	3.68963	3.69271	3.69271
C17orf75	TC17001350.hg.1	7.53774	8.58711	8.68491	7.2944	7.34576	7.25744
C17orf77	TC17000832.hg.1	4.67684	4.40945	4.83346	4.2667	4.11383	4.35155
C17orf78	TC17000446.hg.1	3.69207	3.7744	3.69304	3.69271	3.69271	3.69271
C17orf80	TC17000823.hg.1	7.24872	8.118	7.92972	6.88209	7.01404	7.13332
C17orf82	TC17000744.hg.1	4.15971	4.02576	4.02114	3.84884	4.02576	4.12737
C17orf85	TC17001012.hg.1	8.59808	8.0049	8.06076	8.61259	8.76376	8.67532
C17orf89	TC17000928.hg.1	8.34817	8.20014	8.12902	7.89616	7.89333	7.5704
C17orf96	TC17001427.hg.1	3.57878	4.26481	4.52222	3.61878	3.77791	3.73522
C17orf97	TC17000002.hg.1	5.00626	4.87095	5.091	4.7939	4.79747	4.79489
C17orf98	TC17001436.hg.1	3.85984	3.98604	4.05875	3.85984	3.85984	3.85994
C17orf99	TC17000895.hg.1	4.33122	4.72449	4.55106	4.15548	4.254	4.33122
C18orf21	TC18000147.hg.1	8.70668	8.82711	8.73242	8.66929	8.66929	8.59484
C18orf25	TC18000167.hg.1	8.21472	8.43385	8.41742	8.45237	8.93599	8.698
C18orf32	TC18001002.hg.1	7.87496	6.82797	6.82002	6.95733	7.40955	7.01336
C18orf42	TC18000296.hg.1	4.03867	4.39255	3.90649	3.68176	3.90649	3.90649
C18orf54	TC18000187.hg.1	6.0959	6.75282	6.40672	6.3389	6.29507	6.16502
C18orf63	TC18000247.hg.1	3.87652	3.87652	3.87652	3.77126	3.87652	3.72623
C18orf8	TC18000102.hg.1	9.09651	9.63822	9.59471	10.5189	10.5262	10.5993
C19orf10	TC19001067.hg.1	9.90268	9.57563	9.52068	8.92416	9.04347	8.96241
C19orf12	TC19001381.hg.1	5.80853	5.8945	5.88305	5.72459	5.80853	5.80853
C19orf18	TC19001909.hg.1	4.86634	5.11294	4.79733	4.66539	4.86634	4.89432
C19orf24	TC19000035.hg.1	7.30549	7.30687	7.15762	6.92325	7.08019	7.02667
C19orf25	TC19001004.hg.1	6.53256	6.39894	6.39894	6.39894	6.36374	6.39894
C19orf26	TC19000998.hg.1	6.21676	6.21676	6.21756	6.21676	6.13975	6.21676
C19orf33	TC19000524.hg.1	11.3928	12.1249	11.6692	10.3277	10.3545	10.231
C19orf35	TC19001026.hg.1	5.02107	4.84122	4.738	4.94254	4.76514	4.9522
C19orf38	TC19000187.hg.1	5.15804	5.09581	5.22322	5.78417	5.53691	5.27395
C19orf40	TC19000431.hg.1	5.6393	5.63278	5.90175	5.93336	5.75565	5.6393
C19orf43	TC19001208.hg.1	13.5271	13.9804	13.9371	13.4349	13.5761	13.5077
C19orf44	TC19000322.hg.1	5.29619	5.40071	5.6583	5.29619	5.21674	5.29619
C19orf45	TC19000126.hg.1	4.32792	4.41359	4.41042	4.32792	4.30391	4.32792
C19orf47	TC19001536.hg.1	6.63738	6.57674	6.55556	6.54696	6.55695	6.55556
C19orf48	TC19001754.hg.1	8.0731	9.49455	9.49604	7.89044	7.89044	7.89044
C19orf52	TC19000189.hg.1	5.39226	5.96497	5.98794	5.47292	5.5327	5.38315
C19orf53	TC19000240.hg.1	13.7128	14.2466	14.2362	13.2234	13.5678	13.1535
C19orf54	TC19001546.hg.1	5.71256	5.71256	5.67861	5.71256	5.71256	5.71256
C19orf57	TC19001225.hg.1	4.87987	4.96374	5.15025	4.90715	4.90715	4.90715
C19orf60	TC19000361.hg.1	5.887	5.53129	5.42546	5.53129	5.55107	5.53129
C19orf66	TC19000168.hg.1	7.24076	7.30172	7.0656	7.49776	7.53822	7.55423
C19orf70	TC19001080.hg.1	6.1776	5.98491	5.87989	5.67313	5.67686	5.50877
C19orf71	TC19000071.hg.1	4.03209	4.0097	4.0097	4.06637	4.0097	4.0097
C19orf73	TC19001708.hg.1	4.22638	4.21814	4.01487	3.98566	4.11201	3.84591
C19orf80	TC19000192.hg.1	5.13591	5.35165	5.35165	5.36112	5.30958	5.35165
C19orf81	TC19000764.hg.1	4.56791	4.6714	4.57552	4.60111	4.48536	4.57552
C19orf82	TC19000161.hg.1	5.72975	6.39871	6.39518	5.66849	5.80121	5.67362
C19orf83	TC19000650.hg.1	4.56815	4.18075	4.5094	4.24566	4.44762	4.34928
C19orf84	TC19001778.hg.1	3.42173	3.72602	3.70804	3.65273	3.43958	3.461
C1D	TC02001938.hg.1	10.2616	11.054	11.1453	10.6284	10.8996	10.4988
C1GALT1	TC07000075.hg.1	6.94761	6.94761	6.81206	6.87089	6.97549	6.94761
C1GALT1C1	TC0X001327.hg.1	7.73709	7.99588	7.40793	7.16219	7.36391	7.11857
C1orf100	TC01001987.hg.1	4.55375	4.22483	4.29827	3.91483	4.10993	3.87838
C1orf101	TC01001988.hg.1	5.08838	5.08838	5.08838	5.08838	5.08838	5.08838
C1orf105	TC01001504.hg.1	4.45373	4.46059	4.37844	4.37844	4.27306	4.37844
C1orf106	TC01001653.hg.1	6.30103	6.54834	6.42148	6.62337	6.48067	6.52942
C1orf109	TC01002521.hg.1	5.87818	6.46008	6.50387	6.23475	6.14317	6.14317
C1orf110	TC01003456.hg.1	3.60609	3.60609	3.50707	3.45619	3.48576	3.60609
C1orf111	TC01003454.hg.1	4.77778	4.77778	4.82357	4.68929	4.74384	4.77778
C1orf112	TC01001476.hg.1	6.48806	7.07999	6.83241	6.90019	6.87915	7.0023
C1orf115	TC01001818.hg.1	4.26952	4.27093	4.37859	3.88837	4.06517	3.99012
C1orf116	TC01003771.hg.1	6.3569	7.23915	7.00253	6.59635	6.31192	6.63012
C1orf122	TC01000479.hg.1	5.49394	5.45887	5.65152	5.36246	5.24925	5.29408
C1orf123	TC01002667.hg.1	9.11188	9.2241	9.11188	9.05344	9.09998	9.00717
C1orf127	TC01002192.hg.1	4.31527	4.275	4.31527	4.31527	4.27419	4.31527
C1orf131	TC01003965.hg.1	7.34869	7.63063	7.4951	7.18381	7.18381	6.90842
C1orf141	TC01002755.hg.1	4.13016	4.13016	4.13016	4.13016	4.13009	4.13016
C1orf146	TC01000852.hg.1	3.69844	3.69844	3.69844	3.69844	3.69844	3.74565
C1orf158	TC01000162.hg.1	4.29464	4.36761	4.29128	4.10368	4.14908	4.23153
C1orf159	TC01002083.hg.1	5.17856	5.17856	5.17856	5.17856	5.17856	5.17856
C1orf162	TC01000978.hg.1	9.84521	8.71148	8.81275	10.1977	10.5519	10.1046
C1orf168	TC01002702.hg.1	5.43897	4.50085	4.50085	4.50085	4.50085	4.50085
C1orf174	TC01002138.hg.1	7.06362	6.85642	6.76974	6.74873	6.74873	6.76812
C1orf177	TC01000671.hg.1	4.19071	4.19071	4.46738	4.19071	4.12412	4.19071
C1orf185	TC01000620.hg.1	4.27742	4.70274	4.52311	4.48491	4.22132	4.52311
C1orf186	TC01003759.hg.1	10.5224	11.2997	11.0687	7.2379	7.24271	7.45204
C1orf189	TC01003289.hg.1	4.31155	4.45618	4.06568	4.01187	3.98427	4.16993
C1orf192	TC01003425.hg.1	6.76481	6.66637	6.76481	8.31555	8.61936	8.61611
C1orf194	TC01002950.hg.1	5.26058	5.26058	5.26058	5.56767	5.26058	5.53905
C1orf198	TC01003959.hg.1	5.89005	5.99554	6.1846	6.44642	6.37183	6.34531
[truncated: 17,871 more rows]
