# Supplementary material for: Evidence for the importance of post-transcriptional regulatory changes in ovarian cancer progression and the contribution of miRNAs
Source: Sci Rep. 2017 Aug 15;7:8171. doi: 10.1038/s41598-017-08502-z (PMC5557889; doi:10.1038/s41598-017-08502-z)
Supplement: Supplementary file 2 — Supplementary Table 2 [file 41598_2017_8502_MOESM2_ESM.xlsx]

## Sheet: Supplementary Table 2
Supplementary Table 2. Gene Symbol, UniProtKB Refernce Number, protein annotation, and fold change of 4436 genes (4460 isoforms) identified (FDR<0.01) in OV and OM samples by mass spectrometry
OV: ovarian cancer
OM: omental cancer
Gene Symbol	UniProtKB Reference Number	Annotation	Fold Change (OM/OV)
A1BG	sp|P04217|A1BG_HUMAN	A1BG_HUMAN Alpha-1B-glycoprotein	1.90741
A2M	sp|P01023|A2MG_HUMAN	A2MG_HUMAN Alpha-2-macroglobulin	1.71921
AACS	sp|Q86V21|AACS_HUMAN	AACS_HUMAN Acetoacetyl-CoA synthetase	0.373622
AAMDC	sp|Q9H7C9|AAMDC_HUMAN	AAMDC_HUMAN Mth938 domain-containing protein	0.602384
AAMP	sp|Q13685|AAMP_HUMAN	AAMP_HUMAN Angio-associated migratory cell protein	0.451894
AARS	sp|P49588|SYAC_HUMAN	SYAC_HUMAN Alanine--tRNA ligase, cytoplasmic	0.946067
AARS2	sp|Q5JTZ9|SYAM_HUMAN	SYAM_HUMAN Alanine--tRNA ligase, mitochondrial	0.96688
AASDHPPT	sp|Q9NRN7|ADPPT_HUMAN	ADPPT_HUMAN L-aminoadipate-semialdehyde dehydrogenase-phosphopantetheinyl transferase	0.59185
AASS	sp|Q9UDR5|AASS_HUMAN	AASS_HUMAN Alpha-aminoadipic semialdehyde synthase, mitochondrial	1.01099
ABAT	sp|P80404|GABT_HUMAN	GABT_HUMAN 4-aminobutyrate aminotransferase, mitochondrial	0.905375
ABCB6	sp|Q9NP58|ABCB6_HUMAN	ABCB6_HUMAN ATP-binding cassette sub-family B member 6, mitochondrial	1.34169
ABCC1	sp|P33527-9|MRP1_HUMAN	MRP1_HUMAN Isoform 9 of Multidrug resistance-associated protein 1	1.2571
ABCD1	sp|P33897|ABCD1_HUMAN	ABCD1_HUMAN ATP-binding cassette sub-family D member 1	1.53797
ABCD3	sp|P28288|ABCD3_HUMAN	ABCD3_HUMAN ATP-binding cassette sub-family D member 3	1.41909
ABCE1	sp|P61221|ABCE1_HUMAN	ABCE1_HUMAN ATP-binding cassette sub-family E member 1	0.934098
ABCF1	sp|Q8NE71|ABCF1_HUMAN	ABCF1_HUMAN ATP-binding cassette sub-family F member 1	1.12276
ABCF2	sp|Q9UG63|ABCF2_HUMAN	ABCF2_HUMAN ATP-binding cassette sub-family F member 2	0.946845
ABCF3	sp|Q9NUQ8|ABCF3_HUMAN	ABCF3_HUMAN ATP-binding cassette sub-family F member 3	0.566042
ABHD10	sp|Q9NUJ1|ABHDA_HUMAN	ABHDA_HUMAN Mycophenolic acid acyl-glucuronide esterase, mitochondrial	0.81477
ABHD11	sp|Q8NFV4|ABHDB_HUMAN	ABHDB_HUMAN Alpha/beta hydrolase domain-containing protein 11	0.483071
ABHD14B	sp|Q96IU4|ABHEB_HUMAN	ABHEB_HUMAN Alpha/beta hydrolase domain-containing protein 14B	0.382385
ABHD16A	sp|O95870|ABHGA_HUMAN	ABHGA_HUMAN Abhydrolase domain-containing protein 16A	1.73718
ABI1	sp|Q8IZP0|ABI1_HUMAN	ABI1_HUMAN Abl interactor 1	1.14344
ABL1	sp|P00519-2|ABL1_HUMAN	ABL1_HUMAN Isoform IB of Tyrosine-protein kinase ABL1	1.13354
ABLIM1	sp|O14639|ABLM1_HUMAN	ABLM1_HUMAN Actin-binding LIM protein 1	1.02617
ABLIM3	sp|O94929|ABLM3_HUMAN	ABLM3_HUMAN Actin-binding LIM protein 3	1.38194
ABR	sp|Q12979|ABR_HUMAN	ABR_HUMAN Active breakpoint cluster region-related protein	2.24366
ABRACL	sp|Q9P1F3|ABRAL_HUMAN	ABRAL_HUMAN Costars family protein ABRACL	0.711221
ACAA1	sp|P09110|THIK_HUMAN	THIK_HUMAN 3-ketoacyl-CoA thiolase, peroxisomal	1.50829
ACAA2	sp|P42765|THIM_HUMAN	THIM_HUMAN 3-ketoacyl-CoA thiolase, mitochondrial	2.23341
ACACA	sp|Q13085-4|ACACA_HUMAN	ACACA_HUMAN Isoform 4 of Acetyl-CoA carboxylase 1	0.7203
ACACB	sp|O00763|ACACB_HUMAN	ACACB_HUMAN Acetyl-CoA carboxylase 2	1.89198
ACAD8	sp|Q9UKU7|ACAD8_HUMAN	ACAD8_HUMAN Isobutyryl-CoA dehydrogenase, mitochondrial	0.839016
ACAD9	sp|Q9H845|ACAD9_HUMAN	ACAD9_HUMAN Acyl-CoA dehydrogenase family member 9, mitochondrial	0.534894
ACADM	sp|P11310-2|ACADM_HUMAN	ACADM_HUMAN Isoform 2 of Medium-chain specific acyl-CoA dehydrogenase, mitochondrial	1.5566
ACADS	sp|P16219|ACADS_HUMAN	ACADS_HUMAN Short-chain specific acyl-CoA dehydrogenase, mitochondrial	1.32999
ACADVL	sp|P49748-3|ACADV_HUMAN	ACADV_HUMAN Isoform 3 of Very long-chain specific acyl-CoA dehydrogenase, mitochondrial	1.53137
ACAP1	sp|Q15027|ACAP1_HUMAN	ACAP1_HUMAN Arf-GAP with coiled-coil, ANK repeat and PH domain-containing protein 1	2.22254
ACAP2	sp|Q15057|ACAP2_HUMAN	ACAP2_HUMAN Arf-GAP with coiled-coil, ANK repeat and PH domain-containing protein 2	1.64481
ACAT1	sp|P24752|THIL_HUMAN	THIL_HUMAN Acetyl-CoA acetyltransferase, mitochondrial	0.849932
ACAT2	sp|Q9BWD1|THIC_HUMAN	THIC_HUMAN Acetyl-CoA acetyltransferase, cytosolic	1.02443
ACBD3	sp|Q9H3P7|GCP60_HUMAN	GCP60_HUMAN Golgi resident protein GCP60	1.14597
ACBD5	sp|Q5T8D3|ACBD5_HUMAN	ACBD5_HUMAN Acyl-CoA-binding domain-containing protein 5	1.03776
ACD	sp|Q96AP0|ACD_HUMAN	ACD_HUMAN Adrenocortical dysplasia protein homolog	0.85708
ACE	sp|P12821|ACE_HUMAN	ACE_HUMAN Angiotensin-converting enzyme	1.12248
ACIN1	sp|Q9UKV3|ACINU_HUMAN	ACINU_HUMAN Apoptotic chromatin condensation inducer in the nucleus	1.23643
ACLY	sp|P53396|ACLY_HUMAN	ACLY_HUMAN ATP-citrate synthase	0.927034
ACO1	sp|P21399|ACOC_HUMAN	ACOC_HUMAN Cytoplasmic aconitate hydratase	1.12169
ACO2	sp|Q99798|ACON_HUMAN	ACON_HUMAN Aconitate hydratase, mitochondrial	1.23165
ACOT13	sp|Q9NPJ3|ACO13_HUMAN	ACO13_HUMAN Acyl-coenzyme A thioesterase 13	0.496914
ACOT9	sp|Q9Y305-4|ACOT9_HUMAN	ACOT9_HUMAN Isoform 4 of Acyl-coenzyme A thioesterase 9, mitochondrial	1.33619
ACP1	sp|P24666|PPAC_HUMAN	PPAC_HUMAN Low molecular weight phosphotyrosine protein phosphatase	0.822853
ACP2	sp|P11117|PPAL_HUMAN	PPAL_HUMAN Lysosomal acid phosphatase	1.75001
ACSF2	sp|Q96CM8|ACSF2_HUMAN	ACSF2_HUMAN Acyl-CoA synthetase family member 2, mitochondrial	1.13529
ACSL1	sp|P33121|ACSL1_HUMAN	ACSL1_HUMAN Long-chain-fatty-acid--CoA ligase 1	2.40208
ACSL3	sp|O95573|ACSL3_HUMAN	ACSL3_HUMAN Long-chain-fatty-acid--CoA ligase 3	1.67868
ACSL4	sp|O60488|ACSL4_HUMAN	ACSL4_HUMAN Long-chain-fatty-acid--CoA ligase 4	0.938596
ACSL5	sp|Q9ULC5-3|ACSL5_HUMAN	ACSL5_HUMAN Isoform 2 of Long-chain-fatty-acid--CoA ligase 5	3.04698
ACSS2	sp|Q9NR19-2|ACSA_HUMAN	ACSA_HUMAN Isoform 2 of Acetyl-coenzyme A synthetase, cytoplasmic	1.17883
ACSS3	sp|Q9H6R3|ACSS3_HUMAN	ACSS3_HUMAN Acyl-CoA synthetase short-chain family member 3, mitochondrial	0.896796
ACTA2	sp|P62736|ACTA_HUMAN	ACTA_HUMAN Actin, aortic smooth muscle	2.42241
ACTB	sp|P60709|ACTB_HUMAN	ACTB_HUMAN Actin, cytoplasmic 1	1.50436
ACTBL2	sp|Q562R1|ACTBL_HUMAN	ACTBL_HUMAN Beta-actin-like protein 2	1.14875
ACTL6A	sp|O96019|ACL6A_HUMAN	ACL6A_HUMAN Actin-like protein 6A	0.662007
ACTN1	sp|P12814-4|ACTN1_HUMAN	ACTN1_HUMAN Isoform 4 of Alpha-actinin-1	1.17597
ACTN2	sp|P35609|ACTN2_HUMAN	ACTN2_HUMAN Alpha-actinin-2	1.2056
ACTN4	sp|O43707|ACTN4_HUMAN	ACTN4_HUMAN Alpha-actinin-4	1.37942
ACTR10	sp|Q9NZ32|ARP10_HUMAN	ARP10_HUMAN Actin-related protein 10	1.24829
ACTR1A	sp|P61163|ACTZ_HUMAN	ACTZ_HUMAN Alpha-centractin	1.4635
ACTR1B	sp|P42025|ACTY_HUMAN	ACTY_HUMAN Beta-centractin	0.662641
ACTR2	sp|P61160-2|ARP2_HUMAN	ARP2_HUMAN Isoform 2 of Actin-related protein 2	0.849265
ACTR3	sp|P61158|ARP3_HUMAN	ARP3_HUMAN Actin-related protein 3	0.858694
ACTR3B	sp|Q9P1U1|ARP3B_HUMAN	ARP3B_HUMAN Actin-related protein 3B	0.735061
ACY1	sp|Q03154|ACY1_HUMAN	ACY1_HUMAN Aminoacylase-1	0.600898
ADA	sp|P00813|ADA_HUMAN	ADA_HUMAN Adenosine deaminase	1.58859
ADAM10	sp|O14672|ADA10_HUMAN	ADA10_HUMAN Disintegrin and metalloproteinase domain-containing protein 10	1.11079
ADAM17	sp|P78536|ADA17_HUMAN	ADA17_HUMAN Disintegrin and metalloproteinase domain-containing protein 17	1.65466
ADAMTS12	sp|P58397|ATS12_HUMAN	ATS12_HUMAN A disintegrin and metalloproteinase with thrombospondin motifs 12	1.36952
ADAMTSL1	sp|Q8N6G6|ATL1_HUMAN	ATL1_HUMAN ADAMTS-like protein 1	0.958811
ADAMTSL4	sp|Q6UY14|ATL4_HUMAN	ATL4_HUMAN ADAMTS-like protein 4	2.60255
ADAR	sp|P55265-4|DSRAD_HUMAN	DSRAD_HUMAN Isoform 4 of Double-stranded RNA-specific adenosine deaminase	0.936055
ADCK4	sp|Q96D53|ADCK4_HUMAN	ADCK4_HUMAN Uncharacterized aarF domain-containing protein kinase 4	0.865011
ADD1	sp|P35611-3|ADDA_HUMAN	ADDA_HUMAN Isoform 3 of Alpha-adducin	1.40809
ADD2	sp|P35612|ADDB_HUMAN	ADDB_HUMAN Beta-adducin	1.30774
ADD3	sp|Q9UEY8|ADDG_HUMAN	ADDG_HUMAN Gamma-adducin	1.2291
ADH1A	sp|P07327|ADH1A_HUMAN	ADH1A_HUMAN Alcohol dehydrogenase 1A	4.69638
ADH1B	sp|P00325|ADH1B_HUMAN	ADH1B_HUMAN Alcohol dehydrogenase 1B	2.96422
ADH1C	sp|P00326|ADH1G_HUMAN	ADH1G_HUMAN Alcohol dehydrogenase 1C	9.22666
ADH5	sp|P11766|ADHX_HUMAN	ADHX_HUMAN Alcohol dehydrogenase class-3	0.736985
ADI1	sp|Q9BV57|MTND_HUMAN	MTND_HUMAN 1,2-dihydroxy-3-keto-5-methylthiopentene dioxygenase	0.795674
ADIPOQ	sp|Q15848|ADIPO_HUMAN	ADIPO_HUMAN Adiponectin	1.20181
ADK	sp|P55263|ADK_HUMAN	ADK_HUMAN Adenosine kinase	0.47941
ADNP	sp|Q9H2P0|ADNP_HUMAN	ADNP_HUMAN Activity-dependent neuroprotector homeobox protein	0.855693
ADO	sp|Q96SZ5|AEDO_HUMAN	AEDO_HUMAN 2-aminoethanethiol dioxygenase	0.641814
ADPGK	sp|Q9BRR6|ADPGK_HUMAN	ADPGK_HUMAN ADP-dependent glucokinase	2.44184
ADPRH	sp|P54922|ADPRH_HUMAN	ADPRH_HUMAN [Protein ADP-ribosylarginine] hydrolase	1.23944
ADPRHL2	sp|Q9NX46|ARHL2_HUMAN	ARHL2_HUMAN Poly(ADP-ribose) glycohydrolase ARH3	0.472036
ADRBK1	sp|P25098|ARBK1_HUMAN	ARBK1_HUMAN Beta-adrenergic receptor kinase 1	1.35197
ADRM1	sp|Q16186|ADRM1_HUMAN	ADRM1_HUMAN Proteasomal ubiquitin receptor ADRM1	0.984508
ADSL	sp|P30566|PUR8_HUMAN	PUR8_HUMAN Adenylosuccinate lyase	1.25584
ADSS	sp|P30520|PURA2_HUMAN	PURA2_HUMAN Adenylosuccinate synthetase isozyme 2	0.8373
AEBP1	sp|Q8IUX7|AEBP1_HUMAN	AEBP1_HUMAN Adipocyte enhancer-binding protein 1	2.36689
AFAP1L2	sp|Q8N4X5-4|AF1L2_HUMAN	AF1L2_HUMAN Isoform 4 of Actin filament-associated protein 1-like 2	1.25601
AFM	sp|P43652|AFAM_HUMAN	AFAM_HUMAN Afamin	1.59866
AGA	sp|P20933|ASPG_HUMAN	ASPG_HUMAN N(4)-(beta-N-acetylglucosaminyl)-L-asparaginase	1.01456
AGAP3	sp|Q96P47-4|AGAP3_HUMAN	AGAP3_HUMAN Isoform 4 of Arf-GAP with GTPase, ANK repeat and PH domain-containing protein 3	1.04916
AGK	sp|Q53H12|AGK_HUMAN	AGK_HUMAN Acylglycerol kinase, mitochondrial	1.23925
AGL	sp|P35573|GDE_HUMAN	GDE_HUMAN Glycogen debranching enzyme	0.962527
AGO2	sp|Q9UKV8|AGO2_HUMAN	AGO2_HUMAN Protein argonaute-2	0.760065
AGO4	sp|Q9HCK5|AGO4_HUMAN	AGO4_HUMAN Protein argonaute-4	0.926674
AGPS	sp|O00116|ADAS_HUMAN	ADAS_HUMAN Alkyldihydroxyacetonephosphate synthase, peroxisomal	1.98042
AGRN	sp|O00468|AGRIN_HUMAN	AGRIN_HUMAN Agrin	0.804712
AGT	sp|P01019|ANGT_HUMAN	ANGT_HUMAN Angiotensinogen	1.42734
AHCTF1	sp|Q8WYP5-2|ELYS_HUMAN	ELYS_HUMAN Isoform 2 of Protein ELYS	0.668929
AHCY	sp|P23526|SAHH_HUMAN	SAHH_HUMAN Adenosylhomocysteinase	1.14657
AHCYL1	sp|O43865|SAHH2_HUMAN	SAHH2_HUMAN Putative adenosylhomocysteinase 2	0.619576
AHCYL2	sp|Q96HN2|SAHH3_HUMAN	SAHH3_HUMAN Putative adenosylhomocysteinase 3	0.821186
AHNAK	sp|Q09666|AHNK_HUMAN	AHNK_HUMAN Neuroblast differentiation-associated protein AHNAK	0.827565
AHNAK2	sp|Q8IVF2|AHNK2_HUMAN	AHNK2_HUMAN Protein AHNAK2	0.478197
AHSA1	sp|O95433|AHSA1_HUMAN	AHSA1_HUMAN Activator of 90 kDa heat shock protein ATPase homolog 1	0.480525
AHSG	sp|P02765|FETUA_HUMAN	FETUA_HUMAN Alpha-2-HS-glycoprotein	1.62578
AHSP	sp|Q9NZD4|AHSP_HUMAN	AHSP_HUMAN Alpha-hemoglobin-stabilizing protein	3.11818
AIDA	sp|Q96BJ3|AIDA_HUMAN	AIDA_HUMAN Axin interactor, dorsalization-associated protein	1.05586
AIF1	sp|P55008|AIF1_HUMAN	AIF1_HUMAN Allograft inflammatory factor 1	2.51548
AIF1L	sp|Q9BQI0|AIF1L_HUMAN	AIF1L_HUMAN Allograft inflammatory factor 1-like	1.0507
AIFM1	sp|O95831|AIFM1_HUMAN	AIFM1_HUMAN Apoptosis-inducing factor 1, mitochondrial	0.806519
AIMP1	sp|Q12904-2|AIMP1_HUMAN	AIMP1_HUMAN Isoform 2 of Aminoacyl tRNA synthase complex-interacting multifunctional protein 1	0.727288
AIMP2	sp|Q13155|AIMP2_HUMAN	AIMP2_HUMAN Aminoacyl tRNA synthase complex-interacting multifunctional protein 2	0.728655
AIP	sp|O00170|AIP_HUMAN	AIP_HUMAN AH receptor-interacting protein	1.27417
AJUBA	sp|Q96IF1|AJUBA_HUMAN	AJUBA_HUMAN LIM domain-containing protein ajuba	0.54531
AK1	sp|P00568|KAD1_HUMAN	KAD1_HUMAN Adenylate kinase isoenzyme 1	0.693047
AK2	sp|P54819|KAD2_HUMAN	KAD2_HUMAN Adenylate kinase 2, mitochondrial	0.648273
AK3	sp|Q9UIJ7|KAD3_HUMAN	KAD3_HUMAN GTP:AMP phosphotransferase AK3, mitochondrial	0.785802
AK4	sp|P27144|KAD4_HUMAN	KAD4_HUMAN Adenylate kinase 4, mitochondrial	0.538371
AKAP1	sp|Q92667|AKAP1_HUMAN	AKAP1_HUMAN A-kinase anchor protein 1, mitochondrial	0.474053
AKAP10	sp|O43572|AKA10_HUMAN	AKA10_HUMAN A-kinase anchor protein 10, mitochondrial	1.04146
AKAP12	sp|Q02952|AKA12_HUMAN	AKA12_HUMAN A-kinase anchor protein 12	5.05577
AKAP13	sp|Q12802-2|AKP13_HUMAN	AKP13_HUMAN Isoform 2 of A-kinase anchor protein 13	2.10499
AKAP17A	sp|Q02040|AK17A_HUMAN	AK17A_HUMAN A-kinase anchor protein 17A	0.88122
AKAP2	sp|Q9Y2D5-4|AKAP2_HUMAN	AKAP2_HUMAN Isoform 2 of A-kinase anchor protein 2	1.69927
AKAP8	sp|O43823|AKAP8_HUMAN	AKAP8_HUMAN A-kinase anchor protein 8	0.589627
AKAP8L	sp|Q9ULX6|AKP8L_HUMAN	AKP8L_HUMAN A-kinase anchor protein 8-like	0.605759
AKAP9	sp|Q99996-6|AKAP9_HUMAN	AKAP9_HUMAN Isoform 6 of A-kinase anchor protein 9	0.826258
AKR1A1	sp|P14550|AK1A1_HUMAN	AK1A1_HUMAN Alcohol dehydrogenase [NADP(+)]	0.808518
AKR1B1	sp|P15121|ALDR_HUMAN	ALDR_HUMAN Aldose reductase	1.45173
AKR1B15	sp|C9JRZ8|AK1BF_HUMAN	AK1BF_HUMAN Aldo-keto reductase family 1 member B15	1.60335
AKR1C3	sp|P42330|AK1C3_HUMAN	AK1C3_HUMAN Aldo-keto reductase family 1 member C3	2.81917
AKR1E2	sp|Q96JD6|AKCL2_HUMAN	AKCL2_HUMAN 1,5-anhydro-D-fructose reductase	1.35907
AKR7A2	sp|O43488|ARK72_HUMAN	ARK72_HUMAN Aflatoxin B1 aldehyde reductase member 2	0.962079
AKT1	sp|P31749|AKT1_HUMAN	AKT1_HUMAN RAC-alpha serine/threonine-protein kinase	1.12642
ALAD	sp|P13716-2|HEM2_HUMAN	HEM2_HUMAN Isoform 2 of Delta-aminolevulinic acid dehydratase	1.41344
ALCAM	sp|Q13740|CD166_HUMAN	CD166_HUMAN CD166 antigen	1.60691
ALDH16A1	sp|Q8IZ83|A16A1_HUMAN	A16A1_HUMAN Aldehyde dehydrogenase family 16 member A1	1.08872
ALDH18A1	sp|P54886|P5CS_HUMAN	P5CS_HUMAN Delta-1-pyrroline-5-carboxylate synthase	1.10369
ALDH1A1	sp|P00352|AL1A1_HUMAN	AL1A1_HUMAN Retinal dehydrogenase 1	2.78391
ALDH1A2	sp|O94788|AL1A2_HUMAN	AL1A2_HUMAN Retinal dehydrogenase 2	2.12739
ALDH1A3	sp|P47895|AL1A3_HUMAN	AL1A3_HUMAN Aldehyde dehydrogenase family 1 member A3	3.71409
ALDH1B1	sp|P30837|AL1B1_HUMAN	AL1B1_HUMAN Aldehyde dehydrogenase X, mitochondrial	1.516
ALDH1L1	sp|O75891-3|AL1L1_HUMAN	AL1L1_HUMAN Isoform 3 of Cytosolic 10-formyltetrahydrofolate dehydrogenase	1.68896
ALDH1L2	sp|Q3SY69|AL1L2_HUMAN	AL1L2_HUMAN Mitochondrial 10-formyltetrahydrofolate dehydrogenase	2.50694
ALDH2	sp|P05091|ALDH2_HUMAN	ALDH2_HUMAN Aldehyde dehydrogenase, mitochondrial	2.52439
ALDH3A2	sp|P51648-2|AL3A2_HUMAN	AL3A2_HUMAN Isoform 2 of Fatty aldehyde dehydrogenase	2.78513
ALDH4A1	sp|P30038|AL4A1_HUMAN	AL4A1_HUMAN Delta-1-pyrroline-5-carboxylate dehydrogenase, mitochondrial	1.09266
ALDH5A1	sp|P51649-2|SSDH_HUMAN	SSDH_HUMAN Isoform 2 of Succinate-semialdehyde dehydrogenase, mitochondrial	0.465741
ALDH6A1	sp|Q02252|MMSA_HUMAN	MMSA_HUMAN Methylmalonate-semialdehyde dehydrogenase [acylating], mitochondrial	0.850614
ALDH7A1	sp|P49419|AL7A1_HUMAN	AL7A1_HUMAN Alpha-aminoadipic semialdehyde dehydrogenase	0.795483
ALDH9A1	sp|P49189|AL9A1_HUMAN	AL9A1_HUMAN 4-trimethylaminobutyraldehyde dehydrogenase	1.41927
ALDOA	sp|P04075-2|ALDOA_HUMAN	ALDOA_HUMAN Isoform 2 of Fructose-bisphosphate aldolase A	0.368772
ALDOC	sp|P09972|ALDOC_HUMAN	ALDOC_HUMAN Fructose-bisphosphate aldolase C	0.742117
ALG1	sp|Q9BT22|ALG1_HUMAN	ALG1_HUMAN Chitobiosyldiphosphodolichol beta-mannosyltransferase	1.34231
ALG2	sp|Q9H553|ALG2_HUMAN	ALG2_HUMAN Alpha-1,3/1,6-mannosyltransferase ALG2	3.30157
ALG5	sp|Q9Y673|ALG5_HUMAN	ALG5_HUMAN Dolichyl-phosphate beta-glucosyltransferase	2.58913
ALPL	sp|P05186|PPBT_HUMAN	PPBT_HUMAN Alkaline phosphatase, tissue-nonspecific isozyme	2.63608
ALYREF	sp|Q86V81|THOC4_HUMAN	THOC4_HUMAN THO complex subunit 4	0.652229
AMBP	sp|P02760|AMBP_HUMAN	AMBP_HUMAN Protein AMBP	1.89931
AMDHD2	sp|Q9Y303-3|NAGA_HUMAN	NAGA_HUMAN Isoform 3 of Putative N-acetylglucosamine-6-phosphate deacetylase	1.26497
AMOTL2	sp|Q9Y2J4-4|AMOL2_HUMAN	AMOL2_HUMAN Isoform 4 of Angiomotin-like protein 2	0.80961
AMPD2	sp|Q01433|AMPD2_HUMAN	AMPD2_HUMAN AMP deaminase 2	0.968627
AMPD3	sp|Q01432-4|AMPD3_HUMAN	AMPD3_HUMAN Isoform 2 of AMP deaminase 3	2.23873
ANAPC2	sp|Q9UJX6|ANC2_HUMAN	ANC2_HUMAN Anaphase-promoting complex subunit 2	0.872838
ANAPC7	sp|Q9UJX3|APC7_HUMAN	APC7_HUMAN Anaphase-promoting complex subunit 7	0.929903
ANK2	sp|Q01484|ANK2_HUMAN	ANK2_HUMAN Ankyrin-2	2.2854
ANK3	sp|Q12955|ANK3_HUMAN	ANK3_HUMAN Ankyrin-3	0.374005
ANKFY1	sp|Q9P2R3-4|ANFY1_HUMAN	ANFY1_HUMAN Isoform 4 of Ankyrin repeat and FYVE domain-containing protein 1	1.42606
ANKHD1	sp|Q8IWZ3-6|ANKH1_HUMAN	ANKH1_HUMAN Isoform 6 of Ankyrin repeat and KH domain-containing protein 1	0.926452
ANKIB1	sp|Q9P2G1|AKIB1_HUMAN	AKIB1_HUMAN Ankyrin repeat and IBR domain-containing protein 1	1.61985
ANKLE2	sp|Q86XL3|ANKL2_HUMAN	ANKL2_HUMAN Ankyrin repeat and LEM domain-containing protein 2	0.844428
ANKRD12	sp|Q6UB98|ANR12_HUMAN	ANR12_HUMAN Ankyrin repeat domain-containing protein 12	1.06806
ANKRD13A	sp|Q8IZ07|AN13A_HUMAN	AN13A_HUMAN Ankyrin repeat domain-containing protein 13A	0.91637
ANKRD18B	sp|A2A2Z9|AN18B_HUMAN	AN18B_HUMAN Ankyrin repeat domain-containing protein 18B	0.448234
ANKRD28	sp|O15084-1|ANR28_HUMAN	ANR28_HUMAN Isoform 3 of Serine/threonine-protein phosphatase 6 regulatory ankyrin repeat subunit A	0.541191
ANKRD44	sp|Q8N8A2-2|ANR44_HUMAN	ANR44_HUMAN Isoform 2 of Serine/threonine-protein phosphatase 6 regulatory ankyrin repeat subunit B	2.07783
ANKRD6	sp|Q9Y2G4|ANKR6_HUMAN	ANKR6_HUMAN Ankyrin repeat domain-containing protein 6	0.420838
ANKS1A	sp|Q92625|ANS1A_HUMAN	ANS1A_HUMAN Ankyrin repeat and SAM domain-containing protein 1A	0.999488
ANLN	sp|Q9NQW6|ANLN_HUMAN	ANLN_HUMAN Actin-binding protein anillin	0.497815
ANO6	sp|Q4KMQ2-2|ANO6_HUMAN	ANO6_HUMAN Isoform 2 of Anoctamin-6	2.70765
ANP32A	sp|P39687|AN32A_HUMAN	AN32A_HUMAN Acidic leucine-rich nuclear phosphoprotein 32 family member A	0.488364
ANP32B	sp|Q92688|AN32B_HUMAN	AN32B_HUMAN Acidic leucine-rich nuclear phosphoprotein 32 family member B	0.484552
ANP32E	sp|Q9BTT0|AN32E_HUMAN	AN32E_HUMAN Acidic leucine-rich nuclear phosphoprotein 32 family member E	0.639338
ANPEP	sp|P15144|AMPN_HUMAN	AMPN_HUMAN Aminopeptidase N	1.01161
ANTXR1	sp|Q9H6X2|ANTR1_HUMAN	ANTR1_HUMAN Anthrax toxin receptor 1	2.65795
ANXA1	sp|P04083|ANXA1_HUMAN	ANXA1_HUMAN Annexin A1	1.16712
ANXA11	sp|P50995|ANX11_HUMAN	ANX11_HUMAN Annexin A11	1.23797
ANXA2	sp|P07355-2|ANXA2_HUMAN	ANXA2_HUMAN Isoform 2 of Annexin A2	1.20094
ANXA3	sp|P12429|ANXA3_HUMAN	ANXA3_HUMAN Annexin A3	0.343931
ANXA4	sp|P09525|ANXA4_HUMAN	ANXA4_HUMAN Annexin A4	1.80889
ANXA5	sp|P08758|ANXA5_HUMAN	ANXA5_HUMAN Annexin A5	1.6207
ANXA6	tr|A6NN80|A6NN80_HUMAN	A6NN80_HUMAN Annexin	3.04543
ANXA6	sp|P08133|ANXA6_HUMAN	ANXA6_HUMAN Annexin A6	2.84544
ANXA7	sp|P20073|ANXA7_HUMAN	ANXA7_HUMAN Annexin A7	1.52098
AOC3	sp|Q16853|AOC3_HUMAN	AOC3_HUMAN Membrane primary amine oxidase	3.27734
AP1B1	sp|Q10567|AP1B1_HUMAN	AP1B1_HUMAN AP-1 complex subunit beta-1	1.30135
AP1G1	sp|O43747-2|AP1G1_HUMAN	AP1G1_HUMAN Isoform 2 of AP-1 complex subunit gamma-1	1.31377
AP1G2	sp|O75843|AP1G2_HUMAN	AP1G2_HUMAN AP-1 complex subunit gamma-like 2	0.794073
AP1M1	sp|Q9BXS5-2|AP1M1_HUMAN	AP1M1_HUMAN Isoform 2 of AP-1 complex subunit mu-1	1.16903
AP2A1	sp|O95782|AP2A1_HUMAN	AP2A1_HUMAN AP-2 complex subunit alpha-1	1.32343
AP2A2	sp|O94973-2|AP2A2_HUMAN	AP2A2_HUMAN Isoform 2 of AP-2 complex subunit alpha-2	1.85936
AP2B1	sp|P63010-2|AP2B1_HUMAN	AP2B1_HUMAN Isoform 2 of AP-2 complex subunit beta	1.23638
AP2M1	sp|Q96CW1|AP2M1_HUMAN	AP2M1_HUMAN AP-2 complex subunit mu	1.25359
AP2S1	sp|P53680|AP2S1_HUMAN	AP2S1_HUMAN AP-2 complex subunit sigma	1.62799
AP3B1	sp|O00203|AP3B1_HUMAN	AP3B1_HUMAN AP-3 complex subunit beta-1	1.40885
AP3D1	sp|O14617-5|AP3D1_HUMAN	AP3D1_HUMAN Isoform 5 of AP-3 complex subunit delta-1	1.21065
AP3S1	sp|Q92572|AP3S1_HUMAN	AP3S1_HUMAN AP-3 complex subunit sigma-1	1.45262
AP4S1	sp|Q9Y587-2|AP4S1_HUMAN	AP4S1_HUMAN Isoform 2 of AP-4 complex subunit sigma-1	1.57095
APAF1	sp|O14727|APAF_HUMAN	APAF_HUMAN Apoptotic protease-activating factor 1	2.36541
APCS	sp|P02743|SAMP_HUMAN	SAMP_HUMAN Serum amyloid P-component	2.6598
APEH	sp|P13798|ACPH_HUMAN	ACPH_HUMAN Acylamino-acid-releasing enzyme	0.904283
APEX1	sp|P27695|APEX1_HUMAN	APEX1_HUMAN DNA-(apurinic or apyrimidinic site) lyase	0.51879
API5	sp|Q9BZZ5|API5_HUMAN	API5_HUMAN Apoptosis inhibitor 5	0.736811
APIP	sp|Q96GX9|MTNB_HUMAN	MTNB_HUMAN Methylthioribulose-1-phosphate dehydratase	0.76079
APLP2	sp|Q06481|APLP2_HUMAN	APLP2_HUMAN Amyloid-like protein 2	0.780605
APMAP	sp|Q9HDC9|APMAP_HUMAN	APMAP_HUMAN Adipocyte plasma membrane-associated protein	2.38379
APOA1	sp|P02647|APOA1_HUMAN	APOA1_HUMAN Apolipoprotein A-I	1.68833
APOA1BP	sp|Q8NCW5|NNRE_HUMAN	NNRE_HUMAN NAD(P)H-hydrate epimerase	0.63888
APOA2	sp|P02652|APOA2_HUMAN	APOA2_HUMAN Apolipoprotein A-II	1.30534
APOA4	sp|P06727|APOA4_HUMAN	APOA4_HUMAN Apolipoprotein A-IV	1.75685
APOBR	sp|Q0VD83-4|APOBR_HUMAN	APOBR_HUMAN Isoform 4 of Apolipoprotein B receptor	1.79685
APOC1	sp|P02654|APOC1_HUMAN	APOC1_HUMAN Apolipoprotein C-I	1.33465
APOC2	sp|P02655|APOC2_HUMAN	APOC2_HUMAN Apolipoprotein C-II	1.28502
APOC3	sp|P02656|APOC3_HUMAN	APOC3_HUMAN Apolipoprotein C-III	0.878507
APOD	sp|P05090|APOD_HUMAN	APOD_HUMAN Apolipoprotein D	1.68795
APOE	sp|P02649|APOE_HUMAN	APOE_HUMAN Apolipoprotein E	1.6659
APOH	sp|P02749|APOH_HUMAN	APOH_HUMAN Beta-2-glycoprotein 1	2.54516
APOL1	sp|O14791-2|APOL1_HUMAN	APOL1_HUMAN Isoform 2 of Apolipoprotein L1	1.52596
APOL2	sp|Q9BQE5|APOL2_HUMAN	APOL2_HUMAN Apolipoprotein L2	2.70602
APOL3	sp|O95236|APOL3_HUMAN	APOL3_HUMAN Apolipoprotein L3	2.20323
APOM	sp|O95445|APOM_HUMAN	APOM_HUMAN Apolipoprotein M	1.40138
APOO	sp|Q9BUR5|APOO_HUMAN	APOO_HUMAN Apolipoprotein O	2.84133
APP	sp|P05067|A4_HUMAN	A4_HUMAN Amyloid beta A4 protein	0.958035
APPL1	sp|Q9UKG1|DP13A_HUMAN	DP13A_HUMAN DCC-interacting protein 13-alpha	1.00211
APPL2	sp|Q8NEU8-3|DP13B_HUMAN	DP13B_HUMAN Isoform 3 of DCC-interacting protein 13-beta	1.18496
APRT	sp|P07741|APT_HUMAN	APT_HUMAN Adenine phosphoribosyltransferase	0.683699
AQP5	sp|P55064|AQP5_HUMAN	AQP5_HUMAN Aquaporin-5	0.544427
AQR	sp|O60306|AQR_HUMAN	AQR_HUMAN Intron-binding protein aquarius	0.884755
ARAP1	sp|Q96P48|ARAP1_HUMAN	ARAP1_HUMAN Arf-GAP with Rho-GAP domain, ANK repeat and PH domain-containing protein 1	0.739714
ARCN1	sp|P48444|COPD_HUMAN	COPD_HUMAN Coatomer subunit delta	1.0286
ARF3	sp|P61204|ARF3_HUMAN	ARF3_HUMAN ADP-ribosylation factor 3	1.01387
ARF4	sp|P18085|ARF4_HUMAN	ARF4_HUMAN ADP-ribosylation factor 4	1.25464
ARF5	sp|P84085|ARF5_HUMAN	ARF5_HUMAN ADP-ribosylation factor 5	0.90877
ARFGAP1	sp|Q8N6T3-2|ARFG1_HUMAN	ARFG1_HUMAN Isoform 2 of ADP-ribosylation factor GTPase-activating protein 1	1.25375
ARFGAP2	sp|Q8N6H7|ARFG2_HUMAN	ARFG2_HUMAN ADP-ribosylation factor GTPase-activating protein 2	0.599538
ARFGAP3	sp|Q9NP61|ARFG3_HUMAN	ARFG3_HUMAN ADP-ribosylation factor GTPase-activating protein 3	0.776527
ARFGEF1	sp|Q9Y6D6|BIG1_HUMAN	BIG1_HUMAN Brefeldin A-inhibited guanine nucleotide-exchange protein 1	0.835019
ARFGEF2	sp|Q9Y6D5|BIG2_HUMAN	BIG2_HUMAN Brefeldin A-inhibited guanine nucleotide-exchange protein 2	1.12462
ARFIP1	sp|P53367|ARFP1_HUMAN	ARFP1_HUMAN Arfaptin-1	0.691335
ARFIP2	sp|P53365|ARFP2_HUMAN	ARFP2_HUMAN Arfaptin-2	0.700789
ARGLU1	sp|Q9NWB6-2|ARGL1_HUMAN	ARGL1_HUMAN Isoform 2 of Arginine and glutamate-rich protein 1	0.82236
ARHGAP1	sp|Q07960|RHG01_HUMAN	RHG01_HUMAN Rho GTPase-activating protein 1	1.12836
ARHGAP10	sp|A1A4S6|RHG10_HUMAN	RHG10_HUMAN Rho GTPase-activating protein 10	2.35589
ARHGAP17	sp|Q68EM7|RHG17_HUMAN	RHG17_HUMAN Rho GTPase-activating protein 17	1.30291
ARHGAP18	sp|Q8N392|RHG18_HUMAN	RHG18_HUMAN Rho GTPase-activating protein 18	1.82528
ARHGAP25	sp|P42331-4|RHG25_HUMAN	RHG25_HUMAN Isoform 4 of Rho GTPase-activating protein 25	1.93238
ARHGAP29	sp|Q52LW3|RHG29_HUMAN	RHG29_HUMAN Rho GTPase-activating protein 29	0.117521
ARHGAP30	sp|Q7Z6I6|RHG30_HUMAN	RHG30_HUMAN Rho GTPase-activating protein 30	3.2362
ARHGAP5	sp|Q13017|RHG05_HUMAN	RHG05_HUMAN Rho GTPase-activating protein 5	0.780297
ARHGDIA	sp|P52565|GDIR1_HUMAN	GDIR1_HUMAN Rho GDP-dissociation inhibitor 1	0.9982
ARHGDIB	sp|P52566|GDIR2_HUMAN	GDIR2_HUMAN Rho GDP-dissociation inhibitor 2	1.7343
ARHGEF1	sp|Q92888-3|ARHG1_HUMAN	ARHG1_HUMAN Isoform 3 of Rho guanine nucleotide exchange factor 1	1.42583
ARHGEF10	sp|O15013|ARHGA_HUMAN	ARHGA_HUMAN Rho guanine nucleotide exchange factor 10	0.990083
ARHGEF11	sp|O15085-2|ARHGB_HUMAN	ARHGB_HUMAN Isoform 2 of Rho guanine nucleotide exchange factor 11	0.960259
ARHGEF12	sp|Q9NZN5|ARHGC_HUMAN	ARHGC_HUMAN Rho guanine nucleotide exchange factor 12	0.893357
ARHGEF17	sp|Q96PE2|ARHGH_HUMAN	ARHGH_HUMAN Rho guanine nucleotide exchange factor 17	0.862054
ARHGEF2	sp|Q92974|ARHG2_HUMAN	ARHG2_HUMAN Rho guanine nucleotide exchange factor 2	1.30602
ARHGEF5	sp|Q12774|ARHG5_HUMAN	ARHG5_HUMAN Rho guanine nucleotide exchange factor 5	0.68571
ARHGEF7	sp|Q14155-5|ARHG7_HUMAN	ARHG7_HUMAN Isoform 5 of Rho guanine nucleotide exchange factor 7	1.20394
ARID1A	sp|O14497|ARI1A_HUMAN	ARI1A_HUMAN AT-rich interactive domain-containing protein 1A	0.93223
ARID2	sp|Q68CP9|ARID2_HUMAN	ARID2_HUMAN AT-rich interactive domain-containing protein 2	0.74169
ARID3A	sp|Q99856|ARI3A_HUMAN	ARI3A_HUMAN AT-rich interactive domain-containing protein 3A	2.2196
ARID4B	sp|Q4LE39|ARI4B_HUMAN	ARI4B_HUMAN AT-rich interactive domain-containing protein 4B	0.780838
ARIH1	sp|Q9Y4X5|ARI1_HUMAN	ARI1_HUMAN E3 ubiquitin-protein ligase ARIH1	1.48846
ARIH2	sp|O95376|ARI2_HUMAN	ARI2_HUMAN E3 ubiquitin-protein ligase ARIH2	0.892335
ARL1	sp|P40616|ARL1_HUMAN	ARL1_HUMAN ADP-ribosylation factor-like protein 1	1.02819
ARL2	sp|P36404|ARL2_HUMAN	ARL2_HUMAN ADP-ribosylation factor-like protein 2	1.17772
ARL3	sp|P36405|ARL3_HUMAN	ARL3_HUMAN ADP-ribosylation factor-like protein 3	1.13828
ARL6	sp|Q9H0F7-2|ARL6_HUMAN	ARL6_HUMAN Isoform 2 of ADP-ribosylation factor-like protein 6	0.770903
ARL6IP1	sp|Q15041|AR6P1_HUMAN	AR6P1_HUMAN ADP-ribosylation factor-like protein 6-interacting protein 1	2.12597
ARL6IP4	sp|Q66PJ3|AR6P4_HUMAN	AR6P4_HUMAN ADP-ribosylation factor-like protein 6-interacting protein 4	0.610614
ARL6IP5	sp|O75915|PRAF3_HUMAN	PRAF3_HUMAN PRA1 family protein 3	2.5537
ARL8A	sp|Q96BM9|ARL8A_HUMAN	ARL8A_HUMAN ADP-ribosylation factor-like protein 8A	0.877746
ARL8B	sp|Q9NVJ2|ARL8B_HUMAN	ARL8B_HUMAN ADP-ribosylation factor-like protein 8B	0.48023
ARMC5	sp|Q96C12|ARMC5_HUMAN	ARMC5_HUMAN Armadillo repeat-containing protein 5	0.859501
ARMC8	sp|Q8IUR7|ARMC8_HUMAN	ARMC8_HUMAN Armadillo repeat-containing protein 8	0.790434
ARMCX3	sp|Q9UH62|ARMX3_HUMAN	ARMX3_HUMAN Armadillo repeat-containing X-linked protein 3	0.914852
ARNT	sp|P27540|ARNT_HUMAN	ARNT_HUMAN Aryl hydrocarbon receptor nuclear translocator	0.794782
ARPC1A	sp|Q92747|ARC1A_HUMAN	ARC1A_HUMAN Actin-related protein 2/3 complex subunit 1A	0.574953
ARPC1B	sp|O15143|ARC1B_HUMAN	ARC1B_HUMAN Actin-related protein 2/3 complex subunit 1B	0.974045
ARPC2	sp|O15144|ARPC2_HUMAN	ARPC2_HUMAN Actin-related protein 2/3 complex subunit 2	0.982258
ARPC3	sp|O15145|ARPC3_HUMAN	ARPC3_HUMAN Actin-related protein 2/3 complex subunit 3	0.844208
ARPC4	sp|P59998-2|ARPC4_HUMAN	ARPC4_HUMAN Isoform 2 of Actin-related protein 2/3 complex subunit 4	1.49404
ARPC5	sp|O15511-2|ARPC5_HUMAN	ARPC5_HUMAN Isoform 2 of Actin-related protein 2/3 complex subunit 5	0.862274
ARPC5L	sp|Q9BPX5|ARP5L_HUMAN	ARP5L_HUMAN Actin-related protein 2/3 complex subunit 5-like protein	0.687567
ARPIN	sp|Q7Z6K5-2|ARPIN_HUMAN	ARPIN_HUMAN Isoform C15orf38-AP3S2 of Arpin	1.0214
ARRB1	sp|P49407|ARRB1_HUMAN	ARRB1_HUMAN Beta-arrestin-1	1.85117
ASAH1	sp|Q13510-2|ASAH1_HUMAN	ASAH1_HUMAN Isoform 2 of Acid ceramidase	1.83622
ASAP1	sp|Q9ULH1-2|ASAP1_HUMAN	ASAP1_HUMAN Isoform 1 of Arf-GAP with SH3 domain, ANK repeat and PH domain-containing protein 1	1.0244
ASCC3	sp|Q8N3C0|ASCC3_HUMAN	ASCC3_HUMAN Activating signal cointegrator 1 complex subunit 3	0.824931
ASH2L	sp|Q9UBL3|ASH2L_HUMAN	ASH2L_HUMAN Set1/Ash2 histone methyltransferase complex subunit ASH2	0.775219
ASL	sp|P04424|ARLY_HUMAN	ARLY_HUMAN Argininosuccinate lyase	0.704025
ASMTL	sp|O95671|ASML_HUMAN	ASML_HUMAN N-acetylserotonin O-methyltransferase-like protein	0.778495
ASNA1	sp|O43681|ASNA_HUMAN	ASNA_HUMAN ATPase ASNA1	1.16411
ASNS	sp|P08243|ASNS_HUMAN	ASNS_HUMAN Asparagine synthetase [glutamine-hydrolyzing]	0.515121
ASPH	sp|Q12797|ASPH_HUMAN	ASPH_HUMAN Aspartyl/asparaginyl beta-hydroxylase	1.67338
ASPSCR1	sp|Q9BZE9-2|ASPC1_HUMAN	ASPC1_HUMAN Isoform 2 of Tether containing UBX domain for GLUT4	0.71627
ASS1	sp|P00966|ASSY_HUMAN	ASSY_HUMAN Argininosuccinate synthase	0.200463
ASUN	sp|Q9NVM9|ASUN_HUMAN	ASUN_HUMAN Protein asunder homolog	1.00732
ATAD2	sp|Q6PL18|ATAD2_HUMAN	ATAD2_HUMAN ATPase family AAA domain-containing protein 2	1.4002
ATF2	sp|P15336|ATF2_HUMAN	ATF2_HUMAN Cyclic AMP-dependent transcription factor ATF-2	0.837737
ATF7IP	sp|Q6VMQ6|MCAF1_HUMAN	MCAF1_HUMAN Activating transcription factor 7-interacting protein 1	0.692222
ATG16L1	sp|Q676U5|A16L1_HUMAN	A16L1_HUMAN Autophagy-related protein 16-1	0.862967
ATG2B	sp|Q96BY7|ATG2B_HUMAN	ATG2B_HUMAN Autophagy-related protein 2 homolog B	0.921383
ATG3	sp|Q9NT62|ATG3_HUMAN	ATG3_HUMAN Ubiquitin-like-conjugating enzyme ATG3	0.852849
ATG4B	sp|Q9Y4P1-2|ATG4B_HUMAN	ATG4B_HUMAN Isoform 2 of Cysteine protease ATG4B	0.493017
ATG5	sp|Q9H1Y0|ATG5_HUMAN	ATG5_HUMAN Autophagy protein 5	1.34395
ATG7	sp|O95352|ATG7_HUMAN	ATG7_HUMAN Ubiquitin-like modifier-activating enzyme ATG7	1.16952
ATIC	sp|P31939|PUR9_HUMAN	PUR9_HUMAN Bifunctional purine biosynthesis protein PURH	0.496937
ATL1	sp|Q8WXF7|ATLA1_HUMAN	ATLA1_HUMAN Atlastin-1	3.97021
ATL2	sp|Q8NHH9|ATLA2_HUMAN	ATLA2_HUMAN Atlastin-2	2.22437
ATL3	sp|Q6DD88|ATLA3_HUMAN	ATLA3_HUMAN Atlastin-3	2.80829
ATM	sp|Q13315|ATM_HUMAN	ATM_HUMAN Serine-protein kinase ATM	1.0598
ATN1	sp|P54259|ATN1_HUMAN	ATN1_HUMAN Atrophin-1	0.547175
ATOX1	sp|O00244|ATOX1_HUMAN	ATOX1_HUMAN Copper transport protein ATOX1	0.37109
ATP11A	sp|P98196|AT11A_HUMAN	AT11A_HUMAN Probable phospholipid-transporting ATPase IH	0.718314
ATP12A	sp|P54707-2|AT12A_HUMAN	AT12A_HUMAN Isoform 2 of Potassium-transporting ATPase alpha chain 2	1.4742
ATP13A1	sp|Q9HD20|AT131_HUMAN	AT131_HUMAN Probable cation-transporting ATPase 13A1	1.70829
ATP1A1	sp|P05023|AT1A1_HUMAN	AT1A1_HUMAN Sodium/potassium-transporting ATPase subunit alpha-1	1.73606
ATP1A3	sp|P13637-3|AT1A3_HUMAN	AT1A3_HUMAN Isoform 3 of Sodium/potassium-transporting ATPase subunit alpha-3	1.63523
ATP1A4	sp|Q13733|AT1A4_HUMAN	AT1A4_HUMAN Sodium/potassium-transporting ATPase subunit alpha-4	1.43679
ATP1B1	sp|P05026|AT1B1_HUMAN	AT1B1_HUMAN Sodium/potassium-transporting ATPase subunit beta-1	1.77657
ATP1B3	sp|P54709|AT1B3_HUMAN	AT1B3_HUMAN Sodium/potassium-transporting ATPase subunit beta-3	1.207
ATP2A2	sp|P16615|AT2A2_HUMAN	AT2A2_HUMAN Sarcoplasmic/endoplasmic reticulum calcium ATPase 2	1.59074
ATP2A3	sp|Q93084-5|AT2A3_HUMAN	AT2A3_HUMAN Isoform SERCA3E of Sarcoplasmic/endoplasmic reticulum calcium ATPase 3	2.13982
ATP2B1	sp|P20020|AT2B1_HUMAN	AT2B1_HUMAN Plasma membrane calcium-transporting ATPase 1	0.968664
ATP2B4	sp|P23634|AT2B4_HUMAN	AT2B4_HUMAN Plasma membrane calcium-transporting ATPase 4	1.03506
ATP2C1	sp|P98194-7|AT2C1_HUMAN	AT2C1_HUMAN Isoform 7 of Calcium-transporting ATPase type 2C member 1	1.41231
ATP5A1	sp|P25705|ATPA_HUMAN	ATPA_HUMAN ATP synthase subunit alpha, mitochondrial	1.99552
ATP5B	sp|P06576|ATPB_HUMAN	ATPB_HUMAN ATP synthase subunit beta, mitochondrial	1.78173
ATP5C1	sp|P36542|ATPG_HUMAN	ATPG_HUMAN ATP synthase subunit gamma, mitochondrial	1.59833
ATP5D	sp|P30049|ATPD_HUMAN	ATPD_HUMAN ATP synthase subunit delta, mitochondrial	1.37135
ATP5H	sp|O75947|ATP5H_HUMAN	ATP5H_HUMAN ATP synthase subunit d, mitochondrial	2.82
ATP5J	sp|P18859-2|ATP5J_HUMAN	ATP5J_HUMAN Isoform 2 of ATP synthase-coupling factor 6, mitochondrial	1.04558
ATP5L	sp|O75964|ATP5L_HUMAN	ATP5L_HUMAN ATP synthase subunit g, mitochondrial	3.81845
ATP5O	sp|P48047|ATPO_HUMAN	ATPO_HUMAN ATP synthase subunit O, mitochondrial	3.20921
ATP6V0A2	sp|Q9Y487|VPP2_HUMAN	VPP2_HUMAN V-type proton ATPase 116 kDa subunit a isoform 2	1.13507
ATP6V1A	sp|P38606|VATA_HUMAN	VATA_HUMAN V-type proton ATPase catalytic subunit A	1.13274
ATP6V1B1	sp|P15313|VATB1_HUMAN	VATB1_HUMAN V-type proton ATPase subunit B, kidney isoform	1.11465
ATP6V1B2	sp|P21281|VATB2_HUMAN	VATB2_HUMAN V-type proton ATPase subunit B, brain isoform	1.70582
ATP6V1C1	sp|P21283|VATC1_HUMAN	VATC1_HUMAN V-type proton ATPase subunit C 1	0.96555
ATP6V1D	sp|Q9Y5K8|VATD_HUMAN	VATD_HUMAN V-type proton ATPase subunit D	1.16078
ATP6V1E1	sp|P36543|VATE1_HUMAN	VATE1_HUMAN V-type proton ATPase subunit E 1	1.22562
ATP6V1G1	sp|O75348|VATG1_HUMAN	VATG1_HUMAN V-type proton ATPase subunit G 1	1.20171
ATP6V1H	sp|Q9UI12|VATH_HUMAN	VATH_HUMAN V-type proton ATPase subunit H	1.00127
ATPIF1	sp|Q9UII2|ATIF1_HUMAN	ATIF1_HUMAN ATPase inhibitor, mitochondrial	0.687781
ATRN	sp|O75882|ATRN_HUMAN	ATRN_HUMAN Attractin	1.56419
ATRX	sp|P46100|ATRX_HUMAN	ATRX_HUMAN Transcriptional regulator ATRX	0.834681
ATXN10	sp|Q9UBB4|ATX10_HUMAN	ATX10_HUMAN Ataxin-10	0.491891
ATXN2	sp|Q99700|ATX2_HUMAN	ATX2_HUMAN Ataxin-2	0.780843
ATXN2L	sp|Q8WWM7-3|ATX2L_HUMAN	ATX2L_HUMAN Isoform 3 of Ataxin-2-like protein	0.654259
ATXN3	sp|P54252|ATX3_HUMAN	ATX3_HUMAN Ataxin-3	0.731711
AUP1	sp|Q9Y679|AUP1_HUMAN	AUP1_HUMAN Ancient ubiquitous protein 1	1.64973
AVL9	sp|Q8NBF6|AVL9_HUMAN	AVL9_HUMAN Late secretory pathway protein AVL9 homolog	0.815991
AZGP1	sp|P25311|ZA2G_HUMAN	ZA2G_HUMAN Zinc-alpha-2-glycoprotein	1.50456
B2M	sp|P61769|B2MG_HUMAN	B2MG_HUMAN Beta-2-microglobulin	2.05187
B4GALT7	sp|Q9UBV7|B4GT7_HUMAN	B4GT7_HUMAN Beta-1,4-galactosyltransferase 7	1.54027
BAD	sp|Q92934|BAD_HUMAN	BAD_HUMAN Bcl2 antagonist of cell death	0.6757
BAG1	sp|Q99933|BAG1_HUMAN	BAG1_HUMAN BAG family molecular chaperone regulator 1	0.816369
BAG2	sp|O95816|BAG2_HUMAN	BAG2_HUMAN BAG family molecular chaperone regulator 2	2.80908
BAG3	sp|O95817|BAG3_HUMAN	BAG3_HUMAN BAG family molecular chaperone regulator 3	2.0562
BAG5	sp|Q9UL15-2|BAG5_HUMAN	BAG5_HUMAN Isoform 2 of BAG family molecular chaperone regulator 5	0.804257
BAG6	sp|P46379-3|BAG6_HUMAN	BAG6_HUMAN Isoform 3 of Large proline-rich protein BAG6	0.798061
BAIAP2	sp|Q9UQB8|BAIP2_HUMAN	BAIP2_HUMAN Brain-specific angiogenesis inhibitor 1-associated protein 2	0.366625
BAIAP2L1	sp|Q9UHR4|BI2L1_HUMAN	BI2L1_HUMAN Brain-specific angiogenesis inhibitor 1-associated protein 2-like protein 1	0.735115
BANF1	sp|O75531|BAF_HUMAN	BAF_HUMAN Barrier-to-autointegration factor	0.560202
BASP1	sp|P80723|BASP1_HUMAN	BASP1_HUMAN Brain acid soluble protein 1	4.31007
BAX	sp|Q07812-2|BAX_HUMAN	BAX_HUMAN Isoform Beta of Apoptosis regulator BAX	0.89556
BAZ1B	sp|Q9UIG0|BAZ1B_HUMAN	BAZ1B_HUMAN Tyrosine-protein kinase BAZ1B	0.953606
BBOX1	sp|O75936|BODG_HUMAN	BODG_HUMAN Gamma-butyrobetaine dioxygenase	0.295139
BBX	sp|Q8WY36|BBX_HUMAN	BBX_HUMAN HMG box transcription factor BBX	0.511086
BCAM	sp|P50895|BCAM_HUMAN	BCAM_HUMAN Basal cell adhesion molecule	0.303149
BCAP29	sp|Q9UHQ4-2|BAP29_HUMAN	BAP29_HUMAN Isoform 2 of B-cell receptor-associated protein 29	2.90084
BCAP31	sp|P51572-2|BAP31_HUMAN	BAP31_HUMAN Isoform 2 of B-cell receptor-associated protein 31	1.8844
BCAS2	sp|O75934|SPF27_HUMAN	SPF27_HUMAN Pre-mRNA-splicing factor SPF27	0.986836
BCAS3	sp|Q9H6U6-8|BCAS3_HUMAN	BCAS3_HUMAN Isoform 4 of Breast carcinoma-amplified sequence 3	0.859331
BCAT1	sp|P54687-5|BCAT1_HUMAN	BCAT1_HUMAN Isoform 5 of Branched-chain-amino-acid aminotransferase, cytosolic	1.81054
BCAT2	sp|O15382|BCAT2_HUMAN	BCAT2_HUMAN Branched-chain-amino-acid aminotransferase, mitochondrial	0.904642
BCCIP	sp|Q9P287-2|BCCIP_HUMAN	BCCIP_HUMAN Isoform 2 of BRCA2 and CDKN1A-interacting protein	1.10864
BCKDHA	sp|P12694|ODBA_HUMAN	ODBA_HUMAN 2-oxoisovalerate dehydrogenase subunit alpha, mitochondrial	0.69545
BCL10	sp|O95999|BCL10_HUMAN	BCL10_HUMAN B-cell lymphoma/leukemia 10	0.596375
BCL2L1	sp|Q07817|B2CL1_HUMAN	B2CL1_HUMAN Bcl-2-like protein 1	0.382802
BCL2L13	sp|Q9BXK5|B2L13_HUMAN	B2L13_HUMAN Bcl-2-like protein 13	0.740423
BCL2L2	sp|Q92843-2|B2CL2_HUMAN	B2CL2_HUMAN Isoform 3 of Bcl-2-like protein 2	0.807998
BCL7C	sp|Q8WUZ0-2|BCL7C_HUMAN	BCL7C_HUMAN Isoform 2 of B-cell CLL/lymphoma 7 protein family member C	1.00924
BCLAF1	sp|Q9NYF8|BCLF1_HUMAN	BCLF1_HUMAN Bcl-2-associated transcription factor 1	0.776408
BCR	sp|P11274|BCR_HUMAN	BCR_HUMAN Breakpoint cluster region protein	0.708564
BDH2	sp|Q9BUT1|BDH2_HUMAN	BDH2_HUMAN 3-hydroxybutyrate dehydrogenase type 2	0.655776
BECN1	sp|Q14457|BECN1_HUMAN	BECN1_HUMAN Beclin-1	0.937392
BGN	sp|P21810|PGS1_HUMAN	PGS1_HUMAN Biglycan	2.11616
BICD1	sp|Q96G01|BICD1_HUMAN	BICD1_HUMAN Protein bicaudal D homolog 1	0.5186
BICD2	sp|Q8TD16-2|BICD2_HUMAN	BICD2_HUMAN Isoform 2 of Protein bicaudal D homolog 2	1.19062
BID	sp|P55957-2|BID_HUMAN	BID_HUMAN Isoform 2 of BH3-interacting domain death agonist	0.676529
BIN1	sp|O00499|BIN1_HUMAN	BIN1_HUMAN Myc box-dependent-interacting protein 1	0.978078
BIN2	sp|Q9UBW5|BIN2_HUMAN	BIN2_HUMAN Bridging integrator 2	2.7498
BIRC6	sp|Q9NR09|BIRC6_HUMAN	BIRC6_HUMAN Baculoviral IAP repeat-containing protein 6	0.742146
BLOC1S1	sp|P78537|BL1S1_HUMAN	BL1S1_HUMAN Biogenesis of lysosome-related organelles complex 1 subunit 1	1.20944
BLOC1S2	sp|Q6QNY1|BL1S2_HUMAN	BL1S2_HUMAN Biogenesis of lysosome-related organelles complex 1 subunit 2	1.60471
BLOC1S3	sp|Q6QNY0|BL1S3_HUMAN	BL1S3_HUMAN Biogenesis of lysosome-related organelles complex 1 subunit 3	0.94819
BLVRA	sp|P53004|BIEA_HUMAN	BIEA_HUMAN Biliverdin reductase A	1.10386
BLVRB	sp|P30043|BLVRB_HUMAN	BLVRB_HUMAN Flavin reductase (NADPH)	1.56762
BMPR2	sp|Q13873|BMPR2_HUMAN	BMPR2_HUMAN Bone morphogenetic protein receptor type-2	0.5282
BMS1	sp|Q14692|BMS1_HUMAN	BMS1_HUMAN Ribosome biogenesis protein BMS1 homolog	0.930938
BOD1L1	sp|Q8NFC6|BD1L1_HUMAN	BD1L1_HUMAN Biorientation of chromosomes in cell division protein 1-like 1	0.875521
BOLA2	sp|Q9H3K6|BOLA2_HUMAN	BOLA2_HUMAN BolA-like protein 2	0.79907
BOP1	sp|Q14137|BOP1_HUMAN	BOP1_HUMAN Ribosome biogenesis protein BOP1	1.02604
BPGM	sp|P07738|PMGE_HUMAN	PMGE_HUMAN Bisphosphoglycerate mutase	1.87183
BPHL	sp|Q86WA6|BPHL_HUMAN	BPHL_HUMAN Valacyclovir hydrolase	0.828367
BPNT1	sp|O95861-2|BPNT1_HUMAN	BPNT1_HUMAN Isoform 2 of 3'(2'),5'-bisphosphate nucleotidase 1	0.38498
BPTF	sp|Q12830|BPTF_HUMAN	BPTF_HUMAN Nucleosome-remodeling factor subunit BPTF	0.615655
BRAP	sp|Q7Z569|BRAP_HUMAN	BRAP_HUMAN BRCA1-associated protein	0.886093
BRCC3	sp|P46736|BRCC3_HUMAN	BRCC3_HUMAN Lys-63-specific deubiquitinase BRCC36	1.19291
BRD2	sp|P25440-2|BRD2_HUMAN	BRD2_HUMAN Isoform 2 of Bromodomain-containing protein 2	0.70366
BRD3	sp|Q15059|BRD3_HUMAN	BRD3_HUMAN Bromodomain-containing protein 3	0.926304
BRD4	sp|O60885|BRD4_HUMAN	BRD4_HUMAN Bromodomain-containing protein 4	0.634145
BRD7	sp|Q9NPI1-2|BRD7_HUMAN	BRD7_HUMAN Isoform 2 of Bromodomain-containing protein 7	0.562672
BRD8	sp|Q9H0E9|BRD8_HUMAN	BRD8_HUMAN Bromodomain-containing protein 8	0.679674
BRE	sp|Q9NXR7-1|BRE_HUMAN	BRE_HUMAN Isoform 1 of BRCA1-A complex subunit BRE	0.926356
BRIX1	sp|Q8TDN6|BRX1_HUMAN	BRX1_HUMAN Ribosome biogenesis protein BRX1 homolog	1.16133
BRK1	sp|Q8WUW1-2|BRK1_HUMAN	BRK1_HUMAN Isoform 2 of Protein BRICK1	0.844141
BROX	sp|Q5VW32|BROX_HUMAN	BROX_HUMAN BRO1 domain-containing protein BROX	1.07877
BSG	sp|P35613|BASI_HUMAN	BASI_HUMAN Basigin	1.34207
BST1	sp|Q10588|BST1_HUMAN	BST1_HUMAN ADP-ribosyl cyclase 2	1.85847
BST2	sp|Q10589|BST2_HUMAN	BST2_HUMAN Bone marrow stromal antigen 2	1.05025
BTF3	sp|P20290|BTF3_HUMAN	BTF3_HUMAN Transcription factor BTF3	0.88767
BTF3L4	sp|Q96K17|BT3L4_HUMAN	BT3L4_HUMAN Transcription factor BTF3 homolog 4	0.845694
BTK	sp|Q06187|BTK_HUMAN	BTK_HUMAN Tyrosine-protein kinase BTK	2.31663
BTN3A3	sp|O00478|BT3A3_HUMAN	BT3A3_HUMAN Butyrophilin subfamily 3 member A3	1.55817
BUB3	sp|O43684|BUB3_HUMAN	BUB3_HUMAN Mitotic checkpoint protein BUB3	1.13682
BUD13	sp|Q9BRD0|BUD13_HUMAN	BUD13_HUMAN BUD13 homolog	1.30292
BUD31	sp|P41223|BUD31_HUMAN	BUD31_HUMAN Protein BUD31 homolog	0.804606
BYSL	sp|Q13895|BYST_HUMAN	BYST_HUMAN Bystin	0.591652
BZW1	sp|Q7L1Q6-3|BZW1_HUMAN	BZW1_HUMAN Isoform 3 of Basic leucine zipper and W2 domain-containing protein 1	1.02817
BZW2	sp|Q9Y6E2|BZW2_HUMAN	BZW2_HUMAN Basic leucine zipper and W2 domain-containing protein 2	1.10181
C10orf11	sp|Q9H2I8|CJ011_HUMAN	CJ011_HUMAN Leucine-rich repeat-containing protein C10orf11	0.517
C10orf32	sp|Q96B45|CJ032_HUMAN	CJ032_HUMAN UPF0693 protein C10orf32	1.10632
C10orf54	sp|Q9H7M9|GI24_HUMAN	GI24_HUMAN Platelet receptor Gi24	3.0803
C11orf54	sp|Q9H0W9|CK054_HUMAN	CK054_HUMAN Ester hydrolase C11orf54	0.265694
C11orf68	sp|Q9H3H3-3|CK068_HUMAN	CK068_HUMAN Isoform 3 of UPF0696 protein C11orf68	1.31907
C11orf73	sp|Q53FT3|HIKES_HUMAN	HIKES_HUMAN Protein Hikeshi	0.619858
C12orf10	sp|Q9HB07|MYG1_HUMAN	MYG1_HUMAN UPF0160 protein MYG1, mitochondrial	0.803187
C12orf43	sp|Q96C57|CL043_HUMAN	CL043_HUMAN Uncharacterized protein C12orf43	0.503303
C12orf57	sp|Q99622|C10_HUMAN	C10_HUMAN Protein C10	0.76879
C14orf159	sp|Q7Z3D6-2|CN159_HUMAN	CN159_HUMAN Isoform 2 of UPF0317 protein C14orf159, mitochondrial	1.11854
C14orf166	sp|Q9Y224|CN166_HUMAN	CN166_HUMAN UPF0568 protein C14orf166	1.16026
C15orf52	sp|Q6ZUT6|CO052_HUMAN	CO052_HUMAN Uncharacterized protein C15orf52	0.572444
C16orf13	sp|Q96S19-4|CP013_HUMAN	CP013_HUMAN Isoform 4 of UPF0585 protein C16orf13	0.684927
C16orf58	sp|Q96GQ5|CP058_HUMAN	CP058_HUMAN UPF0420 protein C16orf58	2.48328
C16orf62	sp|Q7Z3J2|CP062_HUMAN	CP062_HUMAN UPF0505 protein C16orf62	4.3417
C16orf80	sp|Q9Y6A4|CP080_HUMAN	CP080_HUMAN UPF0468 protein C16orf80	1.40242
C17orf59	sp|Q96GS4|CQ059_HUMAN	CQ059_HUMAN Uncharacterized protein C17orf59	0.90189
C17orf62	sp|Q9BQA9|CQ062_HUMAN	CQ062_HUMAN Uncharacterized protein C17orf62	2.52453
C17orf75	sp|Q9HAS0|NJMU_HUMAN	NJMU_HUMAN Protein Njmu-R1	0.291578
C18orf25	sp|Q96B23|CR025_HUMAN	CR025_HUMAN Uncharacterized protein C18orf25	0.742662
C19orf10	sp|Q969H8|CS010_HUMAN	CS010_HUMAN UPF0556 protein C19orf10	1.5916
C19orf43	sp|Q9BQ61|CS043_HUMAN	CS043_HUMAN Uncharacterized protein C19orf43	0.48953
C19orf66	sp|Q9NUL5|CS066_HUMAN	CS066_HUMAN UPF0515 protein C19orf66	1.23597
C1orf123	sp|Q9NWV4|CA123_HUMAN	CA123_HUMAN UPF0587 protein C1orf123	0.552481
C1orf198	sp|Q9H425|CA198_HUMAN	CA198_HUMAN Uncharacterized protein C1orf198	1.26154
C1QA	sp|P02745|C1QA_HUMAN	C1QA_HUMAN Complement C1q subcomponent subunit A	1.72112
C1QB	sp|P02746|C1QB_HUMAN	C1QB_HUMAN Complement C1q subcomponent subunit B	1.49248
C1QBP	sp|Q07021|C1QBP_HUMAN	C1QBP_HUMAN Complement component 1 Q subcomponent-binding protein, mitochondrial	1.38887
C1QC	sp|P02747|C1QC_HUMAN	C1QC_HUMAN Complement C1q subcomponent subunit C	1.70939
C1QTNF5	sp|Q9BXJ0|C1QT5_HUMAN	C1QT5_HUMAN Complement C1q tumor necrosis factor-related protein 5	1.38352
C1R	sp|P00736|C1R_HUMAN	C1R_HUMAN Complement C1r subcomponent	1.99507
C1RL	sp|Q9NZP8|C1RL_HUMAN	C1RL_HUMAN Complement C1r subcomponent-like protein	1.63052
C1S	sp|P09871|C1S_HUMAN	C1S_HUMAN Complement C1s subcomponent	2.27205
C2	sp|P06681|CO2_HUMAN	CO2_HUMAN Complement C2	1.94227
C21orf2	sp|O43822-4|CU002_HUMAN	CU002_HUMAN Isoform 4 of Protein C21orf2	1.69775
C21orf33	sp|P30042|ES1_HUMAN	ES1_HUMAN ES1 protein homolog, mitochondrial	0.763463
C21orf59	sp|P57076|CU059_HUMAN	CU059_HUMAN UPF0769 protein C21orf59	0.493238
C2CD5	sp|Q86YS7-2|C2CD5_HUMAN	C2CD5_HUMAN Isoform 2 of C2 domain-containing protein 5	1.11566
C3	sp|P01024|CO3_HUMAN	CO3_HUMAN Complement C3	1.78063
C4BPA	sp|P04003|C4BPA_HUMAN	C4BPA_HUMAN C4b-binding protein alpha chain	1.65336
C4BPB	sp|P20851|C4BPB_HUMAN	C4BPB_HUMAN C4b-binding protein beta chain	2.12141
C4orf27	sp|Q9NWY4|CD027_HUMAN	CD027_HUMAN UPF0609 protein C4orf27	0.695975
C4orf32	sp|Q8N8J7|CD032_HUMAN	CD032_HUMAN Uncharacterized protein C4orf32	3.98067
C5AR1	sp|P21730|C5AR1_HUMAN	C5AR1_HUMAN C5a anaphylatoxin chemotactic receptor 1	3.6875
C5orf51	sp|A6NDU8|CE051_HUMAN	CE051_HUMAN UPF0600 protein C5orf51	0.871863
C6	sp|P13671|CO6_HUMAN	CO6_HUMAN Complement component C6	1.33294
C6orf132	sp|Q5T0Z8|CF132_HUMAN	CF132_HUMAN Uncharacterized protein C6orf132	0.317188
C6orf211	sp|Q9H993|CF211_HUMAN	CF211_HUMAN UPF0364 protein C6orf211	0.901629
C6orf222	sp|P0C671|CF222_HUMAN	CF222_HUMAN Uncharacterized protein C6orf222	5.6641
C7	sp|P10643|CO7_HUMAN	CO7_HUMAN Complement component C7	1.83747
C7orf50	sp|Q9BRJ6|CG050_HUMAN	CG050_HUMAN Uncharacterized protein C7orf50	0.958251
C8A	sp|P07357|CO8A_HUMAN	CO8A_HUMAN Complement component C8 alpha chain	1.42887
C8orf33	sp|Q9H7E9-2|CH033_HUMAN	CH033_HUMAN Isoform 2 of UPF0488 protein C8orf33	0.573973
C8orf82	sp|Q6P1X6|CH082_HUMAN	CH082_HUMAN UPF0598 protein C8orf82	0.54445
C9	sp|P02748|CO9_HUMAN	CO9_HUMAN Complement component C9	1.90401
C9orf114	sp|Q5T280|CI114_HUMAN	CI114_HUMAN Uncharacterized protein C9orf114	1.04079
C9orf142	sp|Q9BUH6|CI142_HUMAN	CI142_HUMAN Uncharacterized protein C9orf142	0.733218
C9orf41	sp|Q8N4J0|CI041_HUMAN	CI041_HUMAN UPF0586 protein C9orf41	0.72256
C9orf64	sp|Q5T6V5|CI064_HUMAN	CI064_HUMAN UPF0553 protein C9orf64	0.793548
CA1	sp|P00915|CAH1_HUMAN	CAH1_HUMAN Carbonic anhydrase 1	2.97918
CA2	sp|P00918|CAH2_HUMAN	CAH2_HUMAN Carbonic anhydrase 2	2.83969
CA3	sp|P07451|CAH3_HUMAN	CAH3_HUMAN Carbonic anhydrase 3	2.14836
CAAP1	sp|Q9H8G2|CAAP1_HUMAN	CAAP1_HUMAN Caspase activity and apoptosis inhibitor 1	0.886126
CAB39	sp|Q9Y376|CAB39_HUMAN	CAB39_HUMAN Calcium-binding protein 39	0.847105
CAB39L	sp|Q9H9S4|CB39L_HUMAN	CB39L_HUMAN Calcium-binding protein 39-like	0.850999
CABIN1	sp|Q9Y6J0|CABIN_HUMAN	CABIN_HUMAN Calcineurin-binding protein cabin-1	0.892489
CACNA2D1	sp|P54289|CA2D1_HUMAN	CA2D1_HUMAN Voltage-dependent calcium channel subunit alpha-2/delta-1	4.99682
CACYBP	sp|Q9HB71|CYBP_HUMAN	CYBP_HUMAN Calcyclin-binding protein	0.6491
CAD	sp|P27708|PYR1_HUMAN	PYR1_HUMAN CAD protein	0.718868
CADM1	sp|Q9BY67-3|CADM1_HUMAN	CADM1_HUMAN Isoform 3 of Cell adhesion molecule 1	1.15738
CALB2	sp|P22676|CALB2_HUMAN	CALB2_HUMAN Calretinin	4.21438
CALCOCO1	sp|Q9P1Z2|CACO1_HUMAN	CACO1_HUMAN Calcium-binding and coiled-coil domain-containing protein 1	1.26695
CALD1	sp|Q05682|CALD1_HUMAN	CALD1_HUMAN Caldesmon	2.03567
CALML3	sp|P27482|CALL3_HUMAN	CALL3_HUMAN Calmodulin-like protein 3	1.2882
CALR	sp|P27797|CALR_HUMAN	CALR_HUMAN Calreticulin	1.18656
CALU	sp|O43852-3|CALU_HUMAN	CALU_HUMAN Isoform 3 of Calumenin	1.20419
CAMK1	sp|Q14012|KCC1A_HUMAN	KCC1A_HUMAN Calcium/calmodulin-dependent protein kinase type 1	1.01169
CAMK2B	sp|Q13554|KCC2B_HUMAN	KCC2B_HUMAN Calcium/calmodulin-dependent protein kinase type II subunit beta	1.46392
CAMK2D	sp|Q13557-11|KCC2D_HUMAN	KCC2D_HUMAN Isoform Delta 11 of Calcium/calmodulin-dependent protein kinase type II subunit delta	2.16945
CAMKK2	sp|Q96RR4|KKCC2_HUMAN	KKCC2_HUMAN Calcium/calmodulin-dependent protein kinase kinase 2	1.04924
CAMP	sp|P49913|CAMP_HUMAN	CAMP_HUMAN Cathelicidin antimicrobial peptide	3.10075
CAMSAP1	sp|Q5T5Y3-3|CAMP1_HUMAN	CAMP1_HUMAN Isoform 3 of Calmodulin-regulated spectrin-associated protein 1	0.725484
CAMSAP3	sp|Q9P1Y5-2|CAMP3_HUMAN	CAMP3_HUMAN Isoform 2 of Calmodulin-regulated spectrin-associated protein 3	0.585635
CAND1	sp|Q86VP6|CAND1_HUMAN	CAND1_HUMAN Cullin-associated NEDD8-dissociated protein 1	0.994746
CAND2	sp|O75155|CAND2_HUMAN	CAND2_HUMAN Cullin-associated NEDD8-dissociated protein 2	0.722984
CANX	sp|P27824|CALX_HUMAN	CALX_HUMAN Calnexin	1.3597
CAP1	sp|Q01518|CAP1_HUMAN	CAP1_HUMAN Adenylyl cyclase-associated protein 1	1.43731
CAP2	sp|P40123|CAP2_HUMAN	CAP2_HUMAN Adenylyl cyclase-associated protein 2	1.02719
CAPG	sp|P40121|CAPG_HUMAN	CAPG_HUMAN Macrophage-capping protein	0.833494
CAPN1	sp|P07384|CAN1_HUMAN	CAN1_HUMAN Calpain-1 catalytic subunit	1.12079
CAPN2	sp|P17655|CAN2_HUMAN	CAN2_HUMAN Calpain-2 catalytic subunit	1.14922
CAPN5	sp|O15484|CAN5_HUMAN	CAN5_HUMAN Calpain-5	1.15113
CAPNS1	sp|P04632|CPNS1_HUMAN	CPNS1_HUMAN Calpain small subunit 1	1.33739
CAPRIN1	sp|Q14444|CAPR1_HUMAN	CAPR1_HUMAN Caprin-1	0.911422
CAPS	sp|Q13938|CAYP1_HUMAN	CAYP1_HUMAN Calcyphosin	0.294203
CAPZA1	sp|P52907|CAZA1_HUMAN	CAZA1_HUMAN F-actin-capping protein subunit alpha-1	1.08667
CAPZA2	sp|P47755|CAZA2_HUMAN	CAZA2_HUMAN F-actin-capping protein subunit alpha-2	1.0441
CAPZB	sp|P47756|CAPZB_HUMAN	CAPZB_HUMAN F-actin-capping protein subunit beta	1.16636
CARD11	sp|Q9BXL7|CAR11_HUMAN	CAR11_HUMAN Caspase recruitment domain-containing protein 11	1.04802
CARD8	sp|Q9Y2G2-5|CARD8_HUMAN	CARD8_HUMAN Isoform 5 of Caspase recruitment domain-containing protein 8	1.47148
CARHSP1	sp|Q9Y2V2|CHSP1_HUMAN	CHSP1_HUMAN Calcium-regulated heat stable protein 1	0.77099
CARKD	sp|Q8IW45-2|NNRD_HUMAN	NNRD_HUMAN Isoform 2 of ATP-dependent (S)-NAD(P)H-hydrate dehydratase	0.946258
CARM1	sp|Q86X55|CARM1_HUMAN	CARM1_HUMAN Histone-arginine methyltransferase CARM1	0.887396
CARS	sp|P49589-3|SYCC_HUMAN	SYCC_HUMAN Isoform 3 of Cysteine--tRNA ligase, cytoplasmic	1.06912
CASC3	sp|O15234|CASC3_HUMAN	CASC3_HUMAN Protein CASC3	0.917527
CASC4	sp|Q6P4E1-4|CASC4_HUMAN	CASC4_HUMAN Isoform 4 of Protein CASC4	1.89235
CASK	sp|O14936|CSKP_HUMAN	CSKP_HUMAN Peripheral plasma membrane protein CASK	1.1338
CASP1	sp|P29466|CASP1_HUMAN	CASP1_HUMAN Caspase-1	1.1359
CASP3	sp|P42574|CASP3_HUMAN	CASP3_HUMAN Caspase-3	1.01493
CASP4	sp|P49662|CASP4_HUMAN	CASP4_HUMAN Caspase-4	1.00047
CASP6	sp|P55212|CASP6_HUMAN	CASP6_HUMAN Caspase-6	1.17988
CASP8	sp|Q14790-9|CASP8_HUMAN	CASP8_HUMAN Isoform 9 of Caspase-8	0.528831
CAST	sp|P20810-6|ICAL_HUMAN	ICAL_HUMAN Isoform 6 of Calpastatin	1.54997
CAT	sp|P04040|CATA_HUMAN	CATA_HUMAN Catalase	2.9596
CAV1	sp|Q03135|CAV1_HUMAN	CAV1_HUMAN Caveolin-1	3.91757
CBFB	sp|Q13951-2|PEBB_HUMAN	PEBB_HUMAN Isoform 2 of Core-binding factor subunit beta	0.987252
CBL	sp|P22681|CBL_HUMAN	CBL_HUMAN E3 ubiquitin-protein ligase CBL	0.857064
CBLL1	sp|Q75N03|HAKAI_HUMAN	HAKAI_HUMAN E3 ubiquitin-protein ligase Hakai	0.812339
CBR1	sp|P16152|CBR1_HUMAN	CBR1_HUMAN Carbonyl reductase [NADPH] 1	0.510654
CBS	sp|P35520-2|CBS_HUMAN	CBS_HUMAN Isoform 2 of Cystathionine beta-synthase	0.16181
CBWD1	sp|Q9BRT8|CBWD1_HUMAN	CBWD1_HUMAN COBW domain-containing protein 1	0.483711
CBX1	sp|P83916|CBX1_HUMAN	CBX1_HUMAN Chromobox protein homolog 1	1.10566
CBX3	sp|Q13185|CBX3_HUMAN	CBX3_HUMAN Chromobox protein homolog 3	0.739544
CBX5	sp|P45973|CBX5_HUMAN	CBX5_HUMAN Chromobox protein homolog 5	0.716148
CC2D1A	sp|Q6P1N0|C2D1A_HUMAN	C2D1A_HUMAN Coiled-coil and C2 domain-containing protein 1A	0.823328
CCAR1	sp|Q8IX12|CCAR1_HUMAN	CCAR1_HUMAN Cell division cycle and apoptosis regulator protein 1	0.60773
CCAR2	sp|Q8N163-2|CCAR2_HUMAN	CCAR2_HUMAN Isoform 2 of Cell cycle and apoptosis regulator protein 2	0.796953
CCBL2	sp|Q6YP21|KAT3_HUMAN	KAT3_HUMAN Kynurenine--oxoglutarate transaminase 3	1.13893
CCDC104	sp|Q96G28-2|CC104_HUMAN	CC104_HUMAN Isoform 2 of Coiled-coil domain-containing protein 104	0.783982
CCDC117	sp|Q8IWD4|CC117_HUMAN	CC117_HUMAN Coiled-coil domain-containing protein 117	0.309715
CCDC124	sp|Q96CT7|CC124_HUMAN	CC124_HUMAN Coiled-coil domain-containing protein 124	0.603266
CCDC132	sp|Q96JG6|CC132_HUMAN	CC132_HUMAN Coiled-coil domain-containing protein 132	1.18641
CCDC22	sp|O60826|CCD22_HUMAN	CCD22_HUMAN Coiled-coil domain-containing protein 22	1.35163
CCDC47	sp|Q96A33|CCD47_HUMAN	CCD47_HUMAN Coiled-coil domain-containing protein 47	1.52742
CCDC50	sp|Q8IVM0-2|CCD50_HUMAN	CCD50_HUMAN Isoform 2 of Coiled-coil domain-containing protein 50	1.50959
CCDC6	sp|Q16204|CCDC6_HUMAN	CCDC6_HUMAN Coiled-coil domain-containing protein 6	0.215924
CCDC8	sp|Q9H0W5|CCDC8_HUMAN	CCDC8_HUMAN Coiled-coil domain-containing protein 8	1.31865
CCDC80	sp|Q76M96-2|CCD80_HUMAN	CCD80_HUMAN Isoform 2 of Coiled-coil domain-containing protein 80	3.55899
CCDC88A	sp|Q3V6T2|GRDN_HUMAN	GRDN_HUMAN Girdin	1.55593
CCDC88B	sp|A6NC98|CC88B_HUMAN	CC88B_HUMAN Coiled-coil domain-containing protein 88B	1.95214
CCDC88C	sp|Q9P219|DAPLE_HUMAN	DAPLE_HUMAN Protein Daple	0.79998
CCDC91	sp|Q7Z6B0|CCD91_HUMAN	CCD91_HUMAN Coiled-coil domain-containing protein 91	1.22452
CCDC93	sp|Q567U6|CCD93_HUMAN	CCD93_HUMAN Coiled-coil domain-containing protein 93	1.39963
CCDC94	sp|Q9BW85|CCD94_HUMAN	CCD94_HUMAN Coiled-coil domain-containing protein 94	0.695394
CCL5	sp|P13501|CCL5_HUMAN	CCL5_HUMAN C-C motif chemokine 5	3.24401
CCM2	sp|Q9BSQ5-2|CCM2_HUMAN	CCM2_HUMAN Isoform 2 of Malcavernin	1.49613
CCND1	sp|P24385|CCND1_HUMAN	CCND1_HUMAN G1/S-specific cyclin-D1	1.0649
CCNDBP1	sp|O95273|CCDB1_HUMAN	CCDB1_HUMAN Cyclin-D1-binding protein 1	0.547023
CCNE1	sp|P24864|CCNE1_HUMAN	CCNE1_HUMAN G1/S-specific cyclin-E1	0.317307
CCNK	sp|O75909-4|CCNK_HUMAN	CCNK_HUMAN Isoform 4 of Cyclin-K	0.932534
CCNY	sp|Q8ND76|CCNY_HUMAN	CCNY_HUMAN Cyclin-Y	0.880039
CCNYL1	sp|Q8N7R7|CCYL1_HUMAN	CCYL1_HUMAN Cyclin-Y-like protein 1	1.21411
CCP110	sp|O43303|CP110_HUMAN	CP110_HUMAN Centriolar coiled-coil protein of 110 kDa	1.12688
CCS	sp|O14618|CCS_HUMAN	CCS_HUMAN Copper chaperone for superoxide dismutase	0.986142
CCT2	sp|P78371|TCPB_HUMAN	TCPB_HUMAN T-complex protein 1 subunit beta	0.85319
CCT3	sp|P49368|TCPG_HUMAN	TCPG_HUMAN T-complex protein 1 subunit gamma	0.858124
CCT4	sp|P50991|TCPD_HUMAN	TCPD_HUMAN T-complex protein 1 subunit delta	0.790272
CCT5	sp|P48643|TCPE_HUMAN	TCPE_HUMAN T-complex protein 1 subunit epsilon	0.835649
CCT6A	sp|P40227|TCPZ_HUMAN	TCPZ_HUMAN T-complex protein 1 subunit zeta	0.807221
CCT7	sp|Q99832|TCPH_HUMAN	TCPH_HUMAN T-complex protein 1 subunit eta	0.826912
CCT8	sp|P50990|TCPQ_HUMAN	TCPQ_HUMAN T-complex protein 1 subunit theta	0.797959
CD109	sp|Q6YHK3|CD109_HUMAN	CD109_HUMAN CD109 antigen	1.52545
CD14	sp|P08571|CD14_HUMAN	CD14_HUMAN Monocyte differentiation antigen CD14	3.42393
CD151	sp|P48509|CD151_HUMAN	CD151_HUMAN CD151 antigen	0.923167
CD163	sp|Q86VB7-2|C163A_HUMAN	C163A_HUMAN Isoform 2 of Scavenger receptor cysteine-rich type 1 protein M130	3.58254
CD209	sp|Q9NNX6-5|CD209_HUMAN	CD209_HUMAN Isoform 5 of CD209 antigen	4.16623
CD248	sp|Q9HCU0|CD248_HUMAN	CD248_HUMAN Endosialin	1.89469
CD276	sp|Q5ZPR3|CD276_HUMAN	CD276_HUMAN CD276 antigen	0.902299
CD2AP	sp|Q9Y5K6|CD2AP_HUMAN	CD2AP_HUMAN CD2-associated protein	0.761923
CD34	sp|P28906|CD34_HUMAN	CD34_HUMAN Hematopoietic progenitor cell antigen CD34	3.41642
CD36	sp|P16671|CD36_HUMAN	CD36_HUMAN Platelet glycoprotein 4	2.49851
CD38	sp|P28907|CD38_HUMAN	CD38_HUMAN ADP-ribosyl cyclase 1	4.16286
CD3E	sp|P07766|CD3E_HUMAN	CD3E_HUMAN T-cell surface glycoprotein CD3 epsilon chain	4.0807
CD3G	sp|P09693|CD3G_HUMAN	CD3G_HUMAN T-cell surface glycoprotein CD3 gamma chain	2.24472
CD44	sp|P16070|CD44_HUMAN	CD44_HUMAN CD44 antigen	2.58778
CD46	sp|P15529-2|MCP_HUMAN	MCP_HUMAN Isoform B of Membrane cofactor protein	1.04172
CD47	sp|Q08722|CD47_HUMAN	CD47_HUMAN Leukocyte surface antigen CD47	0.961019
CD5	sp|P06127|CD5_HUMAN	CD5_HUMAN T-cell surface glycoprotein CD5	2.80425
CD53	sp|P19397|CD53_HUMAN	CD53_HUMAN Leukocyte surface antigen CD53	1.89517
CD55	sp|P08174-7|DAF_HUMAN	DAF_HUMAN Isoform 7 of Complement decay-accelerating factor	1.99381
CD59	sp|P13987|CD59_HUMAN	CD59_HUMAN CD59 glycoprotein	0.85972
CD63	sp|P08962|CD63_HUMAN	CD63_HUMAN CD63 antigen	1.51135
CD7	sp|P09564|CD7_HUMAN	CD7_HUMAN T-cell antigen CD7	3.39702
CD74	sp|P04233|HG2A_HUMAN	HG2A_HUMAN HLA class II histocompatibility antigen gamma chain	1.62832
CD81	sp|P60033|CD81_HUMAN	CD81_HUMAN CD81 antigen	1.43726
CD82	sp|P27701|CD82_HUMAN	CD82_HUMAN CD82 antigen	1.72044
CD84	sp|Q9UIB8|SLAF5_HUMAN	SLAF5_HUMAN SLAM family member 5	1.97947
CD9	sp|P21926|CD9_HUMAN	CD9_HUMAN CD9 antigen	0.552005
CD93	sp|Q9NPY3|C1QR1_HUMAN	C1QR1_HUMAN Complement component C1q receptor	1.50204
CD97	sp|P48960|CD97_HUMAN	CD97_HUMAN CD97 antigen	2.17785
CD99	sp|P14209|CD99_HUMAN	CD99_HUMAN CD99 antigen	2.23565
CDAN1	sp|Q8IWY9|CDAN1_HUMAN	CDAN1_HUMAN Codanin-1	1.23414
CDC16	sp|Q13042|CDC16_HUMAN	CDC16_HUMAN Cell division cycle protein 16 homolog	1.18259
CDC23	sp|Q9UJX2|CDC23_HUMAN	CDC23_HUMAN Cell division cycle protein 23 homolog	1.30506
CDC27	sp|P30260-2|CDC27_HUMAN	CDC27_HUMAN Isoform 2 of Cell division cycle protein 27 homolog	1.178
CDC37	sp|Q16543|CDC37_HUMAN	CDC37_HUMAN Hsp90 co-chaperone Cdc37	0.685156
CDC37L1	sp|Q7L3B6|CD37L_HUMAN	CD37L_HUMAN Hsp90 co-chaperone Cdc37-like 1	1.33305
CDC40	sp|O60508|PRP17_HUMAN	PRP17_HUMAN Pre-mRNA-processing factor 17	1.37135
CDC42	sp|P60953|CDC42_HUMAN	CDC42_HUMAN Cell division control protein 42 homolog	0.950827
CDC42BPA	sp|Q5VT25-6|MRCKA_HUMAN	MRCKA_HUMAN Isoform 6 of Serine/threonine-protein kinase MRCK alpha	1.08167
CDC42BPB	sp|Q9Y5S2|MRCKB_HUMAN	MRCKB_HUMAN Serine/threonine-protein kinase MRCK beta	1.05401
CDC42EP1	sp|Q00587|BORG5_HUMAN	BORG5_HUMAN Cdc42 effector protein 1	1.03157
CDC42EP4	sp|Q9H3Q1|BORG4_HUMAN	BORG4_HUMAN Cdc42 effector protein 4	0.489115
CDC5L	sp|Q99459|CDC5L_HUMAN	CDC5L_HUMAN Cell division cycle 5-like protein	0.76324
CDC73	sp|Q6P1J9|CDC73_HUMAN	CDC73_HUMAN Parafibromin	0.961613
CDH1	sp|P12830|CADH1_HUMAN	CADH1_HUMAN Cadherin-1	0.515582
CDH11	sp|P55287|CAD11_HUMAN	CAD11_HUMAN Cadherin-11	3.15041
CDH13	sp|P55290-4|CAD13_HUMAN	CAD13_HUMAN Isoform 4 of Cadherin-13	2.04546
CDH2	sp|P19022|CADH2_HUMAN	CADH2_HUMAN Cadherin-2	0.301926
CDH5	sp|P33151|CADH5_HUMAN	CADH5_HUMAN Cadherin-5	1.68603
CDH6	sp|P55285|CADH6_HUMAN	CADH6_HUMAN Cadherin-6	0.253731
CDK1	sp|P06493|CDK1_HUMAN	CDK1_HUMAN Cyclin-dependent kinase 1	0.788855
CDK11B	sp|P21127|CD11B_HUMAN	CD11B_HUMAN Cyclin-dependent kinase 11B	0.785369
CDK16	sp|Q00536-2|CDK16_HUMAN	CDK16_HUMAN Isoform 2 of Cyclin-dependent kinase 16	0.52611
CDK5RAP2	sp|Q96SN8|CK5P2_HUMAN	CK5P2_HUMAN CDK5 regulatory subunit-associated protein 2	0.732984
CDK5RAP3	sp|Q96JB5|CK5P3_HUMAN	CK5P3_HUMAN CDK5 regulatory subunit-associated protein 3	1.11945
CDK6	sp|Q00534|CDK6_HUMAN	CDK6_HUMAN Cyclin-dependent kinase 6	2.70743
CDK9	sp|P50750-2|CDK9_HUMAN	CDK9_HUMAN Isoform 2 of Cyclin-dependent kinase 9	0.734534
CDKN2A	sp|P42771-4|CD2A1_HUMAN	CD2A1_HUMAN Isoform 5 of Cyclin-dependent kinase inhibitor 2A, isoforms 1/2/3	0.4958
CDKN2AIP	sp|Q9NXV6|CARF_HUMAN	CARF_HUMAN CDKN2A-interacting protein	0.611888
CDKN2AIPNL	sp|Q96HQ2|C2AIL_HUMAN	C2AIL_HUMAN CDKN2AIP N-terminal-like protein	0.517814
CDKN2C	sp|P42773|CDN2C_HUMAN	CDN2C_HUMAN Cyclin-dependent kinase 4 inhibitor C	1.44835
CDR2L	sp|Q86X02|CDR2L_HUMAN	CDR2L_HUMAN Cerebellar degeneration-related protein 2-like	1.27412
CDV3	sp|Q9UKY7|CDV3_HUMAN	CDV3_HUMAN Protein CDV3 homolog	0.731565
CDYL	sp|Q9Y232|CDYL1_HUMAN	CDYL1_HUMAN Chromodomain Y-like protein	0.434753
CEBPZ	sp|Q03701|CEBPZ_HUMAN	CEBPZ_HUMAN CCAAT/enhancer-binding protein zeta	0.910771
CECR1	sp|Q9NZK5|CECR1_HUMAN	CECR1_HUMAN Adenosine deaminase CECR1	1.78907
CECR5	sp|Q9BXW7|CECR5_HUMAN	CECR5_HUMAN Cat eye syndrome critical region protein 5	0.927553
CELF1	sp|Q92879-4|CELF1_HUMAN	CELF1_HUMAN Isoform 4 of CUGBP Elav-like family member 1	0.910167
CELF2	sp|O95319-3|CELF2_HUMAN	CELF2_HUMAN Isoform 3 of CUGBP Elav-like family member 2	2.16212
CELSR1	sp|Q9NYQ6|CELR1_HUMAN	CELR1_HUMAN Cadherin EGF LAG seven-pass G-type receptor 1	0.452871
CELSR2	sp|Q9HCU4|CELR2_HUMAN	CELR2_HUMAN Cadherin EGF LAG seven-pass G-type receptor 2	0.68845
CENPF	sp|P49454|CENPF_HUMAN	CENPF_HUMAN Centromere protein F	0.716168
CENPI	sp|Q92674|CENPI_HUMAN	CENPI_HUMAN Centromere protein I	0.762564
CEP164	sp|Q9UPV0|CE164_HUMAN	CE164_HUMAN Centrosomal protein of 164 kDa	0.762006
CEP170	sp|Q5SW79|CE170_HUMAN	CE170_HUMAN Centrosomal protein of 170 kDa	0.995145
CEP170B	sp|Q9Y4F5|C170B_HUMAN	C170B_HUMAN Centrosomal protein of 170 kDa protein B	0.704447
CEP192	sp|Q8TEP8|CE192_HUMAN	CE192_HUMAN Centrosomal protein of 192 kDa	1.52494
CEP250	sp|Q9BV73|CP250_HUMAN	CP250_HUMAN Centrosome-associated protein CEP250	1.072
CEP41	sp|Q9BYV8|CEP41_HUMAN	CEP41_HUMAN Centrosomal protein of 41 kDa	1.08057
CERCAM	sp|Q5T4B2|GT253_HUMAN	GT253_HUMAN Probable inactive glycosyltransferase 25 family member 3	1.49198
CERS2	sp|Q96G23|CERS2_HUMAN	CERS2_HUMAN Ceramide synthase 2	1.95738
CES1	sp|P23141-2|EST1_HUMAN	EST1_HUMAN Isoform 2 of Liver carboxylesterase 1	3.26072
CES2	sp|O00748|EST2_HUMAN	EST2_HUMAN Cocaine esterase	1.13061
CETN1	sp|Q12798|CETN1_HUMAN	CETN1_HUMAN Centrin-1	0.800485
CFB	sp|P00751|CFAB_HUMAN	CFAB_HUMAN Complement factor B	1.70183
CFDP1	sp|Q9UEE9|CFDP1_HUMAN	CFDP1_HUMAN Craniofacial development protein 1	0.591192
CFH	sp|P08603|CFAH_HUMAN	CFAH_HUMAN Complement factor H	2.0092
CFHR1	sp|Q03591|FHR1_HUMAN	FHR1_HUMAN Complement factor H-related protein 1	2.27169
CFHR2	sp|P36980|FHR2_HUMAN	FHR2_HUMAN Complement factor H-related protein 2	0.914696
CFI	sp|P05156|CFAI_HUMAN	CFAI_HUMAN Complement factor I	1.70376
CFL1	sp|P23528|COF1_HUMAN	COF1_HUMAN Cofilin-1	1.05891
CFL2	sp|Q9Y281|COF2_HUMAN	COF2_HUMAN Cofilin-2	0.959739
CGN	sp|Q9P2M7|CING_HUMAN	CING_HUMAN Cingulin	0.485134
CGNL1	sp|Q0VF96|CGNL1_HUMAN	CGNL1_HUMAN Cingulin-like protein 1	2.20032
CGREF1	sp|Q99674-5|CGRE1_HUMAN	CGRE1_HUMAN Isoform 5 of Cell growth regulator with EF hand domain protein 1	0.677864
CHAF1B	sp|Q13112|CAF1B_HUMAN	CAF1B_HUMAN Chromatin assembly factor 1 subunit B	0.976573
CHAMP1	sp|Q96JM3|CHAP1_HUMAN	CHAP1_HUMAN Chromosome alignment-maintaining phosphoprotein 1	0.831737
CHCHD3	sp|Q9NX63|CHCH3_HUMAN	CHCH3_HUMAN Coiled-coil-helix-coiled-coil-helix domain-containing protein 3, mitochondrial	2.7996
CHCHD4	sp|Q8N4Q1-2|MIA40_HUMAN	MIA40_HUMAN Isoform 2 of Mitochondrial intermembrane space import and assembly protein 40	0.953778
CHCHD7	sp|Q9BUK0-4|CHCH7_HUMAN	CHCH7_HUMAN Isoform 4 of Coiled-coil-helix-coiled-coil-helix domain-containing protein 7	0.533308
CHD3	sp|Q12873-3|CHD3_HUMAN	CHD3_HUMAN Isoform 3 of Chromodomain-helicase-DNA-binding protein 3	0.771454
CHD4	sp|Q14839-2|CHD4_HUMAN	CHD4_HUMAN Isoform 2 of Chromodomain-helicase-DNA-binding protein 4	0.857728
CHD7	sp|Q9P2D1|CHD7_HUMAN	CHD7_HUMAN Chromodomain-helicase-DNA-binding protein 7	1.45838
CHD8	sp|Q9HCK8|CHD8_HUMAN	CHD8_HUMAN Chromodomain-helicase-DNA-binding protein 8	0.922912
CHEK2	sp|O96017-9|CHK2_HUMAN	CHK2_HUMAN Isoform 9 of Serine/threonine-protein kinase Chk2	1.19288
CHERP	sp|Q8IWX8|CHERP_HUMAN	CHERP_HUMAN Calcium homeostasis endoplasmic reticulum protein	0.547499
CHGA	sp|P10645|CMGA_HUMAN	CMGA_HUMAN Chromogranin-A	3.78649
CHID1	sp|Q9BWS9-2|CHID1_HUMAN	CHID1_HUMAN Isoform 2 of Chitinase domain-containing protein 1	1.35262
CHL1	sp|O00533-2|CHL1_HUMAN	CHL1_HUMAN Isoform 2 of Neural cell adhesion molecule L1-like protein	1.59078
CHMP1A	sp|Q9HD42|CHM1A_HUMAN	CHM1A_HUMAN Charged multivesicular body protein 1a	1.1328
CHMP2A	sp|O43633|CHM2A_HUMAN	CHM2A_HUMAN Charged multivesicular body protein 2a	0.590394
CHMP2B	sp|Q9UQN3|CHM2B_HUMAN	CHM2B_HUMAN Charged multivesicular body protein 2b	0.792089
CHMP3	sp|Q9Y3E7-3|CHMP3_HUMAN	CHMP3_HUMAN Isoform 3 of Charged multivesicular body protein 3	1.05182
CHMP4A	sp|Q9BY43|CHM4A_HUMAN	CHM4A_HUMAN Charged multivesicular body protein 4a	1.5889
CHMP4B	sp|Q9H444|CHM4B_HUMAN	CHM4B_HUMAN Charged multivesicular body protein 4b	0.825978
CHMP4C	sp|Q96CF2|CHM4C_HUMAN	CHM4C_HUMAN Charged multivesicular body protein 4c	0.639035
CHMP7	sp|Q8WUX9|CHMP7_HUMAN	CHMP7_HUMAN Charged multivesicular body protein 7	0.984522
CHORDC1	sp|Q9UHD1|CHRD1_HUMAN	CHRD1_HUMAN Cysteine and histidine-rich domain-containing protein 1	0.505087
CHPF2	sp|Q9P2E5|CHPF2_HUMAN	CHPF2_HUMAN Chondroitin sulfate glucuronyltransferase	1.52559
CHTOP	sp|Q9Y3Y2-3|CHTOP_HUMAN	CHTOP_HUMAN Isoform 2 of Chromatin target of PRMT1 protein	0.880267
CIAPIN1	sp|Q6FI81|CPIN1_HUMAN	CPIN1_HUMAN Anamorsin	0.872552
CILP	sp|O75339|CILP1_HUMAN	CILP1_HUMAN Cartilage intermediate layer protein 1	6.55965
CIRBP	sp|Q14011|CIRBP_HUMAN	CIRBP_HUMAN Cold-inducible RNA-binding protein	0.589656
CISD1	sp|Q9NZ45|CISD1_HUMAN	CISD1_HUMAN CDGSH iron-sulfur domain-containing protein 1	1.41627
CIT	sp|O14578-4|CTRO_HUMAN	CTRO_HUMAN Isoform 4 of Citron Rho-interacting kinase	0.534377
CIZ1	sp|Q9ULV3|CIZ1_HUMAN	CIZ1_HUMAN Cip1-interacting zinc finger protein	0.476181
CKAP4	sp|Q07065|CKAP4_HUMAN	CKAP4_HUMAN Cytoskeleton-associated protein 4	3.34199
CKAP5	sp|Q14008-3|CKAP5_HUMAN	CKAP5_HUMAN Isoform 3 of Cytoskeleton-associated protein 5	1.17329
CKB	sp|P12277|KCRB_HUMAN	KCRB_HUMAN Creatine kinase B-type	0.959062
CKS2	sp|P33552|CKS2_HUMAN	CKS2_HUMAN Cyclin-dependent kinases regulatory subunit 2	0.755951
CLASP1	sp|Q7Z460|CLAP1_HUMAN	CLAP1_HUMAN CLIP-associating protein 1	0.871734
CLASP2	sp|O75122|CLAP2_HUMAN	CLAP2_HUMAN CLIP-associating protein 2	0.980036
CLASRP	sp|Q8N2M8|CLASR_HUMAN	CLASR_HUMAN CLK4-associating serine/arginine rich protein	0.816744
CLC	sp|Q05315|LEG10_HUMAN	LEG10_HUMAN Galectin-10	2.67294
CLCC1	sp|Q96S66|CLCC1_HUMAN	CLCC1_HUMAN Chloride channel CLIC-like protein 1	1.71778
CLCN7	sp|P51798|CLCN7_HUMAN	CLCN7_HUMAN H(+)/Cl(-) exchange transporter 7	1.44643
CLEC11A	sp|Q9Y240|CLC11_HUMAN	CLC11_HUMAN C-type lectin domain family 11 member A	1.67443
CLEC16A	sp|Q2KHT3|CL16A_HUMAN	CL16A_HUMAN Protein CLEC16A	0.978357
CLEC3B	sp|P05452|TETN_HUMAN	TETN_HUMAN Tetranectin	1.56469
CLIC1	sp|O00299|CLIC1_HUMAN	CLIC1_HUMAN Chloride intracellular channel protein 1	0.880994
CLIC3	sp|O95833|CLIC3_HUMAN	CLIC3_HUMAN Chloride intracellular channel protein 3	0.831954
CLIC4	sp|Q9Y696|CLIC4_HUMAN	CLIC4_HUMAN Chloride intracellular channel protein 4	1.10497
CLIC5	sp|Q9NZA1|CLIC5_HUMAN	CLIC5_HUMAN Chloride intracellular channel protein 5	0.420091
CLIC6	sp|Q96NY7|CLIC6_HUMAN	CLIC6_HUMAN Chloride intracellular channel protein 6	1.11133
CLINT1	sp|Q14677-3|EPN4_HUMAN	EPN4_HUMAN Isoform 3 of Clathrin interactor 1	0.930029
CLIP1	sp|P30622|CLIP1_HUMAN	CLIP1_HUMAN CAP-Gly domain-containing linker protein 1	0.917551
CLIP2	sp|Q9UDT6|CLIP2_HUMAN	CLIP2_HUMAN CAP-Gly domain-containing linker protein 2	1.56848
CLMN	sp|Q96JQ2|CLMN_HUMAN	CLMN_HUMAN Calmin	0.736963
CLN5	sp|O75503|CLN5_HUMAN	CLN5_HUMAN Ceroid-lipofuscinosis neuronal protein 5	1.1483
CLNS1A	sp|P54105|ICLN_HUMAN	ICLN_HUMAN Methylosome subunit pICln	0.921335
CLPB	sp|Q9H078|CLPB_HUMAN	CLPB_HUMAN Caseinolytic peptidase B protein homolog	1.02054
CLTA	sp|P09496|CLCA_HUMAN	CLCA_HUMAN Clathrin light chain A	1.51336
CLTB	sp|P09497|CLCB_HUMAN	CLCB_HUMAN Clathrin light chain B	1.60581
CLTC	sp|Q00610|CLH1_HUMAN	CLH1_HUMAN Clathrin heavy chain 1	1.81497
CLU	sp|P10909-2|CLUS_HUMAN	CLUS_HUMAN Isoform 2 of Clusterin	0.540034
CLUH	sp|O75153|CLU_HUMAN	CLU_HUMAN Clustered mitochondria protein homolog	0.878057
CMAS	sp|Q8NFW8|NEUA_HUMAN	NEUA_HUMAN N-acylneuraminate cytidylyltransferase	1.09875
CMC1	sp|Q7Z7K0|COXM1_HUMAN	COXM1_HUMAN COX assembly mitochondrial protein homolog	0.789022
CMC2	sp|Q9NRP2|COXM2_HUMAN	COXM2_HUMAN COX assembly mitochondrial protein 2 homolog	1.46633
CMC4	sp|P56277|CMC4_HUMAN	CMC4_HUMAN Cx9C motif-containing protein 4	0.239581
CMPK1	sp|P30085|KCY_HUMAN	KCY_HUMAN UMP-CMP kinase	0.564434
CMPK2	sp|Q5EBM0|CMPK2_HUMAN	CMPK2_HUMAN UMP-CMP kinase 2, mitochondrial	1.11375
CMTM6	sp|Q9NX76|CKLF6_HUMAN	CKLF6_HUMAN CKLF-like MARVEL transmembrane domain-containing protein 6	1.84618
CNBP	sp|P62633-6|CNBP_HUMAN	CNBP_HUMAN Isoform 6 of Cellular nucleic acid-binding protein	0.555963
CNDP2	sp|Q96KP4|CNDP2_HUMAN	CNDP2_HUMAN Cytosolic non-specific dipeptidase	0.873105
CNN1	sp|P51911|CNN1_HUMAN	CNN1_HUMAN Calponin-1	3.40364
CNN2	sp|Q99439|CNN2_HUMAN	CNN2_HUMAN Calponin-2	1.77843
CNN3	sp|Q15417|CNN3_HUMAN	CNN3_HUMAN Calponin-3	1.23676
CNNM3	sp|Q8NE01|CNNM3_HUMAN	CNNM3_HUMAN Metal transporter CNNM3	0.982922
CNOT1	sp|A5YKK6|CNOT1_HUMAN	CNOT1_HUMAN CCR4-NOT transcription complex subunit 1	0.847623
CNOT10	sp|Q9H9A5-6|CNO10_HUMAN	CNO10_HUMAN Isoform 6 of CCR4-NOT transcription complex subunit 10	0.867355
CNOT2	sp|Q9NZN8|CNOT2_HUMAN	CNOT2_HUMAN CCR4-NOT transcription complex subunit 2	0.943803
CNOT3	sp|O75175|CNOT3_HUMAN	CNOT3_HUMAN CCR4-NOT transcription complex subunit 3	0.820142
CNP	sp|P09543|CN37_HUMAN	CN37_HUMAN 2',3'-cyclic-nucleotide 3'-phosphodiesterase	1.102
CNPY2	sp|Q9Y2B0|CNPY2_HUMAN	CNPY2_HUMAN Protein canopy homolog 2	0.698482
CNPY3	sp|Q9BT09|CNPY3_HUMAN	CNPY3_HUMAN Protein canopy homolog 3	0.774671
CNRIP1	sp|Q96F85|CNRP1_HUMAN	CNRP1_HUMAN CB1 cannabinoid receptor-interacting protein 1	3.63552
CNTN1	sp|Q12860|CNTN1_HUMAN	CNTN1_HUMAN Contactin-1	4.04215
CNTNAP2	sp|Q9UHC6|CNTP2_HUMAN	CNTP2_HUMAN Contactin-associated protein-like 2	6.13293
COA4	sp|Q9NYJ1-2|COA4_HUMAN	COA4_HUMAN Isoform 2 of Cytochrome c oxidase assembly factor 4 homolog, mitochondrial	0.168619
COA6	sp|Q5JTJ3-2|COA6_HUMAN	COA6_HUMAN Isoform 2 of Cytochrome c oxidase assembly factor 6 homolog	0.810666
COASY	sp|Q13057-2|COASY_HUMAN	COASY_HUMAN Isoform 2 of Bifunctional coenzyme A synthase	0.730293
COG1	sp|Q8WTW3|COG1_HUMAN	COG1_HUMAN Conserved oligomeric Golgi complex subunit 1	0.999385
COG2	sp|Q14746|COG2_HUMAN	COG2_HUMAN Conserved oligomeric Golgi complex subunit 2	0.748566
COG3	sp|Q96JB2|COG3_HUMAN	COG3_HUMAN Conserved oligomeric Golgi complex subunit 3	1.2058
COG4	sp|Q9H9E3|COG4_HUMAN	COG4_HUMAN Conserved oligomeric Golgi complex subunit 4	1.23514
COG5	sp|Q9UP83-2|COG5_HUMAN	COG5_HUMAN Isoform 2 of Conserved oligomeric Golgi complex subunit 5	1.17951
COG7	sp|P83436|COG7_HUMAN	COG7_HUMAN Conserved oligomeric Golgi complex subunit 7	1.2668
COL11A1	sp|P12107-2|COBA1_HUMAN	COBA1_HUMAN Isoform B of Collagen alpha-1(XI) chain	3.43219
COL12A1	sp|Q99715|COCA1_HUMAN	COCA1_HUMAN Collagen alpha-1(XII) chain	1.02219
COL14A1	sp|Q05707|COEA1_HUMAN	COEA1_HUMAN Collagen alpha-1(XIV) chain	5.61061
COL18A1	sp|P39060|COIA1_HUMAN	COIA1_HUMAN Collagen alpha-1(XVIII) chain	1.08407
COL1A1	sp|P02452|CO1A1_HUMAN	CO1A1_HUMAN Collagen alpha-1(I) chain	3.84681
COL1A2	sp|P08123|CO1A2_HUMAN	CO1A2_HUMAN Collagen alpha-2(I) chain	4.23513
COL3A1	sp|P02461|CO3A1_HUMAN	CO3A1_HUMAN Collagen alpha-1(III) chain	3.2845
COL4A2	sp|P08572|CO4A2_HUMAN	CO4A2_HUMAN Collagen alpha-2(IV) chain	1.5138
COL4A3BP	sp|Q9Y5P4-3|C43BP_HUMAN	C43BP_HUMAN Isoform 3 of Collagen type IV alpha-3-binding protein	0.989187
COL5A1	sp|P20908|CO5A1_HUMAN	CO5A1_HUMAN Collagen alpha-1(V) chain	2.19098
COL5A2	sp|P05997|CO5A2_HUMAN	CO5A2_HUMAN Collagen alpha-2(V) chain	2.75216
COL6A1	sp|P12109|CO6A1_HUMAN	CO6A1_HUMAN Collagen alpha-1(VI) chain	1.81631
COL6A2	sp|P12110|CO6A2_HUMAN	CO6A2_HUMAN Collagen alpha-2(VI) chain	1.80508
COL6A3	sp|P12111|CO6A3_HUMAN	CO6A3_HUMAN Collagen alpha-3(VI) chain	2.67374
COLEC12	sp|Q5KU26|COL12_HUMAN	COL12_HUMAN Collectin-12	3.83363
COLGALT1	sp|Q8NBJ5|GT251_HUMAN	GT251_HUMAN Procollagen galactosyltransferase 1	2.16792
COMMD1	sp|Q8N668|COMD1_HUMAN	COMD1_HUMAN COMM domain-containing protein 1	0.93969
COMMD6	sp|Q7Z4G1-2|COMD6_HUMAN	COMD6_HUMAN Isoform 2 of COMM domain-containing protein 6	1.08939
COMMD7	sp|Q86VX2|COMD7_HUMAN	COMD7_HUMAN COMM domain-containing protein 7	1.26981
COMMD9	sp|Q9P000|COMD9_HUMAN	COMD9_HUMAN COMM domain-containing protein 9	0.948725
COMP	sp|P49747|COMP_HUMAN	COMP_HUMAN Cartilage oligomeric matrix protein	3.53834
COMT	sp|P21964|COMT_HUMAN	COMT_HUMAN Catechol O-methyltransferase	1.10562
COPA	sp|P53621-2|COPA_HUMAN	COPA_HUMAN Isoform 2 of Coatomer subunit alpha	1.16756
COPB1	sp|P53618|COPB_HUMAN	COPB_HUMAN Coatomer subunit beta	1.06659
COPB2	sp|P35606|COPB2_HUMAN	COPB2_HUMAN Coatomer subunit beta'	0.987674
COPE	sp|O14579|COPE_HUMAN	COPE_HUMAN Coatomer subunit epsilon	1.06732
COPG1	sp|Q9Y678|COPG1_HUMAN	COPG1_HUMAN Coatomer subunit gamma-1	1.05503
COPG2	sp|Q9UBF2|COPG2_HUMAN	COPG2_HUMAN Coatomer subunit gamma-2	0.852366
COPS2	sp|P61201-2|CSN2_HUMAN	CSN2_HUMAN Isoform 2 of COP9 signalosome complex subunit 2	0.924309
COPS3	sp|Q9UNS2|CSN3_HUMAN	CSN3_HUMAN COP9 signalosome complex subunit 3	1.05738
COPS4	sp|Q9BT78|CSN4_HUMAN	CSN4_HUMAN COP9 signalosome complex subunit 4	0.866192
COPS6	sp|Q7L5N1|CSN6_HUMAN	CSN6_HUMAN COP9 signalosome complex subunit 6	0.975865
COPS7A	sp|Q9UBW8|CSN7A_HUMAN	CSN7A_HUMAN COP9 signalosome complex subunit 7a	1.16247
COPS8	sp|Q99627|CSN8_HUMAN	CSN8_HUMAN COP9 signalosome complex subunit 8	0.784749
COPZ1	sp|P61923|COPZ1_HUMAN	COPZ1_HUMAN Coatomer subunit zeta-1	0.959078
COPZ2	sp|Q9P299|COPZ2_HUMAN	COPZ2_HUMAN Coatomer subunit zeta-2	1.55509
COQ5	sp|Q5HYK3|COQ5_HUMAN	COQ5_HUMAN 2-methoxy-6-polyprenyl-1,4-benzoquinol methylase, mitochondrial	0.955121
COQ9	sp|O75208|COQ9_HUMAN	COQ9_HUMAN Ubiquinone biosynthesis protein COQ9, mitochondrial	1.08001
CORO1A	sp|P31146|COR1A_HUMAN	COR1A_HUMAN Coronin-1A	1.71224
CORO1B	sp|Q9BR76|COR1B_HUMAN	COR1B_HUMAN Coronin-1B	1.16735
CORO1C	sp|Q9ULV4-3|COR1C_HUMAN	COR1C_HUMAN Isoform 3 of Coronin-1C	1.20999
CORO7	sp|P57737-3|CORO7_HUMAN	CORO7_HUMAN Isoform 3 of Coronin-7	2.53588
COTL1	sp|Q14019|COTL1_HUMAN	COTL1_HUMAN Coactosin-like protein	1.5415
COX17	sp|Q14061|COX17_HUMAN	COX17_HUMAN Cytochrome c oxidase copper chaperone	0.188521
COX4I1	sp|P13073|COX41_HUMAN	COX41_HUMAN Cytochrome c oxidase subunit 4 isoform 1, mitochondrial	3.00806
COX5A	sp|P20674|COX5A_HUMAN	COX5A_HUMAN Cytochrome c oxidase subunit 5A, mitochondrial	1.87459
COX5B	sp|P10606|COX5B_HUMAN	COX5B_HUMAN Cytochrome c oxidase subunit 5B, mitochondrial	2.1765
COX6B1	sp|P14854|CX6B1_HUMAN	CX6B1_HUMAN Cytochrome c oxidase subunit 6B1	1.30593
COX6C	sp|P09669|COX6C_HUMAN	COX6C_HUMAN Cytochrome c oxidase subunit 6C	3.33646
CP	sp|P00450|CERU_HUMAN	CERU_HUMAN Ceruloplasmin	1.57485
CPA3	sp|P15088|CBPA3_HUMAN	CBPA3_HUMAN Mast cell carboxypeptidase A	4.18887
CPD	sp|O75976|CBPD_HUMAN	CBPD_HUMAN Carboxypeptidase D	1.2293
CPM	sp|P14384|CBPM_HUMAN	CBPM_HUMAN Carboxypeptidase M	1.76408
CPN1	sp|P15169|CBPN_HUMAN	CBPN_HUMAN Carboxypeptidase N catalytic chain	2.37881
CPN2	sp|P22792|CPN2_HUMAN	CPN2_HUMAN Carboxypeptidase N subunit 2	2.10764
CPNE1	sp|Q99829|CPNE1_HUMAN	CPNE1_HUMAN Copine-1	0.76697
CPNE2	sp|Q96FN4|CPNE2_HUMAN	CPNE2_HUMAN Copine-2	1.18766
CPNE3	sp|O75131|CPNE3_HUMAN	CPNE3_HUMAN Copine-3	1.13348
CPNE7	sp|Q9UBL6|CPNE7_HUMAN	CPNE7_HUMAN Copine-7	1.50945
CPOX	sp|P36551|HEM6_HUMAN	HEM6_HUMAN Coproporphyrinogen-III oxidase, mitochondrial	0.926572
CPPED1	sp|Q9BRF8|CPPED_HUMAN	CPPED_HUMAN Calcineurin-like phosphoesterase domain-containing protein 1	0.841537
CPQ	sp|Q9Y646|CBPQ_HUMAN	CBPQ_HUMAN Carboxypeptidase Q	1.3538
CPSF1	sp|Q10570|CPSF1_HUMAN	CPSF1_HUMAN Cleavage and polyadenylation specificity factor subunit 1	0.886213
CPSF3	sp|Q9UKF6|CPSF3_HUMAN	CPSF3_HUMAN Cleavage and polyadenylation specificity factor subunit 3	1.01324
CPSF4	sp|O95639|CPSF4_HUMAN	CPSF4_HUMAN Cleavage and polyadenylation specificity factor subunit 4	0.794517
CPSF6	sp|Q16630-2|CPSF6_HUMAN	CPSF6_HUMAN Isoform 2 of Cleavage and polyadenylation specificity factor subunit 6	0.78194
CPSF7	sp|Q8N684-3|CPSF7_HUMAN	CPSF7_HUMAN Isoform 3 of Cleavage and polyadenylation specificity factor subunit 7	1.21099
CPT1A	sp|P50416|CPT1A_HUMAN	CPT1A_HUMAN Carnitine O-palmitoyltransferase 1, liver isoform	2.39854
CPT2	sp|P23786|CPT2_HUMAN	CPT2_HUMAN Carnitine O-palmitoyltransferase 2, mitochondrial	1.02562
CPVL	sp|Q9H3G5|CPVL_HUMAN	CPVL_HUMAN Probable serine carboxypeptidase CPVL	3.11554
CPXM1	sp|Q96SM3|CPXM1_HUMAN	CPXM1_HUMAN Probable carboxypeptidase X1	1.49837
CPXM2	sp|Q8N436|CPXM2_HUMAN	CPXM2_HUMAN Inactive carboxypeptidase-like protein X2	3.8993
CRABP2	sp|P29373|RABP2_HUMAN	RABP2_HUMAN Cellular retinoic acid-binding protein 2	0.261931
CRB3	sp|Q9BUF7|CRUM3_HUMAN	CRUM3_HUMAN Protein crumbs homolog 3	0.635975
CRBN	sp|Q96SW2|CRBN_HUMAN	CRBN_HUMAN Protein cereblon	0.832367
CREBBP	sp|Q92793|CBP_HUMAN	CBP_HUMAN CREB-binding protein	0.837876
CRELD2	sp|Q6UXH1-5|CREL2_HUMAN	CREL2_HUMAN Isoform 5 of Cysteine-rich with EGF-like domain protein 2	1.88067
CREM	sp|Q03060-6|CREM_HUMAN	CREM_HUMAN Isoform 3 of cAMP-responsive element modulator	1.09128
CRIP2	sp|P52943-2|CRIP2_HUMAN	CRIP2_HUMAN Isoform 2 of Cysteine-rich protein 2	0.396066
CRK	sp|P46108|CRK_HUMAN	CRK_HUMAN Adapter molecule crk	1.16039
CRKL	sp|P46109|CRKL_HUMAN	CRKL_HUMAN Crk-like protein	0.780483
CRLF3	sp|Q8IUI8|CRLF3_HUMAN	CRLF3_HUMAN Cytokine receptor-like factor 3	1.40317
CRMP1	sp|Q14194-2|DPYL1_HUMAN	DPYL1_HUMAN Isoform LCRMP-1 of Dihydropyrimidinase-related protein 1	1.72917
CRNKL1	sp|Q9BZJ0|CRNL1_HUMAN	CRNL1_HUMAN Crooked neck-like protein 1	0.999424
CROCC	sp|Q5TZA2|CROCC_HUMAN	CROCC_HUMAN Rootletin	0.979645
CRTAP	sp|O75718|CRTAP_HUMAN	CRTAP_HUMAN Cartilage-associated protein	2.2364
CRY1	sp|Q16526|CRY1_HUMAN	CRY1_HUMAN Cryptochrome-1	0.359134
CRYAB	sp|P02511|CRYAB_HUMAN	CRYAB_HUMAN Alpha-crystallin B chain	0.364807
CRYL1	sp|Q9Y2S2|CRYL1_HUMAN	CRYL1_HUMAN Lambda-crystallin homolog	1.51173
CRYZ	sp|Q08257|QOR_HUMAN	QOR_HUMAN Quinone oxidoreductase	0.761254
CRYZL1	sp|O95825|QORL1_HUMAN	QORL1_HUMAN Quinone oxidoreductase-like protein 1	0.833095
CS	sp|O75390|CISY_HUMAN	CISY_HUMAN Citrate synthase, mitochondrial	1.0485
CSDE1	sp|O75534-3|CSDE1_HUMAN	CSDE1_HUMAN Isoform 3 of Cold shock domain-containing protein E1	1.10102
CSE1L	sp|P55060|XPO2_HUMAN	XPO2_HUMAN Exportin-2	0.688682
CSF1	sp|P09603|CSF1_HUMAN	CSF1_HUMAN Macrophage colony-stimulating factor 1	0.42277
CSK	sp|P41240|CSK_HUMAN	CSK_HUMAN Tyrosine-protein kinase CSK	1.40968
CSNK2A2	sp|P19784|CSK22_HUMAN	CSK22_HUMAN Casein kinase II subunit alpha'	1.13815
CSNK2B	sp|P67870|CSK2B_HUMAN	CSK2B_HUMAN Casein kinase II subunit beta	1.25528
CSPG4	sp|Q6UVK1|CSPG4_HUMAN	CSPG4_HUMAN Chondroitin sulfate proteoglycan 4	1.61049
CSRP1	sp|P21291|CSRP1_HUMAN	CSRP1_HUMAN Cysteine and glycine-rich protein 1	1.29702
CSRP2	sp|Q16527|CSRP2_HUMAN	CSRP2_HUMAN Cysteine and glycine-rich protein 2	1.10725
CST3	sp|P01034|CYTC_HUMAN	CYTC_HUMAN Cystatin-C	1.17878
CSTB	sp|P04080|CYTB_HUMAN	CYTB_HUMAN Cystatin-B	0.724422
CSTF2	sp|P33240|CSTF2_HUMAN	CSTF2_HUMAN Cleavage stimulation factor subunit 2	0.685458
CSTF2T	sp|Q9H0L4|CSTFT_HUMAN	CSTFT_HUMAN Cleavage stimulation factor subunit 2 tau variant	0.877053
CSTF3	sp|Q12996|CSTF3_HUMAN	CSTF3_HUMAN Cleavage stimulation factor subunit 3	0.769283
CTAGE5	sp|O15320-5|CTGE5_HUMAN	CTGE5_HUMAN Isoform 6 of cTAGE family member 5	2.75905
CTBP1	sp|Q13363|CTBP1_HUMAN	CTBP1_HUMAN C-terminal-binding protein 1	0.930621
CTBP2	sp|P56545-2|CTBP2_HUMAN	CTBP2_HUMAN Isoform 2 of C-terminal-binding protein 2	0.943673
CTBS	sp|Q01459|DIAC_HUMAN	DIAC_HUMAN Di-N-acetylchitobiase	1.07932
CTCF	sp|P49711|CTCF_HUMAN	CTCF_HUMAN Transcriptional repressor CTCF	0.979469
CTDP1	sp|Q9Y5B0|CTDP1_HUMAN	CTDP1_HUMAN RNA polymerase II subunit A C-terminal domain phosphatase	0.89894
CTF1	sp|Q16619|CTF1_HUMAN	CTF1_HUMAN Cardiotrophin-1	0.709506
CTGF	sp|P29279|CTGF_HUMAN	CTGF_HUMAN Connective tissue growth factor	1.15035
CTHRC1	sp|Q96CG8|CTHR1_HUMAN	CTHR1_HUMAN Collagen triple helix repeat-containing protein 1	2.48267
CTIF	sp|O43310-2|CTIF_HUMAN	CTIF_HUMAN Isoform 2 of CBP80/20-dependent translation initiation factor	1.00961
CTNNA1	sp|P35221-2|CTNA1_HUMAN	CTNA1_HUMAN Isoform 2 of Catenin alpha-1	0.752877
CTNNA2	sp|P26232|CTNA2_HUMAN	CTNA2_HUMAN Catenin alpha-2	0.813675
CTNNB1	sp|P35222|CTNB1_HUMAN	CTNB1_HUMAN Catenin beta-1	0.860039
CTNNBL1	sp|Q8WYA6|CTBL1_HUMAN	CTBL1_HUMAN Beta-catenin-like protein 1	0.726163
CTNND1	sp|O60716|CTND1_HUMAN	CTND1_HUMAN Catenin delta-1	0.819849
CTPS1	sp|P17812|PYRG1_HUMAN	PYRG1_HUMAN CTP synthase 1	0.90609
CTPS2	sp|Q9NRF8|PYRG2_HUMAN	PYRG2_HUMAN CTP synthase 2	0.864481
CTR9	sp|Q6PD62|CTR9_HUMAN	CTR9_HUMAN RNA polymerase-associated protein CTR9 homolog	1.02851
CTSA	sp|P10619|PPGB_HUMAN	PPGB_HUMAN Lysosomal protective protein	1.95279
CTSB	sp|P07858|CATB_HUMAN	CATB_HUMAN Cathepsin B	0.500166
CTSC	sp|P53634|CATC_HUMAN	CATC_HUMAN Dipeptidyl peptidase 1	2.64502
CTSL	sp|P07711|CATL1_HUMAN	CATL1_HUMAN Cathepsin L1	1.57092
CTSS	sp|P25774|CATS_HUMAN	CATS_HUMAN Cathepsin S	3.14742
CTSZ	sp|Q9UBR2|CATZ_HUMAN	CATZ_HUMAN Cathepsin Z	1.7581
CTTN	sp|Q14247-2|SRC8_HUMAN	SRC8_HUMAN Isoform 2 of Src substrate cortactin	0.666141
CTTNBP2NL	sp|Q9P2B4|CT2NL_HUMAN	CT2NL_HUMAN CTTNBP2 N-terminal-like protein	0.737466
CUL1	sp|Q13616|CUL1_HUMAN	CUL1_HUMAN Cullin-1	1.11268
CUL2	sp|Q13617-2|CUL2_HUMAN	CUL2_HUMAN Isoform 2 of Cullin-2	1.13329
CUL3	sp|Q13618|CUL3_HUMAN	CUL3_HUMAN Cullin-3	1.02195
CUL4A	sp|Q13619|CUL4A_HUMAN	CUL4A_HUMAN Cullin-4A	0.89692
CUL4B	sp|Q13620|CUL4B_HUMAN	CUL4B_HUMAN Cullin-4B	0.824763
CUL5	sp|Q93034|CUL5_HUMAN	CUL5_HUMAN Cullin-5	0.697259
CUL7	sp|Q14999-2|CUL7_HUMAN	CUL7_HUMAN Isoform 2 of Cullin-7	0.555294
CUL9	sp|Q8IWT3|CUL9_HUMAN	CUL9_HUMAN Cullin-9	0.785966
CUTA	sp|O60888-2|CUTA_HUMAN	CUTA_HUMAN Isoform A of Protein CutA	0.595376
CUX1	sp|Q13948|CASP_HUMAN	CASP_HUMAN Protein CASP	2.6837
CUX1	sp|P39880-3|CUX1_HUMAN	CUX1_HUMAN Isoform 3 of Homeobox protein cut-like 1	1.17932
CWC15	sp|Q9P013|CWC15_HUMAN	CWC15_HUMAN Spliceosome-associated protein CWC15 homolog	0.622674
CWC22	sp|Q9HCG8|CWC22_HUMAN	CWC22_HUMAN Pre-mRNA-splicing factor CWC22 homolog	0.738034
CWC27	sp|Q6UX04|CWC27_HUMAN	CWC27_HUMAN Peptidyl-prolyl cis-trans isomerase CWC27 homolog	0.815687
CWF19L1	sp|Q69YN2|C19L1_HUMAN	C19L1_HUMAN CWF19-like protein 1	0.887605
CXADR	sp|P78310|CXAR_HUMAN	CXAR_HUMAN Coxsackievirus and adenovirus receptor	0.678906
CXXC1	sp|Q9P0U4-2|CXXC1_HUMAN	CXXC1_HUMAN Isoform 2 of CpG-binding protein	0.87253
CYB5A	sp|P00167|CYB5_HUMAN	CYB5_HUMAN Cytochrome b5	2.08358
CYB5B	sp|O43169|CYB5B_HUMAN	CYB5B_HUMAN Cytochrome b5 type B	2.31142
CYB5R1	sp|Q9UHQ9|NB5R1_HUMAN	NB5R1_HUMAN NADH-cytochrome b5 reductase 1	1.28314
CYB5R2	sp|Q6BCY4|NB5R2_HUMAN	NB5R2_HUMAN NADH-cytochrome b5 reductase 2	1.02627
CYB5R3	sp|P00387-3|NB5R3_HUMAN	NB5R3_HUMAN Isoform 3 of NADH-cytochrome b5 reductase 3	2.29444
CYBA	sp|P13498|CY24A_HUMAN	CY24A_HUMAN Cytochrome b-245 light chain	2.45561
CYBB	sp|P04839|CY24B_HUMAN	CY24B_HUMAN Cytochrome b-245 heavy chain	2.46912
CYCS	sp|P99999|CYC_HUMAN	CYC_HUMAN Cytochrome c	0.604728
CYFIP1	sp|Q7L576|CYFP1_HUMAN	CYFP1_HUMAN Cytoplasmic FMR1-interacting protein 1	1.3451
CYFIP2	sp|Q96F07|CYFP2_HUMAN	CYFP2_HUMAN Cytoplasmic FMR1-interacting protein 2	0.735644
CYGB	sp|Q8WWM9|CYGB_HUMAN	CYGB_HUMAN Cytoglobin	1.57954
CYHR1	sp|Q6ZMK1|CYHR1_HUMAN	CYHR1_HUMAN Cysteine and histidine-rich protein 1	0.550183
CYP20A1	sp|Q6UW02|CP20A_HUMAN	CP20A_HUMAN Cytochrome P450 20A1	2.5206
CYP27A1	sp|Q02318|CP27A_HUMAN	CP27A_HUMAN Sterol 26-hydroxylase, mitochondrial	2.73468
CYR61	sp|O00622|CYR61_HUMAN	CYR61_HUMAN Protein CYR61	0.917173
CYTH3	sp|O43739|CYH3_HUMAN	CYH3_HUMAN Cytohesin-3	1.28151
DAAM1	sp|Q9Y4D1|DAAM1_HUMAN	DAAM1_HUMAN Disheveled-associated activator of morphogenesis 1	0.632914
DAB2	sp|P98082|DAB2_HUMAN	DAB2_HUMAN Disabled homolog 2	2.24526
DAB2IP	sp|Q5VWQ8|DAB2P_HUMAN	DAB2P_HUMAN Disabled homolog 2-interacting protein	0.79098
DAG1	sp|Q14118|DAG1_HUMAN	DAG1_HUMAN Dystroglycan	0.890403
DAK	sp|Q3LXA3|DHAK_HUMAN	DHAK_HUMAN Bifunctional ATP-dependent dihydroxyacetone kinase/FAD-AMP lyase (cyclizing)	0.66045
DAP	sp|P51397|DAP1_HUMAN	DAP1_HUMAN Death-associated protein 1	0.481776
DAP3	sp|P51398|RT29_HUMAN	RT29_HUMAN 28S ribosomal protein S29, mitochondrial	1.19735
DARS	sp|P14868|SYDC_HUMAN	SYDC_HUMAN Aspartate--tRNA ligase, cytoplasmic	0.745686
DARS2	sp|Q6PI48|SYDM_HUMAN	SYDM_HUMAN Aspartate--tRNA ligase, mitochondrial	1.26364
DBI	sp|P07108-5|ACBP_HUMAN	ACBP_HUMAN Isoform 5 of Acyl-CoA-binding protein	0.235486
DBN1	sp|Q16643-3|DREB_HUMAN	DREB_HUMAN Isoform 3 of Drebrin	1.52454
DBNL	sp|Q9UJU6-3|DBNL_HUMAN	DBNL_HUMAN Isoform 3 of Drebrin-like protein	0.829767
DBR1	sp|Q9UK59|DBR1_HUMAN	DBR1_HUMAN Lariat debranching enzyme	0.84292
DCAF11	sp|Q8TEB1|DCA11_HUMAN	DCA11_HUMAN DDB1- and CUL4-associated factor 11	0.882397
DCAF5	sp|Q96JK2|DCAF5_HUMAN	DCAF5_HUMAN DDB1- and CUL4-associated factor 5	1.33673
DCAF6	sp|Q58WW2-3|DCAF6_HUMAN	DCAF6_HUMAN Isoform 3 of DDB1- and CUL4-associated factor 6	0.716304
DCAF7	sp|P61962|DCAF7_HUMAN	DCAF7_HUMAN DDB1- and CUL4-associated factor 7	0.843891
DCAF8	sp|Q5TAQ9|DCAF8_HUMAN	DCAF8_HUMAN DDB1- and CUL4-associated factor 8	0.950052
DCHS1	sp|Q96JQ0|PCD16_HUMAN	PCD16_HUMAN Protocadherin-16	2.30649
DCN	sp|P07585|PGS2_HUMAN	PGS2_HUMAN Decorin	2.87633
DCPS	sp|Q96C86|DCPS_HUMAN	DCPS_HUMAN m7GpppX diphosphatase	0.670331
DCTD	sp|P32321-2|DCTD_HUMAN	DCTD_HUMAN Isoform 2 of Deoxycytidylate deaminase	1.10094
DCTN1	sp|Q14203|DCTN1_HUMAN	DCTN1_HUMAN Dynactin subunit 1	1.37626
DCTN2	sp|Q13561-2|DCTN2_HUMAN	DCTN2_HUMAN Isoform 2 of Dynactin subunit 2	1.23006
DCTN3	sp|O75935|DCTN3_HUMAN	DCTN3_HUMAN Dynactin subunit 3	1.11492
DCTN4	sp|Q9UJW0-3|DCTN4_HUMAN	DCTN4_HUMAN Isoform 3 of Dynactin subunit 4	1.28769
DCTPP1	sp|Q9H773|DCTP1_HUMAN	DCTP1_HUMAN dCTP pyrophosphatase 1	0.584902
DCUN1D1	sp|Q96GG9|DCNL1_HUMAN	DCNL1_HUMAN DCN1-like protein 1	0.570063
DCUN1D3	sp|Q8IWE4|DCNL3_HUMAN	DCNL3_HUMAN DCN1-like protein 3	1.89088
DCXR	sp|Q7Z4W1|DCXR_HUMAN	DCXR_HUMAN L-xylulose reductase	0.902601
DDA1	sp|Q9BW61|DDA1_HUMAN	DDA1_HUMAN DET1- and DDB1-associated protein 1	0.542573
DDAH1	sp|O94760|DDAH1_HUMAN	DDAH1_HUMAN N(G),N(G)-dimethylarginine dimethylaminohydrolase 1	0.631277
DDAH2	sp|O95865|DDAH2_HUMAN	DDAH2_HUMAN N(G),N(G)-dimethylarginine dimethylaminohydrolase 2	0.622508
DDB1	sp|Q16531|DDB1_HUMAN	DDB1_HUMAN DNA damage-binding protein 1	0.654496
DDOST	sp|P39656|OST48_HUMAN	OST48_HUMAN Dolichyl-diphosphooligosaccharide--protein glycosyltransferase 48 kDa subunit	3.24745
DDRGK1	sp|Q96HY6|DDRGK_HUMAN	DDRGK_HUMAN DDRGK domain-containing protein 1	1.13002
DDT	sp|P30046|DOPD_HUMAN	DOPD_HUMAN D-dopachrome decarboxylase	0.423603
DDTL	sp|A6NHG4|DDTL_HUMAN	DDTL_HUMAN D-dopachrome decarboxylase-like protein	0.499669
DDX1	sp|Q92499|DDX1_HUMAN	DDX1_HUMAN ATP-dependent RNA helicase DDX1	0.864418
DDX10	sp|Q13206|DDX10_HUMAN	DDX10_HUMAN Probable ATP-dependent RNA helicase DDX10	0.799284
DDX17	sp|Q92841|DDX17_HUMAN	DDX17_HUMAN Probable ATP-dependent RNA helicase DDX17	0.767501
DDX18	sp|Q9NVP1|DDX18_HUMAN	DDX18_HUMAN ATP-dependent RNA helicase DDX18	0.822581
DDX19B	sp|Q9UMR2|DD19B_HUMAN	DD19B_HUMAN ATP-dependent RNA helicase DDX19B	1.04611
DDX20	sp|Q9UHI6|DDX20_HUMAN	DDX20_HUMAN Probable ATP-dependent RNA helicase DDX20	0.940902
DDX21	sp|Q9NR30|DDX21_HUMAN	DDX21_HUMAN Nucleolar RNA helicase 2	0.687054
DDX23	sp|Q9BUQ8|DDX23_HUMAN	DDX23_HUMAN Probable ATP-dependent RNA helicase DDX23	0.748101
DDX24	sp|Q9GZR7|DDX24_HUMAN	DDX24_HUMAN ATP-dependent RNA helicase DDX24	0.813184
DDX25	sp|Q9UHL0|DDX25_HUMAN	DDX25_HUMAN ATP-dependent RNA helicase DDX25	0.860931
DDX27	sp|Q96GQ7|DDX27_HUMAN	DDX27_HUMAN Probable ATP-dependent RNA helicase DDX27	0.808096
DDX39A	sp|O00148|DX39A_HUMAN	DX39A_HUMAN ATP-dependent RNA helicase DDX39A	0.916761
DDX39B	sp|Q13838-2|DX39B_HUMAN	DX39B_HUMAN Isoform 2 of Spliceosome RNA helicase DDX39B	0.641748
DDX3X	sp|O00571|DDX3X_HUMAN	DDX3X_HUMAN ATP-dependent RNA helicase DDX3X	1.06573
DDX4	sp|Q9NQI0|DDX4_HUMAN	DDX4_HUMAN Probable ATP-dependent RNA helicase DDX4	0.906102
DDX42	sp|Q86XP3|DDX42_HUMAN	DDX42_HUMAN ATP-dependent RNA helicase DDX42	0.749563
DDX46	sp|Q7L014|DDX46_HUMAN	DDX46_HUMAN Probable ATP-dependent RNA helicase DDX46	0.827404
DDX47	sp|Q9H0S4|DDX47_HUMAN	DDX47_HUMAN Probable ATP-dependent RNA helicase DDX47	0.546571
DDX5	sp|P17844|DDX5_HUMAN	DDX5_HUMAN Probable ATP-dependent RNA helicase DDX5	0.875403
DDX50	sp|Q9BQ39|DDX50_HUMAN	DDX50_HUMAN ATP-dependent RNA helicase DDX50	0.614573
DDX52	sp|Q9Y2R4|DDX52_HUMAN	DDX52_HUMAN Probable ATP-dependent RNA helicase DDX52	0.794048
DDX54	sp|Q8TDD1-2|DDX54_HUMAN	DDX54_HUMAN Isoform 2 of ATP-dependent RNA helicase DDX54	0.62967
DDX56	sp|Q9NY93|DDX56_HUMAN	DDX56_HUMAN Probable ATP-dependent RNA helicase DDX56	1.15245
DDX58	sp|O95786|DDX58_HUMAN	DDX58_HUMAN Probable ATP-dependent RNA helicase DDX58	0.913508
DDX6	sp|P26196|DDX6_HUMAN	DDX6_HUMAN Probable ATP-dependent RNA helicase DDX6	0.890193
DDX60	sp|Q8IY21|DDX60_HUMAN	DDX60_HUMAN Probable ATP-dependent RNA helicase DDX60	1.00968
DDX60L	sp|Q5H9U9|DDX6L_HUMAN	DDX6L_HUMAN Probable ATP-dependent RNA helicase DDX60-like	0.848662
DECR1	sp|Q16698|DECR_HUMAN	DECR_HUMAN 2,4-dienoyl-CoA reductase, mitochondrial	0.997426
DEF6	sp|Q9H4E7|DEFI6_HUMAN	DEFI6_HUMAN Differentially expressed in FDCP 6 homolog	1.91763
DEK	sp|P35659|DEK_HUMAN	DEK_HUMAN Protein DEK	0.887753
DENND4C	sp|Q5VZ89|DEN4C_HUMAN	DEN4C_HUMAN DENN domain-containing protein 4C	0.924985
DENR	sp|O43583|DENR_HUMAN	DENR_HUMAN Density-regulated protein	0.675904
DEPTOR	sp|Q8TB45|DPTOR_HUMAN	DPTOR_HUMAN DEP domain-containing mTOR-interacting protein	1.5309
DERA	sp|Q9Y315|DEOC_HUMAN	DEOC_HUMAN Putative deoxyribose-phosphate aldolase	1.19016
DES	sp|P17661|DESM_HUMAN	DESM_HUMAN Desmin	4.56909
DFFA	sp|O00273|DFFA_HUMAN	DFFA_HUMAN DNA fragmentation factor subunit alpha	0.723954
DGKA	sp|P23743|DGKA_HUMAN	DGKA_HUMAN Diacylglycerol kinase alpha	1.1454
DHCR7	sp|Q9UBM7|DHCR7_HUMAN	DHCR7_HUMAN 7-dehydrocholesterol reductase	0.85802
DHRS1	sp|Q96LJ7|DHRS1_HUMAN	DHRS1_HUMAN Dehydrogenase/reductase SDR family member 1	1.20041
DHRS11	sp|Q6UWP2|DHR11_HUMAN	DHR11_HUMAN Dehydrogenase/reductase SDR family member 11	0.940627
DHRS3	sp|O75911|DHRS3_HUMAN	DHRS3_HUMAN Short-chain dehydrogenase/reductase 3	2.37073
DHRS7	sp|Q9Y394|DHRS7_HUMAN	DHRS7_HUMAN Dehydrogenase/reductase SDR family member 7	3.08197
DHX15	sp|O43143|DHX15_HUMAN	DHX15_HUMAN Putative pre-mRNA-splicing factor ATP-dependent RNA helicase DHX15	0.795614
DHX16	sp|O60231|DHX16_HUMAN	DHX16_HUMAN Putative pre-mRNA-splicing factor ATP-dependent RNA helicase DHX16	0.781341
DHX29	sp|Q7Z478|DHX29_HUMAN	DHX29_HUMAN ATP-dependent RNA helicase DHX29	1.55182
DHX30	sp|Q7L2E3-2|DHX30_HUMAN	DHX30_HUMAN Isoform 2 of Putative ATP-dependent RNA helicase DHX30	0.882382
DHX36	sp|Q9H2U1|DHX36_HUMAN	DHX36_HUMAN Probable ATP-dependent RNA helicase DHX36	0.576145
DHX37	sp|Q8IY37|DHX37_HUMAN	DHX37_HUMAN Probable ATP-dependent RNA helicase DHX37	0.673019
DHX38	sp|Q92620|PRP16_HUMAN	PRP16_HUMAN Pre-mRNA-splicing factor ATP-dependent RNA helicase PRP16	0.876209
DHX57	sp|Q6P158|DHX57_HUMAN	DHX57_HUMAN Putative ATP-dependent RNA helicase DHX57	1.06887
DHX58	sp|Q96C10|DHX58_HUMAN	DHX58_HUMAN Probable ATP-dependent RNA helicase DHX58	2.17507
DHX8	sp|Q14562|DHX8_HUMAN	DHX8_HUMAN ATP-dependent RNA helicase DHX8	0.943294
DHX9	sp|Q08211|DHX9_HUMAN	DHX9_HUMAN ATP-dependent RNA helicase A	0.828769
DIABLO	sp|Q9NR28|DBLOH_HUMAN	DBLOH_HUMAN Diablo homolog, mitochondrial	0.822211
DIAPH1	sp|O60610|DIAP1_HUMAN	DIAP1_HUMAN Protein diaphanous homolog 1	0.601612
DIAPH2	sp|O60879|DIAP2_HUMAN	DIAP2_HUMAN Protein diaphanous homolog 2	1.3191
DICER1	sp|Q9UPY3|DICER_HUMAN	DICER_HUMAN Endoribonuclease Dicer	1.17795
DIDO1	sp|Q9BTC0|DIDO1_HUMAN	DIDO1_HUMAN Death-inducer obliterator 1	0.837779
DIS3	sp|Q9Y2L1|RRP44_HUMAN	RRP44_HUMAN Exosome complex exonuclease RRP44	0.944054
DIS3L	sp|Q8TF46|DI3L1_HUMAN	DI3L1_HUMAN DIS3-like exonuclease 1	1.17909
DIS3L2	sp|Q8IYB7|DI3L2_HUMAN	DI3L2_HUMAN DIS3-like exonuclease 2	0.578978
DKC1	sp|O60832|DKC1_HUMAN	DKC1_HUMAN H/ACA ribonucleoprotein complex subunit 4	0.757203
DLAT	sp|P10515|ODP2_HUMAN	ODP2_HUMAN Dihydrolipoyllysine-residue acetyltransferase component of pyruvate dehydrogenase complex, mitochondrial	1.46104
DLD	sp|P09622|DLDH_HUMAN	DLDH_HUMAN Dihydrolipoyl dehydrogenase, mitochondrial	1.35556
DLG1	sp|Q12959-2|DLG1_HUMAN	DLG1_HUMAN Isoform 2 of Disks large homolog 1	1.0265
DLG2	sp|Q15700-2|DLG2_HUMAN	DLG2_HUMAN Isoform 2 of Disks large homolog 2	0.953893
DLG3	sp|Q92796|DLG3_HUMAN	DLG3_HUMAN Disks large homolog 3	0.880907
DLG4	sp|P78352-2|DLG4_HUMAN	DLG4_HUMAN Isoform 2 of Disks large homolog 4	1.56534
DLG5	sp|Q8TDM6|DLG5_HUMAN	DLG5_HUMAN Disks large homolog 5	0.69097
DLGAP4	sp|Q9Y2H0|DLGP4_HUMAN	DLGP4_HUMAN Disks large-associated protein 4	1.07123
DLST	sp|P36957|ODO2_HUMAN	ODO2_HUMAN Dihydrolipoyllysine-residue succinyltransferase component of 2-oxoglutarate dehydrogenase complex, mitochondrial	1.22921
DMD	sp|P11532|DMD_HUMAN	DMD_HUMAN Dystrophin	2.7085
DMXL2	sp|Q8TDJ6-3|DMXL2_HUMAN	DMXL2_HUMAN Isoform 3 of DmX-like protein 2	1.91142
DNAJA1	sp|P31689|DNJA1_HUMAN	DNJA1_HUMAN DnaJ homolog subfamily A member 1	0.871935
DNAJA2	sp|O60884|DNJA2_HUMAN	DNJA2_HUMAN DnaJ homolog subfamily A member 2	0.863004
DNAJB1	sp|P25685|DNJB1_HUMAN	DNJB1_HUMAN DnaJ homolog subfamily B member 1	0.566128
DNAJB11	sp|Q9UBS4|DJB11_HUMAN	DJB11_HUMAN DnaJ homolog subfamily B member 11	1.22529
DNAJB12	sp|Q9NXW2-2|DJB12_HUMAN	DJB12_HUMAN Isoform 2 of DnaJ homolog subfamily B member 12	1.34245
DNAJB2	sp|P25686|DNJB2_HUMAN	DNJB2_HUMAN DnaJ homolog subfamily B member 2	0.616353
DNAJB4	sp|Q9UDY4|DNJB4_HUMAN	DNJB4_HUMAN DnaJ homolog subfamily B member 4	1.21532
DNAJB6	sp|O75190|DNJB6_HUMAN	DNJB6_HUMAN DnaJ homolog subfamily B member 6	0.988136
DNAJC1	sp|Q96KC8|DNJC1_HUMAN	DNJC1_HUMAN DnaJ homolog subfamily C member 1	3.12712
DNAJC10	sp|Q8IXB1|DJC10_HUMAN	DJC10_HUMAN DnaJ homolog subfamily C member 10	1.25495
DNAJC13	sp|O75165|DJC13_HUMAN	DJC13_HUMAN DnaJ homolog subfamily C member 13	0.904789
DNAJC17	sp|Q9NVM6|DJC17_HUMAN	DJC17_HUMAN DnaJ homolog subfamily C member 17	0.825715
DNAJC2	sp|Q99543|DNJC2_HUMAN	DNJC2_HUMAN DnaJ homolog subfamily C member 2	0.678428
DNAJC21	sp|Q5F1R6-2|DJC21_HUMAN	DJC21_HUMAN Isoform 2 of DnaJ homolog subfamily C member 21	0.971351
DNAJC25	sp|Q9H1X3-3|DJC25_HUMAN	DJC25_HUMAN Isoform 3 of DnaJ homolog subfamily C member 25	0.852386
DNAJC3	sp|Q13217|DNJC3_HUMAN	DNJC3_HUMAN DnaJ homolog subfamily C member 3	0.980623
DNAJC5	sp|Q9H3Z4|DNJC5_HUMAN	DNJC5_HUMAN DnaJ homolog subfamily C member 5	1.53668
DNAJC7	sp|Q99615|DNJC7_HUMAN	DNJC7_HUMAN DnaJ homolog subfamily C member 7	0.704539
DNAJC8	sp|O75937|DNJC8_HUMAN	DNJC8_HUMAN DnaJ homolog subfamily C member 8	0.978967
DNAJC9	sp|Q8WXX5|DNJC9_HUMAN	DNJC9_HUMAN DnaJ homolog subfamily C member 9	0.970848
DNASE2	sp|O00115|DNS2A_HUMAN	DNS2A_HUMAN Deoxyribonuclease-2-alpha	0.83459
DNM1	sp|Q05193|DYN1_HUMAN	DYN1_HUMAN Dynamin-1	0.90915
DNM1L	sp|O00429-6|DNM1L_HUMAN	DNM1L_HUMAN Isoform 6 of Dynamin-1-like protein	1.1396
DNM2	sp|P50570-4|DYN2_HUMAN	DYN2_HUMAN Isoform 4 of Dynamin-2	0.788266
DNM3	sp|Q9UQ16-4|DYN3_HUMAN	DYN3_HUMAN Isoform 4 of Dynamin-3	0.8779
DNMBP	sp|Q6XZF7|DNMBP_HUMAN	DNMBP_HUMAN Dynamin-binding protein	3.52929
DNMT1	sp|P26358-2|DNMT1_HUMAN	DNMT1_HUMAN Isoform 2 of DNA (cytosine-5)-methyltransferase 1	1.15962
DNPEP	sp|Q9ULA0|DNPEP_HUMAN	DNPEP_HUMAN Aspartyl aminopeptidase	0.755277
DNPH1	sp|O43598|DNPH1_HUMAN	DNPH1_HUMAN 2'-deoxynucleoside 5'-phosphate N-hydrolase 1	0.819163
DOCK11	sp|Q5JSL3|DOC11_HUMAN	DOC11_HUMAN Dedicator of cytokinesis protein 11	2.7835
DOCK2	sp|Q92608|DOCK2_HUMAN	DOCK2_HUMAN Dedicator of cytokinesis protein 2	2.42661
DOCK3	sp|Q8IZD9|DOCK3_HUMAN	DOCK3_HUMAN Dedicator of cytokinesis protein 3	1.39244
DOCK4	sp|Q8N1I0-3|DOCK4_HUMAN	DOCK4_HUMAN Isoform 3 of Dedicator of cytokinesis protein 4	1.4056
DOCK6	sp|Q96HP0|DOCK6_HUMAN	DOCK6_HUMAN Dedicator of cytokinesis protein 6	0.775865
DOCK7	sp|Q96N67|DOCK7_HUMAN	DOCK7_HUMAN Dedicator of cytokinesis protein 7	1.08939
DOCK8	sp|Q8NF50|DOCK8_HUMAN	DOCK8_HUMAN Dedicator of cytokinesis protein 8	1.91735
DOCK9	sp|Q9BZ29-4|DOCK9_HUMAN	DOCK9_HUMAN Isoform 4 of Dedicator of cytokinesis protein 9	1.12058
DOK2	sp|O60496|DOK2_HUMAN	DOK2_HUMAN Docking protein 2	1.86108
DOPEY2	sp|Q9Y3R5|DOP2_HUMAN	DOP2_HUMAN Protein dopey-2	1.23967
DPCD	sp|Q9BVM2|DPCD_HUMAN	DPCD_HUMAN Protein DPCD	0.886142
DPF2	sp|Q92785|REQU_HUMAN	REQU_HUMAN Zinc finger protein ubi-d4	0.829346
DPM1	sp|O60762|DPM1_HUMAN	DPM1_HUMAN Dolichol-phosphate mannosyltransferase	2.37345
DPP3	sp|Q9NY33|DPP3_HUMAN	DPP3_HUMAN Dipeptidyl peptidase 3	0.954329
DPP4	sp|P27487|DPP4_HUMAN	DPP4_HUMAN Dipeptidyl peptidase 4	1.47876
DPP7	sp|Q9UHL4|DPP2_HUMAN	DPP2_HUMAN Dipeptidyl peptidase 2	1.17425
DPP9	sp|Q86TI2-2|DPP9_HUMAN	DPP9_HUMAN Isoform 2 of Dipeptidyl peptidase 9	1.47359
DPY30	sp|Q9C005|DPY30_HUMAN	DPY30_HUMAN Protein dpy-30 homolog	0.496071
DPYD	sp|Q12882|DPYD_HUMAN	DPYD_HUMAN Dihydropyrimidine dehydrogenase [NADP(+)]	1.80977
DPYSL2	sp|Q16555|DPYL2_HUMAN	DPYL2_HUMAN Dihydropyrimidinase-related protein 2	1.89631
DPYSL3	sp|Q14195-2|DPYL3_HUMAN	DPYL3_HUMAN Isoform LCRMP-4 of Dihydropyrimidinase-related protein 3	1.31911
DR1	sp|Q01658|NC2B_HUMAN	NC2B_HUMAN Protein Dr1	1.14962
DRG1	sp|Q9Y295|DRG1_HUMAN	DRG1_HUMAN Developmentally-regulated GTP-binding protein 1	0.724375
DRG2	sp|P55039|DRG2_HUMAN	DRG2_HUMAN Developmentally-regulated GTP-binding protein 2	0.880926
DSC2	sp|Q02487|DSC2_HUMAN	DSC2_HUMAN Desmocollin-2	0.0958628
DSG2	sp|Q14126|DSG2_HUMAN	DSG2_HUMAN Desmoglein-2	0.300004
DST	sp|Q03001|DYST_HUMAN	DYST_HUMAN Dystonin	1.30861
DSTN	sp|P60981|DEST_HUMAN	DEST_HUMAN Destrin	0.756269
DTD1	sp|Q8TEA8|DTD1_HUMAN	DTD1_HUMAN D-tyrosyl-tRNA(Tyr) deacylase 1	0.484568
DTNA	sp|Q9Y4J8|DTNA_HUMAN	DTNA_HUMAN Dystrobrevin alpha	0.9785
DTX3L	sp|Q8TDB6|DTX3L_HUMAN	DTX3L_HUMAN E3 ubiquitin-protein ligase DTX3L	0.763433
DTYMK	sp|P23919|KTHY_HUMAN	KTHY_HUMAN Thymidylate kinase	0.641059
DUS3L	sp|Q96G46|DUS3L_HUMAN	DUS3L_HUMAN tRNA-dihydrouridine(47) synthase [NAD(P)(+)]-like	0.789477
DUSP12	sp|Q9UNI6|DUS12_HUMAN	DUS12_HUMAN Dual specificity protein phosphatase 12	0.643061
DUSP23	sp|Q9BVJ7|DUS23_HUMAN	DUS23_HUMAN Dual specificity protein phosphatase 23	0.889932
DUSP3	sp|P51452|DUS3_HUMAN	DUS3_HUMAN Dual specificity protein phosphatase 3	1.00608
DUT	sp|P33316|DUT_HUMAN	DUT_HUMAN Deoxyuridine 5'-triphosphate nucleotidohydrolase, mitochondrial	1.1715
DXO	sp|O77932|DXO_HUMAN	DXO_HUMAN Decapping and exoribonuclease protein	0.595787
DYNC1H1	sp|Q14204|DYHC1_HUMAN	DYHC1_HUMAN Cytoplasmic dynein 1 heavy chain 1	1.24253
DYNC1I2	sp|Q13409|DC1I2_HUMAN	DC1I2_HUMAN Cytoplasmic dynein 1 intermediate chain 2	1.25204
DYNC1LI1	sp|Q9Y6G9|DC1L1_HUMAN	DC1L1_HUMAN Cytoplasmic dynein 1 light intermediate chain 1	1.13459
DYNC1LI2	sp|O43237|DC1L2_HUMAN	DC1L2_HUMAN Cytoplasmic dynein 1 light intermediate chain 2	1.27387
DYNLL1	sp|P63167|DYL1_HUMAN	DYL1_HUMAN Dynein light chain 1, cytoplasmic	0.796926
DYNLL2	sp|Q96FJ2|DYL2_HUMAN	DYL2_HUMAN Dynein light chain 2, cytoplasmic	0.484042
DYNLRB1	sp|Q9NP97|DLRB1_HUMAN	DLRB1_HUMAN Dynein light chain roadblock-type 1	1.22897
DYNLT1	sp|P63172|DYLT1_HUMAN	DYLT1_HUMAN Dynein light chain Tctex-type 1	1.16647
DYSF	sp|O75923-13|DYSF_HUMAN	DYSF_HUMAN Isoform 13 of Dysferlin	2.72789
E2F4	sp|Q16254|E2F4_HUMAN	E2F4_HUMAN Transcription factor E2F4	0.839415
EARS2	sp|Q5JPH6|SYEM_HUMAN	SYEM_HUMAN Probable glutamate--tRNA ligase, mitochondrial	0.836698
EBNA1BP2	sp|Q99848|EBP2_HUMAN	EBP2_HUMAN Probable rRNA-processing protein EBP2	0.743957
ECE1	sp|P42892|ECE1_HUMAN	ECE1_HUMAN Endothelin-converting enzyme 1	1.4778
ECH1	sp|Q13011|ECH1_HUMAN	ECH1_HUMAN Delta(3,5)-Delta(2,4)-dienoyl-CoA isomerase, mitochondrial	2.32249
ECHDC1	sp|Q9NTX5|ECHD1_HUMAN	ECHD1_HUMAN Ethylmalonyl-CoA decarboxylase	1.72665
ECHDC3	sp|Q96DC8|ECHD3_HUMAN	ECHD3_HUMAN Enoyl-CoA hydratase domain-containing protein 3, mitochondrial	0.563044
ECHS1	sp|P30084|ECHM_HUMAN	ECHM_HUMAN Enoyl-CoA hydratase, mitochondrial	1.39425
ECI1	sp|P42126|ECI1_HUMAN	ECI1_HUMAN Enoyl-CoA delta isomerase 1, mitochondrial	1.1827
ECI2	sp|O75521|ECI2_HUMAN	ECI2_HUMAN Enoyl-CoA delta isomerase 2, mitochondrial	1.06585
EDC4	sp|Q6P2E9|EDC4_HUMAN	EDC4_HUMAN Enhancer of mRNA-decapping protein 4	1.37379
EDEM3	sp|Q9BZQ6|EDEM3_HUMAN	EDEM3_HUMAN ER degradation-enhancing alpha-mannosidase-like protein 3	1.32467
EDF1	sp|O60869|EDF1_HUMAN	EDF1_HUMAN Endothelial differentiation-related factor 1	0.350994
EEA1	sp|Q15075|EEA1_HUMAN	EEA1_HUMAN Early endosome antigen 1	1.2092
EEF1A2	sp|Q05639|EF1A2_HUMAN	EF1A2_HUMAN Elongation factor 1-alpha 2	0.693868
EEF1B2	sp|P24534|EF1B_HUMAN	EF1B_HUMAN Elongation factor 1-beta	1.18054
EEF1D	sp|P29692-2|EF1D_HUMAN	EF1D_HUMAN Isoform 2 of Elongation factor 1-delta	0.990827
EEF1E1	sp|O43324|MCA3_HUMAN	MCA3_HUMAN Eukaryotic translation elongation factor 1 epsilon-1	0.821642
EEF1G	sp|P26641|EF1G_HUMAN	EF1G_HUMAN Elongation factor 1-gamma	1.05281
EEF2	sp|P13639|EF2_HUMAN	EF2_HUMAN Elongation factor 2	0.880554
EEF2K	sp|O00418|EF2K_HUMAN	EF2K_HUMAN Eukaryotic elongation factor 2 kinase	1.01446
EEFSEC	sp|P57772|SELB_HUMAN	SELB_HUMAN Selenocysteine-specific elongation factor	0.554865
EFEMP1	sp|Q12805|FBLN3_HUMAN	FBLN3_HUMAN EGF-containing fibulin-like extracellular matrix protein 1	1.74343
EFEMP2	sp|O95967|FBLN4_HUMAN	FBLN4_HUMAN EGF-containing fibulin-like extracellular matrix protein 2	3.02458
EFHD2	sp|Q96C19|EFHD2_HUMAN	EFHD2_HUMAN EF-hand domain-containing protein D2	1.36423
EFR3A	sp|Q14156|EFR3A_HUMAN	EFR3A_HUMAN Protein EFR3 homolog A	1.75802
EFS	sp|O43281|EFS_HUMAN	EFS_HUMAN Embryonal Fyn-associated substrate	2.28544
EFTUD2	sp|Q15029|U5S1_HUMAN	U5S1_HUMAN 116 kDa U5 small nuclear ribonucleoprotein component	0.900307
EGFR	sp|P00533|EGFR_HUMAN	EGFR_HUMAN Epidermal growth factor receptor	0.971145
EGLN1	sp|Q9GZT9|EGLN1_HUMAN	EGLN1_HUMAN Egl nine homolog 1	0.538367
EHBP1	sp|Q8NDI1|EHBP1_HUMAN	EHBP1_HUMAN EH domain-binding protein 1	1.65322
EHBP1L1	sp|Q8N3D4|EH1L1_HUMAN	EH1L1_HUMAN EH domain-binding protein 1-like protein 1	1.94452
EHD1	sp|Q9H4M9|EHD1_HUMAN	EHD1_HUMAN EH domain-containing protein 1	1.66652
EHD2	sp|Q9NZN4|EHD2_HUMAN	EHD2_HUMAN EH domain-containing protein 2	2.6404
EHD4	sp|Q9H223|EHD4_HUMAN	EHD4_HUMAN EH domain-containing protein 4	1.38725
EHMT1	sp|Q9H9B1|EHMT1_HUMAN	EHMT1_HUMAN Histone-lysine N-methyltransferase EHMT1	0.60144
EIF1	sp|P41567|EIF1_HUMAN	EIF1_HUMAN Eukaryotic translation initiation factor 1	0.691591
EIF1AX	sp|P47813|IF1AX_HUMAN	IF1AX_HUMAN Eukaryotic translation initiation factor 1A, X-chromosomal	0.699014
EIF2A	sp|Q9BY44|EIF2A_HUMAN	EIF2A_HUMAN Eukaryotic translation initiation factor 2A	0.346271
EIF2AK2	sp|P19525|E2AK2_HUMAN	E2AK2_HUMAN Interferon-induced, double-stranded RNA-activated protein kinase	1.0221
EIF2AK4	sp|Q9P2K8|E2AK4_HUMAN	E2AK4_HUMAN Eukaryotic translation initiation factor 2-alpha kinase 4	1.02866
EIF2B1	sp|Q14232|EI2BA_HUMAN	EI2BA_HUMAN Translation initiation factor eIF-2B subunit alpha	0.562063
EIF2B2	sp|P49770|EI2BB_HUMAN	EI2BB_HUMAN Translation initiation factor eIF-2B subunit beta	0.911112
EIF2B3	sp|Q9NR50|EI2BG_HUMAN	EI2BG_HUMAN Translation initiation factor eIF-2B subunit gamma	0.902755
EIF2B4	sp|Q9UI10-2|EI2BD_HUMAN	EI2BD_HUMAN Isoform 2 of Translation initiation factor eIF-2B subunit delta	1.0292
EIF2B5	sp|Q13144|EI2BE_HUMAN	EI2BE_HUMAN Translation initiation factor eIF-2B subunit epsilon	1.04627
EIF2S1	sp|P05198|IF2A_HUMAN	IF2A_HUMAN Eukaryotic translation initiation factor 2 subunit 1	1.0407
EIF2S2	sp|P20042|IF2B_HUMAN	IF2B_HUMAN Eukaryotic translation initiation factor 2 subunit 2	1.03816
EIF2S3	sp|P41091|IF2G_HUMAN	IF2G_HUMAN Eukaryotic translation initiation factor 2 subunit 3	1.17799
EIF3A	sp|Q14152|EIF3A_HUMAN	EIF3A_HUMAN Eukaryotic translation initiation factor 3 subunit A	1.04922
EIF3B	sp|P55884-2|EIF3B_HUMAN	EIF3B_HUMAN Isoform 2 of Eukaryotic translation initiation factor 3 subunit B	1.29591
EIF3C	sp|Q99613|EIF3C_HUMAN	EIF3C_HUMAN Eukaryotic translation initiation factor 3 subunit C	1.00269
EIF3D	sp|O15371|EIF3D_HUMAN	EIF3D_HUMAN Eukaryotic translation initiation factor 3 subunit D	1.1108
EIF3E	sp|P60228|EIF3E_HUMAN	EIF3E_HUMAN Eukaryotic translation initiation factor 3 subunit E	1.39025
EIF3F	sp|O00303|EIF3F_HUMAN	EIF3F_HUMAN Eukaryotic translation initiation factor 3 subunit F	1.13349
EIF3G	sp|O75821|EIF3G_HUMAN	EIF3G_HUMAN Eukaryotic translation initiation factor 3 subunit G	0.991584
EIF3H	sp|O15372|EIF3H_HUMAN	EIF3H_HUMAN Eukaryotic translation initiation factor 3 subunit H	1.39985
EIF3I	sp|Q13347|EIF3I_HUMAN	EIF3I_HUMAN Eukaryotic translation initiation factor 3 subunit I	1.3746
EIF3J	sp|O75822|EIF3J_HUMAN	EIF3J_HUMAN Eukaryotic translation initiation factor 3 subunit J	1.17319
EIF3K	sp|Q9UBQ5|EIF3K_HUMAN	EIF3K_HUMAN Eukaryotic translation initiation factor 3 subunit K	1.10099
EIF3L	sp|Q9Y262|EIF3L_HUMAN	EIF3L_HUMAN Eukaryotic translation initiation factor 3 subunit L	1.23737
EIF3M	sp|Q7L2H7|EIF3M_HUMAN	EIF3M_HUMAN Eukaryotic translation initiation factor 3 subunit M	1.21624
EIF4A1	sp|P60842|IF4A1_HUMAN	IF4A1_HUMAN Eukaryotic initiation factor 4A-I	1.25256
EIF4A2	sp|Q14240-2|IF4A2_HUMAN	IF4A2_HUMAN Isoform 2 of Eukaryotic initiation factor 4A-II	0.892631
EIF4A3	sp|P38919|IF4A3_HUMAN	IF4A3_HUMAN Eukaryotic initiation factor 4A-III	1.15292
EIF4B	sp|P23588|IF4B_HUMAN	IF4B_HUMAN Eukaryotic translation initiation factor 4B	0.560493
EIF4E	sp|P06730-2|IF4E_HUMAN	IF4E_HUMAN Isoform 2 of Eukaryotic translation initiation factor 4E	0.567388
EIF4G1	sp|Q04637-9|IF4G1_HUMAN	IF4G1_HUMAN Isoform 9 of Eukaryotic translation initiation factor 4 gamma 1	0.621248
EIF4G2	sp|P78344|IF4G2_HUMAN	IF4G2_HUMAN Eukaryotic translation initiation factor 4 gamma 2	0.756721
EIF4G3	sp|O43432-3|IF4G3_HUMAN	IF4G3_HUMAN Isoform 3 of Eukaryotic translation initiation factor 4 gamma 3	1.41468
EIF4H	sp|Q15056|IF4H_HUMAN	IF4H_HUMAN Eukaryotic translation initiation factor 4H	0.614893
EIF5	sp|P55010|IF5_HUMAN	IF5_HUMAN Eukaryotic translation initiation factor 5	1.09934
EIF5A	sp|P63241-2|IF5A1_HUMAN	IF5A1_HUMAN Isoform 2 of Eukaryotic translation initiation factor 5A-1	0.784927
EIF5B	sp|O60841|IF2P_HUMAN	IF2P_HUMAN Eukaryotic translation initiation factor 5B	0.960362
EIF6	sp|P56537|IF6_HUMAN	IF6_HUMAN Eukaryotic translation initiation factor 6	0.953719
ELAC2	sp|Q9BQ52|RNZ2_HUMAN	RNZ2_HUMAN Zinc phosphodiesterase ELAC protein 2	0.936849
ELAVL1	sp|Q15717|ELAV1_HUMAN	ELAV1_HUMAN ELAV-like protein 1	1.00374
ELL	sp|P55199|ELL_HUMAN	ELL_HUMAN RNA polymerase II elongation factor ELL	0.811078
ELMO1	sp|Q92556|ELMO1_HUMAN	ELMO1_HUMAN Engulfment and cell motility protein 1	2.74214
ELMO2	sp|Q96JJ3|ELMO2_HUMAN	ELMO2_HUMAN Engulfment and cell motility protein 2	2.59736
ELP2	sp|Q6IA86-6|ELP2_HUMAN	ELP2_HUMAN Isoform 6 of Elongator complex protein 2	0.914189
EMC10	sp|Q5UCC4|EMC10_HUMAN	EMC10_HUMAN ER membrane protein complex subunit 10	2.42035
EMC8	sp|O43402|EMC8_HUMAN	EMC8_HUMAN ER membrane protein complex subunit 8	2.08059
EMD	sp|P50402|EMD_HUMAN	EMD_HUMAN Emerin	0.810399
EMILIN1	sp|Q9Y6C2|EMIL1_HUMAN	EMIL1_HUMAN EMILIN-1	1.89765
EML1	sp|O00423-3|EMAL1_HUMAN	EMAL1_HUMAN Isoform 3 of Echinoderm microtubule-associated protein-like 1	1.43123
EML3	sp|Q32P44-2|EMAL3_HUMAN	EMAL3_HUMAN Isoform 2 of Echinoderm microtubule-associated protein-like 3	1.4988
EML4	sp|Q9HC35|EMAL4_HUMAN	EMAL4_HUMAN Echinoderm microtubule-associated protein-like 4	1.01851
ENAH	sp|Q8N8S7|ENAH_HUMAN	ENAH_HUMAN Protein enabled homolog	1.02325
ENDOD1	sp|O94919|ENDD1_HUMAN	ENDD1_HUMAN Endonuclease domain-containing 1 protein	0.919471
ENGASE	sp|Q8NFI3|ENASE_HUMAN	ENASE_HUMAN Cytosolic endo-beta-N-acetylglucosaminidase	0.558713
ENO1	sp|P06733|ENOA_HUMAN	ENOA_HUMAN Alpha-enolase	0.4961
ENO2	sp|P09104|ENOG_HUMAN	ENOG_HUMAN Gamma-enolase	0.601604
ENO3	sp|P13929|ENOB_HUMAN	ENOB_HUMAN Beta-enolase	0.600818
ENOPH1	sp|Q9UHY7|ENOPH_HUMAN	ENOPH_HUMAN Enolase-phosphatase E1	0.483119
ENPEP	sp|Q07075|AMPE_HUMAN	AMPE_HUMAN Glutamyl aminopeptidase	1.81988
ENPP1	sp|P22413|ENPP1_HUMAN	ENPP1_HUMAN Ectonucleotide pyrophosphatase/phosphodiesterase family member 1	9.62122
ENPP2	sp|Q13822-2|ENPP2_HUMAN	ENPP2_HUMAN Isoform 2 of Ectonucleotide pyrophosphatase/phosphodiesterase family member 2	2.20976
ENPP4	sp|Q9Y6X5|ENPP4_HUMAN	ENPP4_HUMAN Bis(5'-adenosyl)-triphosphatase ENPP4	1.20567
ENSA	sp|O43768-4|ENSA_HUMAN	ENSA_HUMAN Isoform 4 of Alpha-endosulfine	0.280983
ENTPD1	sp|P49961-6|ENTP1_HUMAN	ENTP1_HUMAN Isoform 6 of Ectonucleoside triphosphate diphosphohydrolase 1	2.72267
ENY2	sp|Q9NPA8|ENY2_HUMAN	ENY2_HUMAN Transcription and mRNA export factor ENY2	0.917567
EOGT	sp|Q5NDL2|EOGT_HUMAN	EOGT_HUMAN EGF domain-specific O-linked N-acetylglucosamine transferase	2.63135
EP300	sp|Q09472|EP300_HUMAN	EP300_HUMAN Histone acetyltransferase p300	1.19266
EPB41	sp|P11171|41_HUMAN	41_HUMAN Protein 4.1	1.31342
EPB41L1	sp|Q9H4G0|E41L1_HUMAN	E41L1_HUMAN Band 4.1-like protein 1	0.439189
EPB41L2	sp|O43491|E41L2_HUMAN	E41L2_HUMAN Band 4.1-like protein 2	1.96505
EPB41L2	tr|H0Y5B0|H0Y5B0_HUMAN	H0Y5B0_HUMAN Band 4.1-like protein 2 (Fragment)	1.80591
EPB41L3	sp|Q9Y2J2|E41L3_HUMAN	E41L3_HUMAN Band 4.1-like protein 3	2.72895
EPB42	sp|P16452-2|EPB42_HUMAN	EPB42_HUMAN Isoform Long of Erythrocyte membrane protein band 4.2	4.47944
EPC1	sp|Q9H2F5|EPC1_HUMAN	EPC1_HUMAN Enhancer of polycomb homolog 1	0.778652
EPCAM	sp|P16422|EPCAM_HUMAN	EPCAM_HUMAN Epithelial cell adhesion molecule	0.776546
EPHB2	sp|P29323|EPHB2_HUMAN	EPHB2_HUMAN Ephrin type-B receptor 2	1.4656
EPHB3	sp|P54753|EPHB3_HUMAN	EPHB3_HUMAN Ephrin type-B receptor 3	0.738303
EPHB4	sp|P54760|EPHB4_HUMAN	EPHB4_HUMAN Ephrin type-B receptor 4	1.62966
EPHX1	sp|P07099|HYEP_HUMAN	HYEP_HUMAN Epoxide hydrolase 1	2.9219
EPM2AIP1	sp|Q7L775|EPMIP_HUMAN	EPMIP_HUMAN EPM2A-interacting protein 1	0.3331
EPN1	sp|Q9Y6I3-1|EPN1_HUMAN	EPN1_HUMAN Isoform 2 of Epsin-1	1.07314
EPPK1	sp|P58107|EPIPL_HUMAN	EPIPL_HUMAN Epiplakin	0.450754
EPRS	sp|P07814|SYEP_HUMAN	SYEP_HUMAN Bifunctional glutamate/proline--tRNA ligase	0.858966
EPS15	sp|P42566|EPS15_HUMAN	EPS15_HUMAN Epidermal growth factor receptor substrate 15	1.44797
EPS15L1	sp|Q9UBC2-2|EP15R_HUMAN	EP15R_HUMAN Isoform 2 of Epidermal growth factor receptor substrate 15-like 1	1.20826
EPS8	sp|Q12929|EPS8_HUMAN	EPS8_HUMAN Epidermal growth factor receptor kinase substrate 8	0.707656
EPS8L1	sp|Q8TE68|ES8L1_HUMAN	ES8L1_HUMAN Epidermal growth factor receptor kinase substrate 8-like protein 1	0.629615
EPS8L2	sp|Q9H6S3|ES8L2_HUMAN	ES8L2_HUMAN Epidermal growth factor receptor kinase substrate 8-like protein 2	0.841614
EPX	sp|P11678|PERE_HUMAN	PERE_HUMAN Eosinophil peroxidase	1.80341
ERAP1	sp|Q9NZ08-2|ERAP1_HUMAN	ERAP1_HUMAN Isoform 2 of Endoplasmic reticulum aminopeptidase 1	1.66785
ERBB2	sp|P04626|ERBB2_HUMAN	ERBB2_HUMAN Receptor tyrosine-protein kinase erbB-2	1.09718
ERC1	sp|Q8IUD2|RB6I2_HUMAN	RB6I2_HUMAN ELKS/Rab6-interacting/CAST family member 1	0.910144
ERCC4	sp|Q92889|XPF_HUMAN	XPF_HUMAN DNA repair endonuclease XPF	0.663121
ERCC5	sp|P28715|ERCC5_HUMAN	ERCC5_HUMAN DNA repair protein complementing XP-G cells	0.630858
ERGIC1	sp|Q969X5|ERGI1_HUMAN	ERGI1_HUMAN Endoplasmic reticulum-Golgi intermediate compartment protein 1	1.64836
ERGIC3	sp|Q9Y282-3|ERGI3_HUMAN	ERGI3_HUMAN Isoform 3 of Endoplasmic reticulum-Golgi intermediate compartment protein 3	1.69411
ERH	sp|P84090|ERH_HUMAN	ERH_HUMAN Enhancer of rudimentary homolog	0.743153
ERICH1	sp|Q86X53|ERIC1_HUMAN	ERIC1_HUMAN Glutamate-rich protein 1	0.883719
ERLEC1	sp|Q96DZ1|ERLEC_HUMAN	ERLEC_HUMAN Endoplasmic reticulum lectin 1	2.81497
ERLIN1	sp|O75477|ERLN1_HUMAN	ERLN1_HUMAN Erlin-1	1.95239
ERMP1	sp|Q7Z2K6|ERMP1_HUMAN	ERMP1_HUMAN Endoplasmic reticulum metallopeptidase 1	2.39166
ERO1L	sp|Q96HE7|ERO1A_HUMAN	ERO1A_HUMAN ERO1-like protein alpha	0.687959
ERP29	sp|P30040|ERP29_HUMAN	ERP29_HUMAN Endoplasmic reticulum resident protein 29	0.747276
ERP44	sp|Q9BS26|ERP44_HUMAN	ERP44_HUMAN Endoplasmic reticulum resident protein 44	0.965839
ESD	sp|P10768|ESTD_HUMAN	ESTD_HUMAN S-formylglutathione hydrolase	1.23696
ESF1	sp|Q9H501|ESF1_HUMAN	ESF1_HUMAN ESF1 homolog	0.755917
ESRP1	sp|Q6NXG1|ESRP1_HUMAN	ESRP1_HUMAN Epithelial splicing regulatory protein 1	0.364507
ESRP2	sp|Q9H6T0|ESRP2_HUMAN	ESRP2_HUMAN Epithelial splicing regulatory protein 2	0.675995
ESYT1	sp|Q9BSJ8-2|ESYT1_HUMAN	ESYT1_HUMAN Isoform 2 of Extended synaptotagmin-1	1.53803
ESYT2	sp|A0FGR8-6|ESYT2_HUMAN	ESYT2_HUMAN Isoform 6 of Extended synaptotagmin-2	1.44647
ETF1	sp|P62495|ERF1_HUMAN	ERF1_HUMAN Eukaryotic peptide chain release factor subunit 1	0.731028
ETFA	sp|P13804|ETFA_HUMAN	ETFA_HUMAN Electron transfer flavoprotein subunit alpha, mitochondrial	0.938349
ETFB	sp|P38117-2|ETFB_HUMAN	ETFB_HUMAN Isoform 2 of Electron transfer flavoprotein subunit beta	0.854058
ETFDH	sp|Q16134|ETFD_HUMAN	ETFD_HUMAN Electron transfer flavoprotein-ubiquinone oxidoreductase, mitochondrial	3.34852
ETHE1	sp|O95571|ETHE1_HUMAN	ETHE1_HUMAN Persulfide dioxygenase ETHE1, mitochondrial	1.17452
ETV3	sp|P41162|ETV3_HUMAN	ETV3_HUMAN ETS translocation variant 3	0.634478
ETV6	sp|P41212|ETV6_HUMAN	ETV6_HUMAN Transcription factor ETV6	1.10794
EVI5L	sp|Q96CN4-2|EVI5L_HUMAN	EVI5L_HUMAN Isoform 2 of EVI5-like protein	1.02471
EVL	sp|Q9UI08-2|EVL_HUMAN	EVL_HUMAN Isoform 1 of Ena/VASP-like protein	1.2911
EVPL	sp|Q92817|EVPL_HUMAN	EVPL_HUMAN Envoplakin	0.453912
EWSR1	sp|Q01844-5|EWS_HUMAN	EWS_HUMAN Isoform 5 of RNA-binding protein EWS	0.754463
EXOC1	sp|Q9NV70|EXOC1_HUMAN	EXOC1_HUMAN Exocyst complex component 1	1.09243
EXOC3	sp|O60645|EXOC3_HUMAN	EXOC3_HUMAN Exocyst complex component 3	0.967321
EXOC4	sp|Q96A65|EXOC4_HUMAN	EXOC4_HUMAN Exocyst complex component 4	1.0341
EXOC5	sp|O00471|EXOC5_HUMAN	EXOC5_HUMAN Exocyst complex component 5	1.05299
EXOC6B	sp|Q9Y2D4|EXC6B_HUMAN	EXC6B_HUMAN Exocyst complex component 6B	0.809211
EXOC7	sp|Q9UPT5|EXOC7_HUMAN	EXOC7_HUMAN Exocyst complex component 7	1.08957
EXOC8	sp|Q8IYI6|EXOC8_HUMAN	EXOC8_HUMAN Exocyst complex component 8	1.28806
EXOSC10	sp|Q01780|EXOSX_HUMAN	EXOSX_HUMAN Exosome component 10	1.06806
EXOSC2	sp|Q13868|EXOS2_HUMAN	EXOS2_HUMAN Exosome complex component RRP4	0.990691
EXOSC6	sp|Q5RKV6|EXOS6_HUMAN	EXOS6_HUMAN Exosome complex component MTR3	0.949369
EXOSC7	sp|Q15024|EXOS7_HUMAN	EXOS7_HUMAN Exosome complex component RRP42	0.870877
EXOSC9	sp|Q06265-2|EXOS9_HUMAN	EXOS9_HUMAN Isoform 2 of Exosome complex component RRP45	1.04657
EZR	sp|P15311|EZRI_HUMAN	EZRI_HUMAN Ezrin	0.756466
F10	sp|P00742|FA10_HUMAN	FA10_HUMAN Coagulation factor X	2.30547
F12	sp|P00748|FA12_HUMAN	FA12_HUMAN Coagulation factor XII	1.28417
F13A1	sp|P00488|F13A_HUMAN	F13A_HUMAN Coagulation factor XIII A chain	3.18212
F13B	sp|P05160|F13B_HUMAN	F13B_HUMAN Coagulation factor XIII B chain	1.98019
F2	sp|P00734|THRB_HUMAN	THRB_HUMAN Prothrombin	1.80121
F9	sp|P00740|FA9_HUMAN	FA9_HUMAN Coagulation factor IX	2.28769
FABP3	sp|P05413|FABPH_HUMAN	FABPH_HUMAN Fatty acid-binding protein, heart	1.29321
FABP4	sp|P15090|FABP4_HUMAN	FABP4_HUMAN Fatty acid-binding protein, adipocyte	2.82178
FABP5	sp|Q01469|FABP5_HUMAN	FABP5_HUMAN Fatty acid-binding protein, epidermal	0.780277
FABP6	sp|P51161-2|FABP6_HUMAN	FABP6_HUMAN Isoform 2 of Gastrotropin	0.479139
FAF1	sp|Q9UNN5|FAF1_HUMAN	FAF1_HUMAN FAS-associated factor 1	0.764782
FAH	sp|P16930|FAAA_HUMAN	FAAA_HUMAN Fumarylacetoacetase	0.939526
FAHD2A	sp|Q96GK7|FAH2A_HUMAN	FAH2A_HUMAN Fumarylacetoacetate hydrolase domain-containing protein 2A	0.444497
FAHD2B	sp|Q6P2I3|FAH2B_HUMAN	FAH2B_HUMAN Fumarylacetoacetate hydrolase domain-containing protein 2B	0.385084
FAM114A1	sp|Q8IWE2|NXP20_HUMAN	NXP20_HUMAN Protein NOXP20	1.65114
FAM114A2	sp|Q9NRY5|F1142_HUMAN	F1142_HUMAN Protein FAM114A2	0.997137
FAM115A	sp|Q9Y4C2|F115A_HUMAN	F115A_HUMAN Protein FAM115A	1.15382
FAM115C	sp|A6NFQ2|F115C_HUMAN	F115C_HUMAN Protein FAM115C	1.32562
FAM118A	sp|Q9NWS6|F118A_HUMAN	F118A_HUMAN Protein FAM118A	1.39341
FAM120A	sp|Q9NZB2-6|F120A_HUMAN	F120A_HUMAN Isoform F of Constitutive coactivator of PPAR-gamma-like protein 1	0.903107
FAM120B	sp|Q96EK7|F120B_HUMAN	F120B_HUMAN Constitutive coactivator of peroxisome proliferator-activated receptor gamma	0.805679
FAM120C	sp|Q9NX05|F120C_HUMAN	F120C_HUMAN Constitutive coactivator of PPAR-gamma-like protein 2	0.640377
FAM129A	sp|Q9BZQ8|NIBAN_HUMAN	NIBAN_HUMAN Protein Niban	3.38801
FAM129B	sp|Q96TA1|NIBL1_HUMAN	NIBL1_HUMAN Niban-like protein 1	0.484795
FAM134A	sp|Q8NC44|F134A_HUMAN	F134A_HUMAN Protein FAM134A	1.03708
FAM134C	sp|Q86VR2|F134C_HUMAN	F134C_HUMAN Protein FAM134C	2.09603
FAM136A	sp|Q96C01|F136A_HUMAN	F136A_HUMAN Protein FAM136A	0.48449
FAM153A	tr|D6REE0|D6REE0_HUMAN	D6REE0_HUMAN Protein FAM153A (Fragment)	3.304
FAM160B1	sp|Q5W0V3|F16B1_HUMAN	F16B1_HUMAN Protein FAM160B1	1.54408
FAM171A2	sp|A8MVW0|F1712_HUMAN	F1712_HUMAN Protein FAM171A2	0.755577
FAM175B	sp|Q15018|F175B_HUMAN	F175B_HUMAN BRISC complex subunit Abro1	1.31579
FAM192A	sp|Q9GZU8|F192A_HUMAN	F192A_HUMAN Protein FAM192A	0.506932
FAM195B	sp|C9JLW8|F195B_HUMAN	F195B_HUMAN Protein FAM195B	0.630771
FAM208A	sp|Q9UK61|F208A_HUMAN	F208A_HUMAN Protein FAM208A	0.622278
FAM21A	sp|Q641Q2|FA21A_HUMAN	FA21A_HUMAN WASH complex subunit FAM21A	1.22097
FAM3C	sp|Q92520|FAM3C_HUMAN	FAM3C_HUMAN Protein FAM3C	2.05933
FAM49A	sp|Q9H0Q0|FA49A_HUMAN	FA49A_HUMAN Protein FAM49A	1.55337
FAM49B	sp|Q9NUQ9|FA49B_HUMAN	FA49B_HUMAN Protein FAM49B	0.773894
FAM65A	sp|Q6ZS17-4|FA65A_HUMAN	FA65A_HUMAN Isoform 4 of Protein FAM65A	1.54674
FAM76B	sp|Q5HYJ3|FA76B_HUMAN	FA76B_HUMAN Protein FAM76B	0.482684
FAM83H	sp|Q6ZRV2|FA83H_HUMAN	FA83H_HUMAN Protein FAM83H	0.388089
FAM84B	sp|Q96KN1|FA84B_HUMAN	FA84B_HUMAN Protein FAM84B	0.623153
FAM8A1	sp|Q9UBU6|FA8A1_HUMAN	FA8A1_HUMAN Protein FAM8A1	1.58076
FAM91A1	sp|Q658Y4|F91A1_HUMAN	F91A1_HUMAN Protein FAM91A1	0.513783
FAM96B	sp|Q9Y3D0|MIP18_HUMAN	MIP18_HUMAN Mitotic spindle-associated MMXD complex subunit MIP18	1.25218
FAM98A	sp|Q8NCA5|FA98A_HUMAN	FA98A_HUMAN Protein FAM98A	1.10353
FAM98B	sp|Q52LJ0-2|FA98B_HUMAN	FA98B_HUMAN Isoform 2 of Protein FAM98B	0.847602
FANCI	sp|Q9NVI1|FANCI_HUMAN	FANCI_HUMAN Fanconi anemia group I protein	0.798539
FAP	sp|Q12884|SEPR_HUMAN	SEPR_HUMAN Seprase	3.63623
FARP1	sp|Q9Y4F1-2|FARP1_HUMAN	FARP1_HUMAN Isoform 2 of FERM, RhoGEF and pleckstrin domain-containing protein 1	1.16718
FARSA	sp|Q9Y285|SYFA_HUMAN	SYFA_HUMAN Phenylalanine--tRNA ligase alpha subunit	0.672235
FARSB	sp|Q9NSD9|SYFB_HUMAN	SYFB_HUMAN Phenylalanine--tRNA ligase beta subunit	0.501459
FAS	sp|P25445|TNR6_HUMAN	TNR6_HUMAN Tumor necrosis factor receptor superfamily member 6	1.9763
FASN	sp|P49327|FAS_HUMAN	FAS_HUMAN Fatty acid synthase	1.48312
FAT1	sp|Q14517|FAT1_HUMAN	FAT1_HUMAN Protocadherin Fat 1	1.33573
FAU	sp|P62861|RS30_HUMAN	RS30_HUMAN 40S ribosomal protein S30	0.840294
FBL	sp|P22087|FBRL_HUMAN	FBRL_HUMAN rRNA 2'-O-methyltransferase fibrillarin	0.812263
FBLIM1	sp|Q8WUP2-2|FBLI1_HUMAN	FBLI1_HUMAN Isoform 2 of Filamin-binding LIM protein 1	1.96766
FBLN1	sp|P23142-3|FBLN1_HUMAN	FBLN1_HUMAN Isoform B of Fibulin-1	2.39719
FBLN2	sp|P98095-2|FBLN2_HUMAN	FBLN2_HUMAN Isoform 2 of Fibulin-2	3.37396
FBLN5	sp|Q9UBX5|FBLN5_HUMAN	FBLN5_HUMAN Fibulin-5	2.61031
FBN1	sp|P35555|FBN1_HUMAN	FBN1_HUMAN Fibrillin-1	1.21475
FBN2	sp|P35556|FBN2_HUMAN	FBN2_HUMAN Fibrillin-2	1.06817
FBP1	sp|P09467|F16P1_HUMAN	F16P1_HUMAN Fructose-1,6-bisphosphatase 1	2.2697
FBXO4	sp|Q9UKT5|FBX4_HUMAN	FBX4_HUMAN F-box only protein 4	0.84823
FBXW8	sp|Q8N3Y1|FBXW8_HUMAN	FBXW8_HUMAN F-box/WD repeat-containing protein 8	0.61077
FCER1G	sp|P30273|FCERG_HUMAN	FCERG_HUMAN High affinity immunoglobulin epsilon receptor subunit gamma	4.26517
FCGBP	sp|Q9Y6R7|FCGBP_HUMAN	FCGBP_HUMAN IgGFc-binding protein	1.40829
FCGR1A	sp|P12314|FCGR1_HUMAN	FCGR1_HUMAN High affinity immunoglobulin gamma Fc receptor I	1.98698
FCGR3A	sp|P08637|FCG3A_HUMAN	FCG3A_HUMAN Low affinity immunoglobulin gamma Fc region receptor III-A	3.01788
FCGRT	sp|P55899|FCGRN_HUMAN	FCGRN_HUMAN IgG receptor FcRn large subunit p51	2.06854
FCHO2	sp|Q0JRZ9|FCHO2_HUMAN	FCHO2_HUMAN FCH domain only protein 2	1.83054
FCHSD1	sp|Q86WN1|FCSD1_HUMAN	FCSD1_HUMAN FCH and double SH3 domains protein 1	1.07403
FCHSD2	sp|O94868|FCSD2_HUMAN	FCSD2_HUMAN FCH and double SH3 domains protein 2	1.33725
FDPS	sp|P14324|FPPS_HUMAN	FPPS_HUMAN Farnesyl pyrophosphate synthase	0.949601
FDX1	sp|P10109|ADX_HUMAN	ADX_HUMAN Adrenodoxin, mitochondrial	0.96148
FECH	sp|P22830-2|HEMH_HUMAN	HEMH_HUMAN Isoform 2 of Ferrochelatase, mitochondrial	1.55071
FEN1	sp|P39748|FEN1_HUMAN	FEN1_HUMAN Flap endonuclease 1	0.617423
FER	sp|P16591|FER_HUMAN	FER_HUMAN Tyrosine-protein kinase Fer	1.03948
FERMT2	sp|Q96AC1-3|FERM2_HUMAN	FERM2_HUMAN Isoform 3 of Fermitin family homolog 2	1.49591
FERMT3	sp|Q86UX7|URP2_HUMAN	URP2_HUMAN Fermitin family homolog 3	2.41692
FETUB	sp|Q9UGM5|FETUB_HUMAN	FETUB_HUMAN Fetuin-B	2.02195
FGA	sp|P02671|FIBA_HUMAN	FIBA_HUMAN Fibrinogen alpha chain	2.36241
FGB	sp|P02675|FIBB_HUMAN	FIBB_HUMAN Fibrinogen beta chain	2.37807
FGD2	sp|Q7Z6J4|FGD2_HUMAN	FGD2_HUMAN FYVE, RhoGEF and PH domain-containing protein 2	1.39868
FGD4	sp|Q96M96|FGD4_HUMAN	FGD4_HUMAN FYVE, RhoGEF and PH domain-containing protein 4	0.844962
FGG	sp|P02679|FIBG_HUMAN	FIBG_HUMAN Fibrinogen gamma chain	2.22558
FGL2	sp|Q14314|FGL2_HUMAN	FGL2_HUMAN Fibroleukin	1.27663
FH	sp|P07954|FUMH_HUMAN	FUMH_HUMAN Fumarate hydratase, mitochondrial	1.12376
FHIT	sp|P49789|FHIT_HUMAN	FHIT_HUMAN Bis(5'-adenosyl)-triphosphatase	0.384353
FHL1	sp|Q13642|FHL1_HUMAN	FHL1_HUMAN Four and a half LIM domains protein 1	2.43573
FHL2	sp|Q14192|FHL2_HUMAN	FHL2_HUMAN Four and a half LIM domains protein 2	1.36376
FHL3	sp|Q13643|FHL3_HUMAN	FHL3_HUMAN Four and a half LIM domains protein 3	2.66877
FHOD1	sp|Q9Y613|FHOD1_HUMAN	FHOD1_HUMAN FH1/FH2 domain-containing protein 1	1.80493
FIG4	sp|Q92562|FIG4_HUMAN	FIG4_HUMAN Polyphosphoinositide phosphatase	1.05667
FILIP1	sp|Q7Z7B0|FLIP1_HUMAN	FLIP1_HUMAN Filamin-A-interacting protein 1	0.647496
FILIP1L	sp|Q4L180|FIL1L_HUMAN	FIL1L_HUMAN Filamin A-interacting protein 1-like	2.22751
FIP1L1	sp|Q6UN15|FIP1_HUMAN	FIP1_HUMAN Pre-mRNA 3'-end-processing factor FIP1	0.982749
FIS1	sp|Q9Y3D6|FIS1_HUMAN	FIS1_HUMAN Mitochondrial fission 1 protein	0.504952
FKBP10	sp|Q96AY3|FKB10_HUMAN	FKB10_HUMAN Peptidyl-prolyl cis-trans isomerase FKBP10	1.28373
FKBP15	sp|Q5T1M5|FKB15_HUMAN	FKB15_HUMAN FK506-binding protein 15	1.36087
FKBP1A	sp|P62942|FKB1A_HUMAN	FKB1A_HUMAN Peptidyl-prolyl cis-trans isomerase FKBP1A	0.841705
FKBP2	sp|P26885|FKBP2_HUMAN	FKBP2_HUMAN Peptidyl-prolyl cis-trans isomerase FKBP2	1.20612
FKBP3	sp|Q00688|FKBP3_HUMAN	FKBP3_HUMAN Peptidyl-prolyl cis-trans isomerase FKBP3	0.663417
FKBP4	sp|Q02790|FKBP4_HUMAN	FKBP4_HUMAN Peptidyl-prolyl cis-trans isomerase FKBP4	0.569012
FKBP5	sp|Q13451|FKBP5_HUMAN	FKBP5_HUMAN Peptidyl-prolyl cis-trans isomerase FKBP5	2.39162
FKBP7	sp|Q9Y680|FKBP7_HUMAN	FKBP7_HUMAN Peptidyl-prolyl cis-trans isomerase FKBP7	2.46283
FKBP8	sp|Q14318-2|FKBP8_HUMAN	FKBP8_HUMAN Isoform 2 of Peptidyl-prolyl cis-trans isomerase FKBP8	0.978176
FKBP9	sp|O95302|FKBP9_HUMAN	FKBP9_HUMAN Peptidyl-prolyl cis-trans isomerase FKBP9	1.44299
FKBPL	sp|Q9UIM3|FKBPL_HUMAN	FKBPL_HUMAN FK506-binding protein-like	1.00268
FLII	sp|Q13045|FLII_HUMAN	FLII_HUMAN Protein flightless-1 homolog	1.24707
FLNA	tr|E9PHF0|E9PHF0_HUMAN	E9PHF0_HUMAN Filamin-A	0.908748
FLNA	sp|P21333|FLNA_HUMAN	FLNA_HUMAN Filamin-A	0.755297
FLNB	sp|O75369-8|FLNB_HUMAN	FLNB_HUMAN Isoform 8 of Filamin-B	0.786943
FLNC	sp|Q14315|FLNC_HUMAN	FLNC_HUMAN Filamin-C	1.04711
FLOT1	sp|O75955|FLOT1_HUMAN	FLOT1_HUMAN Flotillin-1	1.76303
FLOT2	sp|Q14254|FLOT2_HUMAN	FLOT2_HUMAN Flotillin-2	1.80448
FMNL1	sp|O95466-3|FMNL_HUMAN	FMNL_HUMAN Isoform 3 of Formin-like protein 1	1.89839
FMNL2	sp|Q96PY5-3|FMNL2_HUMAN	FMNL2_HUMAN Isoform 2 of Formin-like protein 2	1.17707
FMNL3	sp|Q8IVF7|FMNL3_HUMAN	FMNL3_HUMAN Formin-like protein 3	1.31645
FMOD	sp|Q06828|FMOD_HUMAN	FMOD_HUMAN Fibromodulin	0.824147
FMR1	sp|Q06787|FMR1_HUMAN	FMR1_HUMAN Fragile X mental retardation protein 1	0.824258
FN1	sp|P02751-15|FINC_HUMAN	FINC_HUMAN Isoform 15 of Fibronectin	1.99896
FN3K	sp|Q9H479|FN3K_HUMAN	FN3K_HUMAN Fructosamine-3-kinase	1.56347
FN3KRP	sp|Q9HA64|KT3K_HUMAN	KT3K_HUMAN Ketosamine-3-kinase	0.798419
FNBP1	sp|Q96RU3|FNBP1_HUMAN	FNBP1_HUMAN Formin-binding protein 1	1.87529
FNBP1L	sp|Q5T0N5|FBP1L_HUMAN	FBP1L_HUMAN Formin-binding protein 1-like	0.613528
FNBP4	sp|Q8N3X1-2|FNBP4_HUMAN	FNBP4_HUMAN Isoform 2 of Formin-binding protein 4	0.919067
FNDC1	sp|Q4ZHG4|FNDC1_HUMAN	FNDC1_HUMAN Fibronectin type III domain-containing protein 1	2.17606
FOCAD	sp|Q5VW36|FOCAD_HUMAN	FOCAD_HUMAN Focadhesin	1.36385
FOLR1	sp|P15328|FOLR1_HUMAN	FOLR1_HUMAN Folate receptor alpha	0.208758
FOLR2	sp|P14207|FOLR2_HUMAN	FOLR2_HUMAN Folate receptor beta	2.59592
FRA10AC1	sp|Q70Z53|F10C1_HUMAN	F10C1_HUMAN Protein FRA10AC1	1.04726
FRMD8	sp|Q9BZ67|FRMD8_HUMAN	FRMD8_HUMAN FERM domain-containing protein 8	1.0427
FRYL	sp|O94915|FRYL_HUMAN	FRYL_HUMAN Protein furry homolog-like	1.77843
FSCN1	sp|Q16658|FSCN1_HUMAN	FSCN1_HUMAN Fascin	1.42939
FSIP2	sp|Q5CZC0|FSIP2_HUMAN	FSIP2_HUMAN Fibrous sheath-interacting protein 2	1.05289
FSTL1	sp|Q12841|FSTL1_HUMAN	FSTL1_HUMAN Follistatin-related protein 1	1.87309
FTH1	sp|P02794|FRIH_HUMAN	FRIH_HUMAN Ferritin heavy chain	2.34192
FTL	sp|P02792|FRIL_HUMAN	FRIL_HUMAN Ferritin light chain	2.5656
FTO	sp|Q9C0B1|FTO_HUMAN	FTO_HUMAN Alpha-ketoglutarate-dependent dioxygenase FTO	0.892993
FUBP1	sp|Q96AE4-2|FUBP1_HUMAN	FUBP1_HUMAN Isoform 2 of Far upstream element-binding protein 1	0.764669
FUBP3	sp|Q96I24|FUBP3_HUMAN	FUBP3_HUMAN Far upstream element-binding protein 3	0.866659
FUCA2	sp|Q9BTY2|FUCO2_HUMAN	FUCO2_HUMAN Plasma alpha-L-fucosidase	1.36537
FUS	sp|P35637|FUS_HUMAN	FUS_HUMAN RNA-binding protein FUS	0.732239
FXR1	sp|P51114|FXR1_HUMAN	FXR1_HUMAN Fragile X mental retardation syndrome-related protein 1	0.706571
FXR2	sp|P51116|FXR2_HUMAN	FXR2_HUMAN Fragile X mental retardation syndrome-related protein 2	0.940244
FXYD1	sp|O00168|PLM_HUMAN	PLM_HUMAN Phospholemman	0.599669
FYB	sp|O15117-3|FYB_HUMAN	FYB_HUMAN Isoform 3 of FYN-binding protein	2.57969
FYCO1	sp|Q9BQS8|FYCO1_HUMAN	FYCO1_HUMAN FYVE and coiled-coil domain-containing protein 1	0.815725
G3BP1	sp|Q13283|G3BP1_HUMAN	G3BP1_HUMAN Ras GTPase-activating protein-binding protein 1	0.779433
G3BP2	sp|Q9UN86|G3BP2_HUMAN	G3BP2_HUMAN Ras GTPase-activating protein-binding protein 2	0.747562
G6PD	sp|P11413-2|G6PD_HUMAN	G6PD_HUMAN Isoform Long of Glucose-6-phosphate 1-dehydrogenase	0.950795
GAA	sp|P10253|LYAG_HUMAN	LYAG_HUMAN Lysosomal alpha-glucosidase	0.818179
GABARAPL1	sp|Q9H0R8-2|GBRL1_HUMAN	GBRL1_HUMAN Isoform 2 of Gamma-aminobutyric acid receptor-associated protein-like 1	0.94457
GABPB1	sp|Q06547|GABP1_HUMAN	GABP1_HUMAN GA-binding protein subunit beta-1	0.740925
GAK	sp|O14976|GAK_HUMAN	GAK_HUMAN Cyclin-G-associated kinase	1.28948
GALK1	sp|P51570|GALK1_HUMAN	GALK1_HUMAN Galactokinase	0.806051
GALM	sp|Q96C23|GALM_HUMAN	GALM_HUMAN Aldose 1-epimerase	0.975477
GALNS	sp|P34059|GALNS_HUMAN	GALNS_HUMAN N-acetylgalactosamine-6-sulfatase	1.88296
GALNT1	sp|Q10472|GALT1_HUMAN	GALT1_HUMAN Polypeptide N-acetylgalactosaminyltransferase 1	3.68154
GALNT2	sp|Q10471|GALT2_HUMAN	GALT2_HUMAN Polypeptide N-acetylgalactosaminyltransferase 2	2.36202
GALNT7	sp|Q86SF2|GALT7_HUMAN	GALT7_HUMAN N-acetylgalactosaminyltransferase 7	2.12935
GALT	sp|P07902|GALT_HUMAN	GALT_HUMAN Galactose-1-phosphate uridylyltransferase	0.691275
GANAB	sp|Q14697-2|GANAB_HUMAN	GANAB_HUMAN Isoform 2 of Neutral alpha-glucosidase AB	1.36329
GAP43	sp|P17677-2|NEUM_HUMAN	NEUM_HUMAN Isoform 2 of Neuromodulin	3.08135
GAPDH	sp|P04406|G3P_HUMAN	G3P_HUMAN Glyceraldehyde-3-phosphate dehydrogenase	0.438142
GAPDHS	sp|O14556|G3PT_HUMAN	G3PT_HUMAN Glyceraldehyde-3-phosphate dehydrogenase, testis-specific	0.456082
GAPVD1	sp|Q14C86-6|GAPD1_HUMAN	GAPD1_HUMAN Isoform 6 of GTPase-activating protein and VPS9 domain-containing protein 1	1.07441
GAR1	sp|Q9NY12|GAR1_HUMAN	GAR1_HUMAN H/ACA ribonucleoprotein complex subunit 1	0.707115
GARS	sp|P41250|SYG_HUMAN	SYG_HUMAN Glycine--tRNA ligase	1.00485
GART	sp|P22102|PUR2_HUMAN	PUR2_HUMAN Trifunctional purine biosynthetic protein adenosine-3	0.660333
GATAD2A	sp|Q86YP4-3|P66A_HUMAN	P66A_HUMAN Isoform 3 of Transcriptional repressor p66-alpha	0.824969
GATAD2B	sp|Q8WXI9|P66B_HUMAN	P66B_HUMAN Transcriptional repressor p66-beta	0.400942
GATM	sp|P50440|GATM_HUMAN	GATM_HUMAN Glycine amidinotransferase, mitochondrial	2.66659
GBAS	sp|O75323|NIPS2_HUMAN	NIPS2_HUMAN Protein NipSnap homolog 2	0.965673
GBE1	sp|Q04446|GLGB_HUMAN	GLGB_HUMAN 1,4-alpha-glucan-branching enzyme	1.16673
GBF1	sp|Q92538|GBF1_HUMAN	GBF1_HUMAN Golgi-specific brefeldin A-resistance guanine nucleotide exchange factor 1	1.53887
GBP1	sp|P32455|GBP1_HUMAN	GBP1_HUMAN Interferon-induced guanylate-binding protein 1	0.773098
GBP2	sp|P32456|GBP2_HUMAN	GBP2_HUMAN Interferon-induced guanylate-binding protein 2	1.19863
GBP3	sp|Q9H0R5|GBP3_HUMAN	GBP3_HUMAN Guanylate-binding protein 3	0.681501
GBP5	sp|Q96PP8|GBP5_HUMAN	GBP5_HUMAN Guanylate-binding protein 5	1.82805
GBP7	sp|Q8N8V2|GBP7_HUMAN	GBP7_HUMAN Guanylate-binding protein 7	0.736297
GC	sp|P02774-3|VTDB_HUMAN	VTDB_HUMAN Isoform 3 of Vitamin D-binding protein	1.56213
GCA	sp|P28676|GRAN_HUMAN	GRAN_HUMAN Grancalcin	1.27024
GCC1	sp|Q96CN9|GCC1_HUMAN	GCC1_HUMAN GRIP and coiled-coil domain-containing protein 1	1.05574
GCC2	sp|Q8IWJ2|GCC2_HUMAN	GCC2_HUMAN GRIP and coiled-coil domain-containing protein 2	0.947588
GCDH	sp|Q92947|GCDH_HUMAN	GCDH_HUMAN Glutaryl-CoA dehydrogenase, mitochondrial	0.6714
GCFC2	sp|P16383|GCFC2_HUMAN	GCFC2_HUMAN GC-rich sequence DNA-binding factor 2	0.51986
GCLC	sp|P48506|GSH1_HUMAN	GSH1_HUMAN Glutamate--cysteine ligase catalytic subunit	1.19709
GCLM	sp|P48507|GSH0_HUMAN	GSH0_HUMAN Glutamate--cysteine ligase regulatory subunit	0.955123
GCN1L1	sp|Q92616|GCN1L_HUMAN	GCN1L_HUMAN Translational activator GCN1	0.627164
GDI1	sp|P31150|GDIA_HUMAN	GDIA_HUMAN Rab GDP dissociation inhibitor alpha	1.03702
GDI2	sp|P50395|GDIB_HUMAN	GDIB_HUMAN Rab GDP dissociation inhibitor beta	1.04427
GEMIN2	sp|O14893|GEMI2_HUMAN	GEMI2_HUMAN Gem-associated protein 2	1.57791
GEMIN5	sp|Q8TEQ6|GEMI5_HUMAN	GEMI5_HUMAN Gem-associated protein 5	0.934128
GET4	sp|Q7L5D6|GET4_HUMAN	GET4_HUMAN Golgi to ER traffic protein 4 homolog	0.93382
GFAP	sp|P14136-2|GFAP_HUMAN	GFAP_HUMAN Isoform 2 of Glial fibrillary acidic protein	0.219471
GFER	sp|P55789|ALR_HUMAN	ALR_HUMAN FAD-linked sulfhydryl oxidase ALR	0.902799
GFM1	sp|Q96RP9-2|EFGM_HUMAN	EFGM_HUMAN Isoform 2 of Elongation factor G, mitochondrial	0.636436
GFOD1	sp|Q9NXC2|GFOD1_HUMAN	GFOD1_HUMAN Glucose-fructose oxidoreductase domain-containing protein 1	0.720109
GFPT1	sp|Q06210|GFPT1_HUMAN	GFPT1_HUMAN Glutamine--fructose-6-phosphate aminotransferase [isomerizing] 1	0.756998
GGA3	sp|Q9NZ52|GGA3_HUMAN	GGA3_HUMAN ADP-ribosylation factor-binding protein GGA3	0.995724
GGCT	sp|O75223|GGCT_HUMAN	GGCT_HUMAN Gamma-glutamylcyclotransferase	0.783744
GGCX	sp|P38435|VKGC_HUMAN	VKGC_HUMAN Vitamin K-dependent gamma-carboxylase	1.62422
GGH	sp|Q92820|GGH_HUMAN	GGH_HUMAN Gamma-glutamyl hydrolase	1.05368
GGPS1	sp|O95749|GGPPS_HUMAN	GGPPS_HUMAN Geranylgeranyl pyrophosphate synthase	1.0329
GGT5	sp|P36269-3|GGT5_HUMAN	GGT5_HUMAN Isoform 3 of Gamma-glutamyltransferase 5	6.0772
GHDC	sp|Q8N2G8|GHDC_HUMAN	GHDC_HUMAN GH3 domain-containing protein	1.40069
GID8	sp|Q9NWU2|GID8_HUMAN	GID8_HUMAN Glucose-induced degradation protein 8 homolog	0.804466
GIGYF2	sp|Q6Y7W6-3|PERQ2_HUMAN	PERQ2_HUMAN Isoform 2 of PERQ amino acid-rich with GYF domain-containing protein 2	0.771509
GIMAP4	sp|Q9NUV9|GIMA4_HUMAN	GIMA4_HUMAN GTPase IMAP family member 4	1.47303
GIPC1	sp|O14908|GIPC1_HUMAN	GIPC1_HUMAN PDZ domain-containing protein GIPC1	0.746896
GIT1	sp|Q9Y2X7-3|GIT1_HUMAN	GIT1_HUMAN Isoform 3 of ARF GTPase-activating protein GIT1	1.17267
GIT2	sp|Q14161|GIT2_HUMAN	GIT2_HUMAN ARF GTPase-activating protein GIT2	1.46266
GLB1	sp|P16278|BGAL_HUMAN	BGAL_HUMAN Beta-galactosidase	2.00019
GLG1	sp|Q92896-2|GSLG1_HUMAN	GSLG1_HUMAN Isoform 2 of Golgi apparatus protein 1	2.49165
GLIPR2	sp|Q9H4G4|GAPR1_HUMAN	GAPR1_HUMAN Golgi-associated plant pathogenesis-related protein 1	1.6136
GLMN	sp|Q92990|GLMN_HUMAN	GLMN_HUMAN Glomulin	1.15152
GLO1	sp|Q04760|LGUL_HUMAN	LGUL_HUMAN Lactoylglutathione lyase	0.50169
GLOD4	sp|Q9HC38|GLOD4_HUMAN	GLOD4_HUMAN Glyoxalase domain-containing protein 4	0.852361
GLRX	sp|P35754|GLRX1_HUMAN	GLRX1_HUMAN Glutaredoxin-1	1.31667
GLRX3	sp|O76003|GLRX3_HUMAN	GLRX3_HUMAN Glutaredoxin-3	1.32797
GLRX5	sp|Q86SX6|GLRX5_HUMAN	GLRX5_HUMAN Glutaredoxin-related protein 5, mitochondrial	0.697034
GLS	sp|O94925|GLSK_HUMAN	GLSK_HUMAN Glutaminase kidney isoform, mitochondrial	1.1075
GLUD1	sp|P00367|DHE3_HUMAN	DHE3_HUMAN Glutamate dehydrogenase 1, mitochondrial	2.00129
GLUL	sp|P15104|GLNA_HUMAN	GLNA_HUMAN Glutamine synthetase	2.11697
GLYR1	sp|Q49A26|GLYR1_HUMAN	GLYR1_HUMAN Putative oxidoreductase GLYR1	0.792588
GM2A	sp|P17900|SAP3_HUMAN	SAP3_HUMAN Ganglioside GM2 activator	1.12337
GMDS	sp|O60547|GMDS_HUMAN	GMDS_HUMAN GDP-mannose 4,6 dehydratase	0.618347
GMFB	sp|P60983|GMFB_HUMAN	GMFB_HUMAN Glia maturation factor beta	0.797772
GMFG	sp|O60234|GMFG_HUMAN	GMFG_HUMAN Glia maturation factor gamma	2.36546
GMIP	sp|Q9P107|GMIP_HUMAN	GMIP_HUMAN GEM-interacting protein	1.57499
GMPPA	sp|Q96IJ6-2|GMPPA_HUMAN	GMPPA_HUMAN Isoform 2 of Mannose-1-phosphate guanyltransferase alpha	1.2003
GMPPB	sp|Q9Y5P6-2|GMPPB_HUMAN	GMPPB_HUMAN Isoform 2 of Mannose-1-phosphate guanyltransferase beta	1.51744
GMPR	sp|P36959|GMPR1_HUMAN	GMPR1_HUMAN GMP reductase 1	0.525442
GMPR2	sp|Q9P2T1-2|GMPR2_HUMAN	GMPR2_HUMAN Isoform 2 of GMP reductase 2	0.709361
GMPS	sp|P49915|GUAA_HUMAN	GUAA_HUMAN GMP synthase [glutamine-hydrolyzing]	0.517831
GNA11	sp|P29992|GNA11_HUMAN	GNA11_HUMAN Guanine nucleotide-binding protein subunit alpha-11	1.58724
GNA12	sp|Q03113|GNA12_HUMAN	GNA12_HUMAN Guanine nucleotide-binding protein subunit alpha-12	1.88655
GNA13	sp|Q14344|GNA13_HUMAN	GNA13_HUMAN Guanine nucleotide-binding protein subunit alpha-13	1.63366
GNAI1	sp|P63096|GNAI1_HUMAN	GNAI1_HUMAN Guanine nucleotide-binding protein G(i) subunit alpha-1	2.08561
GNAI2	sp|P04899-4|GNAI2_HUMAN	GNAI2_HUMAN Isoform sGi2 of Guanine nucleotide-binding protein G(i) subunit alpha-2	2.29768
GNAI3	sp|P08754|GNAI3_HUMAN	GNAI3_HUMAN Guanine nucleotide-binding protein G(k) subunit alpha	1.62345
GNAQ	sp|P50148|GNAQ_HUMAN	GNAQ_HUMAN Guanine nucleotide-binding protein G(q) subunit alpha	1.30946
GNAS	sp|Q5JWF2|GNAS1_HUMAN	GNAS1_HUMAN Guanine nucleotide-binding protein G(s) subunit alpha isoforms XLas	1.10463
GNB1	sp|P62873|GBB1_HUMAN	GBB1_HUMAN Guanine nucleotide-binding protein G(I)/G(S)/G(T) subunit beta-1	2.39975
GNB2L1	sp|P63244|GBLP_HUMAN	GBLP_HUMAN Guanine nucleotide-binding protein subunit beta-2-like 1	1.33243
GNB4	sp|Q9HAV0|GBB4_HUMAN	GBB4_HUMAN Guanine nucleotide-binding protein subunit beta-4	2.60055
GNG12	sp|Q9UBI6|GBG12_HUMAN	GBG12_HUMAN Guanine nucleotide-binding protein G(I)/G(S)/G(O) subunit gamma-12	1.1704
GNG5	sp|P63218|GBG5_HUMAN	GBG5_HUMAN Guanine nucleotide-binding protein G(I)/G(S)/G(O) subunit gamma-5	1.11499
GNL1	sp|P36915|GNL1_HUMAN	GNL1_HUMAN Guanine nucleotide-binding protein-like 1	0.590943
GNL2	sp|Q13823|NOG2_HUMAN	NOG2_HUMAN Nucleolar GTP-binding protein 2	0.683138
GNL3	sp|Q9BVP2|GNL3_HUMAN	GNL3_HUMAN Guanine nucleotide-binding protein-like 3	0.696171
GNPDA1	sp|P46926|GNPI1_HUMAN	GNPI1_HUMAN Glucosamine-6-phosphate isomerase 1	1.48828
GNPDA2	sp|Q8TDQ7|GNPI2_HUMAN	GNPI2_HUMAN Glucosamine-6-phosphate isomerase 2	1.13567
GNS	sp|P15586|GNS_HUMAN	GNS_HUMAN N-acetylglucosamine-6-sulfatase	1.36218
GOLGA2	sp|Q08379|GOGA2_HUMAN	GOGA2_HUMAN Golgin subfamily A member 2	0.939689
GOLGA3	sp|Q08378|GOGA3_HUMAN	GOGA3_HUMAN Golgin subfamily A member 3	0.790675
GOLGA4	sp|Q13439-5|GOGA4_HUMAN	GOGA4_HUMAN Isoform 5 of Golgin subfamily A member 4	0.830973
GOLGA5	sp|Q8TBA6|GOGA5_HUMAN	GOGA5_HUMAN Golgin subfamily A member 5	1.63104
GOLGB1	sp|Q14789-2|GOGB1_HUMAN	GOGB1_HUMAN Isoform 2 of Golgin subfamily B member 1	1.32526
GOLIM4	sp|O00461|GOLI4_HUMAN	GOLI4_HUMAN Golgi integral membrane protein 4	2.23223
GOLM1	sp|Q8NBJ4|GOLM1_HUMAN	GOLM1_HUMAN Golgi membrane protein 1	3.43594
GOLPH3	sp|Q9H4A6|GOLP3_HUMAN	GOLP3_HUMAN Golgi phosphoprotein 3	1.23794
GOPC	sp|Q9HD26|GOPC_HUMAN	GOPC_HUMAN Golgi-associated PDZ and coiled-coil motif-containing protein	1.05691
GORASP2	sp|Q9H8Y8|GORS2_HUMAN	GORS2_HUMAN Golgi reassembly-stacking protein 2	1.1553
GOSR1	sp|O95249|GOSR1_HUMAN	GOSR1_HUMAN Golgi SNAP receptor complex member 1	0.921844
GOT1	sp|P17174|AATC_HUMAN	AATC_HUMAN Aspartate aminotransferase, cytoplasmic	0.966975
GOT2	sp|P00505|AATM_HUMAN	AATM_HUMAN Aspartate aminotransferase, mitochondrial	0.73753
GPATCH11	sp|Q8N954|GPT11_HUMAN	GPT11_HUMAN G patch domain-containing protein 11	0.813109
GPATCH4	sp|Q5T3I0-3|GPTC4_HUMAN	GPTC4_HUMAN Isoform 3 of G patch domain-containing protein 4	0.896555
GPATCH8	sp|Q9UKJ3|GPTC8_HUMAN	GPTC8_HUMAN G patch domain-containing protein 8	0.616465
GPC1	sp|P35052|GPC1_HUMAN	GPC1_HUMAN Glypican-1	1.84304
GPC4	sp|O75487|GPC4_HUMAN	GPC4_HUMAN Glypican-4	2.54929
GPC6	sp|Q9Y625|GPC6_HUMAN	GPC6_HUMAN Glypican-6	4.56274
GPD1	sp|P21695|GPDA_HUMAN	GPDA_HUMAN Glycerol-3-phosphate dehydrogenase [NAD(+)], cytoplasmic	3.25889
GPD1L	sp|Q8N335|GPD1L_HUMAN	GPD1L_HUMAN Glycerol-3-phosphate dehydrogenase 1-like protein	0.514159
GPD2	sp|P43304|GPDM_HUMAN	GPDM_HUMAN Glycerol-3-phosphate dehydrogenase, mitochondrial	1.40965
GPHN	sp|Q9NQX3-2|GEPH_HUMAN	GEPH_HUMAN Isoform 2 of Gephyrin	1.41589
GPI	sp|P06744-2|G6PI_HUMAN	G6PI_HUMAN Isoform 2 of Glucose-6-phosphate isomerase	0.783464
GPKOW	sp|Q92917|GPKOW_HUMAN	GPKOW_HUMAN G patch domain and KOW motifs-containing protein	0.520784
GPN1	sp|Q9HCN4|GPN1_HUMAN	GPN1_HUMAN GPN-loop GTPase 1	0.843529
GPRC5B	sp|Q9NZH0-2|GPC5B_HUMAN	GPC5B_HUMAN Isoform 2 of G-protein coupled receptor family C group 5 member B	0.423671
GPRC5C	sp|Q9NQ84-2|GPC5C_HUMAN	GPC5C_HUMAN Isoform 2 of G-protein coupled receptor family C group 5 member C	1.22637
GPS1	sp|Q13098-7|CSN1_HUMAN	CSN1_HUMAN Isoform 2 of COP9 signalosome complex subunit 1	1.16028
GPT	sp|P24298|ALAT1_HUMAN	ALAT1_HUMAN Alanine aminotransferase 1	0.211922
GPT2	sp|Q8TD30|ALAT2_HUMAN	ALAT2_HUMAN Alanine aminotransferase 2	0.531239
GPX1	sp|P07203|GPX1_HUMAN	GPX1_HUMAN Glutathione peroxidase 1	1.15663
GPX3	sp|P22352|GPX3_HUMAN	GPX3_HUMAN Glutathione peroxidase 3	2.42447
GPX4	sp|P36969|GPX4_HUMAN	GPX4_HUMAN Phospholipid hydroperoxide glutathione peroxidase, mitochondrial	1.15493
GPX7	sp|Q96SL4|GPX7_HUMAN	GPX7_HUMAN Glutathione peroxidase 7	1.46351
GPX8	sp|Q8TED1|GPX8_HUMAN	GPX8_HUMAN Probable glutathione peroxidase 8	2.94092
GRAMD4	sp|Q6IC98|GRAM4_HUMAN	GRAM4_HUMAN GRAM domain-containing protein 4	0.942489
GRB2	sp|P62993|GRB2_HUMAN	GRB2_HUMAN Growth factor receptor-bound protein 2	1.39187
GRB7	sp|Q14451-3|GRB7_HUMAN	GRB7_HUMAN Isoform 3 of Growth factor receptor-bound protein 7	0.51962
GRHPR	sp|Q9UBQ7|GRHPR_HUMAN	GRHPR_HUMAN Glyoxylate reductase/hydroxypyruvate reductase	0.579197
GRIPAP1	sp|Q4V328|GRAP1_HUMAN	GRAP1_HUMAN GRIP1-associated protein 1	0.658356
GRN	sp|P28799|GRN_HUMAN	GRN_HUMAN Granulins	1.8223
GRPEL1	sp|Q9HAV7|GRPE1_HUMAN	GRPE1_HUMAN GrpE protein homolog 1, mitochondrial	1.0896
GRSF1	sp|Q12849|GRSF1_HUMAN	GRSF1_HUMAN G-rich sequence factor 1	0.785419
GSDMD	sp|P57764|GSDMD_HUMAN	GSDMD_HUMAN Gasdermin-D	0.721168
GSK3A	sp|P49840|GSK3A_HUMAN	GSK3A_HUMAN Glycogen synthase kinase-3 alpha	1.14895
GSK3B	sp|P49841-2|GSK3B_HUMAN	GSK3B_HUMAN Isoform 2 of Glycogen synthase kinase-3 beta	0.8511
GSN	sp|P06396|GELS_HUMAN	GELS_HUMAN Gelsolin	1.55023
GSPT1	sp|P15170-3|ERF3A_HUMAN	ERF3A_HUMAN Isoform 3 of Eukaryotic peptide chain release factor GTP-binding subunit ERF3A	0.690385
GSR	sp|P00390|GSHR_HUMAN	GSHR_HUMAN Glutathione reductase, mitochondrial	1.15214
GSS	sp|P48637|GSHB_HUMAN	GSHB_HUMAN Glutathione synthetase	0.603657
GSTA5	sp|Q7RTV2|GSTA5_HUMAN	GSTA5_HUMAN Glutathione S-transferase A5	0.507176
GSTK1	sp|Q9Y2Q3-2|GSTK1_HUMAN	GSTK1_HUMAN Isoform 2 of Glutathione S-transferase kappa 1	0.881585
GSTM1	sp|P09488|GSTM1_HUMAN	GSTM1_HUMAN Glutathione S-transferase Mu 1	0.701258
GSTM2	sp|P28161|GSTM2_HUMAN	GSTM2_HUMAN Glutathione S-transferase Mu 2	0.67222
GSTM3	sp|P21266|GSTM3_HUMAN	GSTM3_HUMAN Glutathione S-transferase Mu 3	1.06089
GSTM4	sp|Q03013|GSTM4_HUMAN	GSTM4_HUMAN Glutathione S-transferase Mu 4	0.708976
GSTO1	sp|P78417|GSTO1_HUMAN	GSTO1_HUMAN Glutathione S-transferase omega-1	1.38883
GSTP1	sp|P09211|GSTP1_HUMAN	GSTP1_HUMAN Glutathione S-transferase P	0.40628
GSTT1	sp|P30711|GSTT1_HUMAN	GSTT1_HUMAN Glutathione S-transferase theta-1	0.527048
GSTT2	sp|P0CG29|GST2_HUMAN	GST2_HUMAN Glutathione S-transferase theta-2	0.935939
GTF2E1	sp|P29083|T2EA_HUMAN	T2EA_HUMAN General transcription factor IIE subunit 1	1.09379
GTF2F1	sp|P35269|T2FA_HUMAN	T2FA_HUMAN General transcription factor IIF subunit 1	0.837251
GTF2F2	sp|P13984|T2FB_HUMAN	T2FB_HUMAN General transcription factor IIF subunit 2	1.17754
GTF2I	sp|P78347|GTF2I_HUMAN	GTF2I_HUMAN General transcription factor II-I	0.472107
GTF3C1	sp|Q12789|TF3C1_HUMAN	TF3C1_HUMAN General transcription factor 3C polypeptide 1	0.6509
GTF3C2	sp|Q8WUA4|TF3C2_HUMAN	TF3C2_HUMAN General transcription factor 3C polypeptide 2	0.605582
GTF3C3	sp|Q9Y5Q9|TF3C3_HUMAN	TF3C3_HUMAN General transcription factor 3C polypeptide 3	0.735659
GTF3C4	sp|Q9UKN8|TF3C4_HUMAN	TF3C4_HUMAN General transcription factor 3C polypeptide 4	0.653736
GTF3C5	sp|Q9Y5Q8-3|TF3C5_HUMAN	TF3C5_HUMAN Isoform 3 of General transcription factor 3C polypeptide 5	0.9539
GTPBP1	sp|O00178|GTPB1_HUMAN	GTPB1_HUMAN GTP-binding protein 1	1.3077
GTPBP3	sp|Q969Y2-2|GTPB3_HUMAN	GTPB3_HUMAN Isoform 2 of tRNA modification GTPase GTPBP3, mitochondrial	0.850306
GTPBP4	sp|Q9BZE4|NOG1_HUMAN	NOG1_HUMAN Nucleolar GTP-binding protein 1	0.842766
GUCY1A2	sp|P33402-2|GCYA2_HUMAN	GCYA2_HUMAN Isoform 2 of Guanylate cyclase soluble subunit alpha-2	1.10628
GUCY1A3	sp|Q02108|GCYA3_HUMAN	GCYA3_HUMAN Guanylate cyclase soluble subunit alpha-3	1.87199
GUK1	sp|Q16774-3|KGUA_HUMAN	KGUA_HUMAN Isoform 3 of Guanylate kinase	0.619289
GUSB	sp|P08236|BGLR_HUMAN	BGLR_HUMAN Beta-glucuronidase	1.19009
GXYLT2	sp|A0PJZ3|GXLT2_HUMAN	GXLT2_HUMAN Glucoside xylosyltransferase 2	4.97653
GYG1	sp|P46976|GLYG_HUMAN	GLYG_HUMAN Glycogenin-1	1.40011
GYS1	sp|P13807|GYS1_HUMAN	GYS1_HUMAN Glycogen [starch] synthase, muscle	0.725616
H1F0	sp|P07305|H10_HUMAN	H10_HUMAN Histone H1.0	0.848119
H1FX	sp|Q92522|H1X_HUMAN	H1X_HUMAN Histone H1x	0.693193
H2AFJ	sp|Q9BTM1-2|H2AJ_HUMAN	H2AJ_HUMAN Isoform 2 of Histone H2A.J	1.47203
H2AFV	sp|Q71UI9|H2AV_HUMAN	H2AV_HUMAN Histone H2A.V	0.74713
H2AFX	sp|P16104|H2AX_HUMAN	H2AX_HUMAN Histone H2AX	1.21859
H2AFY	sp|O75367|H2AY_HUMAN	H2AY_HUMAN Core histone macro-H2A.1	1.06508
H6PD	sp|O95479|G6PE_HUMAN	G6PE_HUMAN GDH/6PGL endoplasmic bifunctional protein	1.33433
HABP2	sp|Q14520|HABP2_HUMAN	HABP2_HUMAN Hyaluronan-binding protein 2	2.42968
HADH	sp|Q16836-2|HCDH_HUMAN	HCDH_HUMAN Isoform 2 of Hydroxyacyl-coenzyme A dehydrogenase, mitochondrial	0.610515
HADHA	sp|P40939|ECHA_HUMAN	ECHA_HUMAN Trifunctional enzyme subunit alpha, mitochondrial	1.50485
HADHB	sp|P55084|ECHB_HUMAN	ECHB_HUMAN Trifunctional enzyme subunit beta, mitochondrial	1.36307
HAGH	sp|Q16775|GLO2_HUMAN	GLO2_HUMAN Hydroxyacylglutathione hydrolase, mitochondrial	1.03498
HAPLN1	sp|P10915|HPLN1_HUMAN	HPLN1_HUMAN Hyaluronan and proteoglycan link protein 1	0.795116
HAPLN3	sp|Q96S86|HPLN3_HUMAN	HPLN3_HUMAN Hyaluronan and proteoglycan link protein 3	1.59397
HARS	sp|P12081|SYHC_HUMAN	SYHC_HUMAN Histidine--tRNA ligase, cytoplasmic	0.78436
HAT1	sp|O14929|HAT1_HUMAN	HAT1_HUMAN Histone acetyltransferase type B catalytic subunit	0.72348
HAX1	sp|O00165-2|HAX1_HUMAN	HAX1_HUMAN Isoform 2 of HCLS1-associated protein X-1	0.961569
HBA1	sp|P69905|HBA_HUMAN	HBA_HUMAN Hemoglobin subunit alpha	3.81929
HBB	sp|P68871|HBB_HUMAN	HBB_HUMAN Hemoglobin subunit beta	3.90915
HBD	sp|P02042|HBD_HUMAN	HBD_HUMAN Hemoglobin subunit delta	4.87273
HBG2	sp|P69892|HBG2_HUMAN	HBG2_HUMAN Hemoglobin subunit gamma-2	3.34949
HBS1L	sp|Q9Y450|HBS1L_HUMAN	HBS1L_HUMAN HBS1-like protein	0.805019
HCFC1	sp|P51610-4|HCFC1_HUMAN	HCFC1_HUMAN Isoform 4 of Host cell factor 1	0.816361
HCK	sp|P08631|HCK_HUMAN	HCK_HUMAN Tyrosine-protein kinase HCK	2.71857
HCLS1	sp|P14317|HCLS1_HUMAN	HCLS1_HUMAN Hematopoietic lineage cell-specific protein	2.20368
HDAC1	sp|Q13547|HDAC1_HUMAN	HDAC1_HUMAN Histone deacetylase 1	0.791907
HDAC10	sp|Q969S8|HDA10_HUMAN	HDA10_HUMAN Histone deacetylase 10	1.13592
HDAC2	sp|Q92769|HDAC2_HUMAN	HDAC2_HUMAN Histone deacetylase 2	0.834805
HDAC5	sp|Q9UQL6-3|HDAC5_HUMAN	HDAC5_HUMAN Isoform 3 of Histone deacetylase 5	0.891778
HDAC6	sp|Q9UBN7|HDAC6_HUMAN	HDAC6_HUMAN Histone deacetylase 6	0.713347
HDDC3	sp|Q8N4P3|MESH1_HUMAN	MESH1_HUMAN Guanosine-3',5'-bis(diphosphate) 3'-pyrophosphohydrolase MESH1	0.551454
HDGF	sp|P51858-3|HDGF_HUMAN	HDGF_HUMAN Isoform 3 of Hepatoma-derived growth factor	0.675883
HDGFRP2	sp|Q7Z4V5-3|HDGR2_HUMAN	HDGR2_HUMAN Isoform 3 of Hepatoma-derived growth factor-related protein 2	0.596145
HDHD1	sp|Q08623-4|HDHD1_HUMAN	HDHD1_HUMAN Isoform 4 of Pseudouridine-5'-monophosphatase	0.5156
HDHD2	sp|Q9H0R4|HDHD2_HUMAN	HDHD2_HUMAN Haloacid dehalogenase-like hydrolase domain-containing protein 2	0.834035
HDLBP	sp|Q00341|VIGLN_HUMAN	VIGLN_HUMAN Vigilin	0.992714
HEATR1	sp|Q9H583|HEAT1_HUMAN	HEAT1_HUMAN HEAT repeat-containing protein 1	1.04982
HEATR2	sp|Q86Y56|HEAT2_HUMAN	HEAT2_HUMAN HEAT repeat-containing protein 2	0.612027
HEATR3	sp|Q7Z4Q2|HEAT3_HUMAN	HEAT3_HUMAN HEAT repeat-containing protein 3	0.811689
HEATR5A	sp|Q86XA9|HTR5A_HUMAN	HTR5A_HUMAN HEAT repeat-containing protein 5A	1.48185
HEATR5B	sp|Q9P2D3|HTR5B_HUMAN	HTR5B_HUMAN HEAT repeat-containing protein 5B	1.05905
HEATR6	sp|Q6AI08|HEAT6_HUMAN	HEAT6_HUMAN HEAT repeat-containing protein 6	1.06008
HEBP1	sp|Q9NRV9|HEBP1_HUMAN	HEBP1_HUMAN Heme-binding protein 1	0.918314
HEBP2	sp|Q9Y5Z4|HEBP2_HUMAN	HEBP2_HUMAN Heme-binding protein 2	0.887621
HECA	sp|Q9UBI9|HDC_HUMAN	HDC_HUMAN Headcase protein homolog	0.917189
HECTD1	sp|Q9ULT8|HECD1_HUMAN	HECD1_HUMAN E3 ubiquitin-protein ligase HECTD1	1.10765
HECTD3	sp|Q5T447|HECD3_HUMAN	HECD3_HUMAN E3 ubiquitin-protein ligase HECTD3	1.40956
HEG1	sp|Q9ULI3|HEG1_HUMAN	HEG1_HUMAN Protein HEG homolog 1	1.38973
HELZ2	sp|Q9BYK8|HELZ2_HUMAN	HELZ2_HUMAN Helicase with zinc finger domain 2	0.991639
HEPH	sp|Q9BQS7-3|HEPH_HUMAN	HEPH_HUMAN Isoform 3 of Hephaestin	4.61182
HERC1	sp|Q15751|HERC1_HUMAN	HERC1_HUMAN Probable E3 ubiquitin-protein ligase HERC1	1.15169
HERC4	sp|Q5GLZ8|HERC4_HUMAN	HERC4_HUMAN Probable E3 ubiquitin-protein ligase HERC4	0.902234
HERC5	sp|Q9UII4|HERC5_HUMAN	HERC5_HUMAN E3 ISG15--protein ligase HERC5	1.48909
HEXA	sp|P06865|HEXA_HUMAN	HEXA_HUMAN Beta-hexosaminidase subunit alpha	2.07184
HEXB	sp|P07686|HEXB_HUMAN	HEXB_HUMAN Beta-hexosaminidase subunit beta	2.21389
HEXIM1	sp|O94992|HEXI1_HUMAN	HEXI1_HUMAN Protein HEXIM1	0.657819
HGS	sp|O14964|HGS_HUMAN	HGS_HUMAN Hepatocyte growth factor-regulated tyrosine kinase substrate	0.950561
HIBADH	sp|P31937|3HIDH_HUMAN	3HIDH_HUMAN 3-hydroxyisobutyrate dehydrogenase, mitochondrial	0.999193
HIBCH	sp|Q6NVY1|HIBCH_HUMAN	HIBCH_HUMAN 3-hydroxyisobutyryl-CoA hydrolase, mitochondrial	0.528905
HID1	sp|Q8IV36|HID1_HUMAN	HID1_HUMAN Protein HID1	0.576423
HINT1	sp|P49773|HINT1_HUMAN	HINT1_HUMAN Histidine triad nucleotide-binding protein 1	0.626698
HIP1	sp|O00291|HIP1_HUMAN	HIP1_HUMAN Huntingtin-interacting protein 1	1.45638
HIP1R	sp|O75146|HIP1R_HUMAN	HIP1R_HUMAN Huntingtin-interacting protein 1-related protein	0.633508
HIRIP3	sp|Q9BW71|HIRP3_HUMAN	HIRP3_HUMAN HIRA-interacting protein 3	0.856139
HIST1H1B	sp|P16401|H15_HUMAN	H15_HUMAN Histone H1.5	1.3006
HIST1H1C	sp|P16403|H12_HUMAN	H12_HUMAN Histone H1.2	1.72631
HIST1H1D	sp|P16402|H13_HUMAN	H13_HUMAN Histone H1.3	1.24912
HIST1H1E	sp|P10412|H14_HUMAN	H14_HUMAN Histone H1.4	1.66658
HIST1H3A	sp|P68431|H31_HUMAN	H31_HUMAN Histone H3.1	2.02646
HIST1H4A	sp|P62805|H4_HUMAN	H4_HUMAN Histone H4	1.95214
HIST2H2BF	sp|Q5QNW6-2|H2B2F_HUMAN	H2B2F_HUMAN Isoform 2 of Histone H2B type 2-F	1.31342
HK1	sp|P19367-3|HXK1_HUMAN	HXK1_HUMAN Isoform 3 of Hexokinase-1	0.858041
HK2	sp|P52789|HXK2_HUMAN	HXK2_HUMAN Hexokinase-2	0.476519
HK3	sp|P52790|HXK3_HUMAN	HXK3_HUMAN Hexokinase-3	1.79392
HLA-A	sp|P30457|1A66_HUMAN	1A66_HUMAN HLA class I histocompatibility antigen, A-66 alpha chain	2.19224
HLA-A	sp|P13746-2|1A11_HUMAN	1A11_HUMAN Isoform 2 of HLA class I histocompatibility antigen, A-11 alpha chain	1.89203
HLA-A	sp|P10316|1A69_HUMAN	1A69_HUMAN HLA class I histocompatibility antigen, A-69 alpha chain	1.88118
HLA-A	sp|P30512|1A29_HUMAN	1A29_HUMAN HLA class I histocompatibility antigen, A-29 alpha chain	1.65642
HLA-B	sp|P18464|1B51_HUMAN	1B51_HUMAN HLA class I histocompatibility antigen, B-51 alpha chain	2.56326
HLA-B	sp|P30483|1B45_HUMAN	1B45_HUMAN HLA class I histocompatibility antigen, B-45 alpha chain	1.91885
HLA-B	sp|P30460|1B08_HUMAN	1B08_HUMAN HLA class I histocompatibility antigen, B-8 alpha chain	1.58763
HLA-C	sp|Q95604|1C17_HUMAN	1C17_HUMAN HLA class I histocompatibility antigen, Cw-17 alpha chain	2.01509
HLA-C	sp|P04222|1C03_HUMAN	1C03_HUMAN HLA class I histocompatibility antigen, Cw-3 alpha chain	1.95934
HLA-C	sp|Q29865|1C18_HUMAN	1C18_HUMAN HLA class I histocompatibility antigen, Cw-18 alpha chain	1.27472
HLA-DPA1	sp|P20036|DPA1_HUMAN	DPA1_HUMAN HLA class II histocompatibility antigen, DP alpha 1 chain	2.23991
HLA-DPB1	sp|P04440|DPB1_HUMAN	DPB1_HUMAN HLA class II histocompatibility antigen, DP beta 1 chain	2.04833
HLA-DQA2	sp|P01906|DQA2_HUMAN	DQA2_HUMAN HLA class II histocompatibility antigen, DQ alpha 2 chain	2.14622
HLA-DQB1	sp|P01920|DQB1_HUMAN	DQB1_HUMAN HLA class II histocompatibility antigen, DQ beta 1 chain	2.04089
HLA-DQB1	tr|E9PIB1|E9PIB1_HUMAN	E9PIB1_HUMAN HLA class II histocompatibility antigen, DQ beta 1 chain	1.07636
HLA-DRA	sp|P01903|DRA_HUMAN	DRA_HUMAN HLA class II histocompatibility antigen, DR alpha chain	2.22005
HLA-DRB1	sp|Q95IE3|2B1C_HUMAN	2B1C_HUMAN HLA class II histocompatibility antigen, DRB1-12 beta chain	2.76127
HLA-DRB1	sp|Q29974|2B1G_HUMAN	2B1G_HUMAN HLA class II histocompatibility antigen, DRB1-16 beta chain	2.37849
HLA-DRB1	sp|Q30134|2B18_HUMAN	2B18_HUMAN HLA class II histocompatibility antigen, DRB1-8 beta chain	2.22502
HLA-DRB1	sp|P01912|2B13_HUMAN	2B13_HUMAN HLA class II histocompatibility antigen, DRB1-3 chain	1.97756
HLA-E	sp|P13747|HLAE_HUMAN	HLAE_HUMAN HLA class I histocompatibility antigen, alpha chain E	1.64868
HLA-F	sp|P30511-3|HLAF_HUMAN	HLAF_HUMAN Isoform 3 of HLA class I histocompatibility antigen, alpha chain F	1.65477
HLA-G	sp|P17693|HLAG_HUMAN	HLAG_HUMAN HLA class I histocompatibility antigen, alpha chain G	2.24244
HLTF	sp|Q14527|HLTF_HUMAN	HLTF_HUMAN Helicase-like transcription factor	0.460022
HM13	sp|Q8TCT9-2|HM13_HUMAN	HM13_HUMAN Isoform 2 of Minor histocompatibility antigen H13	2.21209
HMBS	sp|P08397|HEM3_HUMAN	HEM3_HUMAN Porphobilinogen deaminase	0.711894
HMCN1	sp|Q96RW7|HMCN1_HUMAN	HMCN1_HUMAN Hemicentin-1	1.1757
HMG20A	sp|Q9NP66|HM20A_HUMAN	HM20A_HUMAN High mobility group protein 20A	0.936453
HMG20B	sp|Q9P0W2|HM20B_HUMAN	HM20B_HUMAN SWI/SNF-related matrix-associated actin-dependent regulator of chromatin subfamily E member 1-related	0.8513
HMGA1	sp|P17096-3|HMGA1_HUMAN	HMGA1_HUMAN Isoform HMG-R of High mobility group protein HMG-I/HMG-Y	1.13874
HMGB1	sp|P09429|HMGB1_HUMAN	HMGB1_HUMAN High mobility group protein B1	0.782283
HMGB2	sp|P26583|HMGB2_HUMAN	HMGB2_HUMAN High mobility group protein B2	0.761808
HMGB3	sp|O15347|HMGB3_HUMAN	HMGB3_HUMAN High mobility group protein B3	0.765768
HMGCL	sp|P35914|HMGCL_HUMAN	HMGCL_HUMAN Hydroxymethylglutaryl-CoA lyase, mitochondrial	0.954229
HMGCS1	sp|Q01581|HMCS1_HUMAN	HMCS1_HUMAN Hydroxymethylglutaryl-CoA synthase, cytoplasmic	1.2443
HMGN1	sp|P05114|HMGN1_HUMAN	HMGN1_HUMAN Non-histone chromosomal protein HMG-14	0.528915
HMGN3	sp|Q15651|HMGN3_HUMAN	HMGN3_HUMAN High mobility group nucleosome-binding domain-containing protein 3	0.428642
HMGN4	sp|O00479|HMGN4_HUMAN	HMGN4_HUMAN High mobility group nucleosome-binding domain-containing protein 4	0.741839
HMGN5	sp|P82970|HMGN5_HUMAN	HMGN5_HUMAN High mobility group nucleosome-binding domain-containing protein 5	0.661803
HMHA1	sp|Q92619-2|HMHA1_HUMAN	HMHA1_HUMAN Isoform 2 of Minor histocompatibility protein HA-1	2.34532
HMOX1	sp|P09601|HMOX1_HUMAN	HMOX1_HUMAN Heme oxygenase 1	3.16276
HMOX2	sp|P30519|HMOX2_HUMAN	HMOX2_HUMAN Heme oxygenase 2	1.65172
HN1	sp|Q9UK76-2|HN1_HUMAN	HN1_HUMAN Isoform 2 of Hematological and neurological expressed 1 protein	0.716047
HN1L	sp|Q9H910|HN1L_HUMAN	HN1L_HUMAN Hematological and neurological expressed 1-like protein	0.272939
HNMT	sp|P50135|HNMT_HUMAN	HNMT_HUMAN Histamine N-methyltransferase	1.98297
HNRNPA0	sp|Q13151|ROA0_HUMAN	ROA0_HUMAN Heterogeneous nuclear ribonucleoprotein A0	0.98299
HNRNPA1	sp|P09651|ROA1_HUMAN	ROA1_HUMAN Heterogeneous nuclear ribonucleoprotein A1	1.17084
HNRNPA2B1	sp|P22626|ROA2_HUMAN	ROA2_HUMAN Heterogeneous nuclear ribonucleoproteins A2/B1	0.920838
HNRNPA3	sp|P51991|ROA3_HUMAN	ROA3_HUMAN Heterogeneous nuclear ribonucleoprotein A3	0.818727
HNRNPAB	sp|Q99729-2|ROAA_HUMAN	ROAA_HUMAN Isoform 2 of Heterogeneous nuclear ribonucleoprotein A/B	1.07572
HNRNPC	sp|P07910|HNRPC_HUMAN	HNRPC_HUMAN Heterogeneous nuclear ribonucleoproteins C1/C2	0.979034
HNRNPD	sp|Q14103|HNRPD_HUMAN	HNRPD_HUMAN Heterogeneous nuclear ribonucleoprotein D0	0.678758
HNRNPDL	sp|O14979|HNRDL_HUMAN	HNRDL_HUMAN Heterogeneous nuclear ribonucleoprotein D-like	0.969081
HNRNPF	sp|P52597|HNRPF_HUMAN	HNRPF_HUMAN Heterogeneous nuclear ribonucleoprotein F	0.929044
HNRNPH1	sp|P31943|HNRH1_HUMAN	HNRH1_HUMAN Heterogeneous nuclear ribonucleoprotein H	0.875666
HNRNPH2	sp|P55795|HNRH2_HUMAN	HNRH2_HUMAN Heterogeneous nuclear ribonucleoprotein H2	0.754951
HNRNPH3	sp|P31942|HNRH3_HUMAN	HNRH3_HUMAN Heterogeneous nuclear ribonucleoprotein H3	0.781234
HNRNPK	sp|P61978-2|HNRPK_HUMAN	HNRPK_HUMAN Isoform 2 of Heterogeneous nuclear ribonucleoprotein K	0.615278
HNRNPL	sp|P14866|HNRPL_HUMAN	HNRPL_HUMAN Heterogeneous nuclear ribonucleoprotein L	1.08868
HNRNPLL	sp|Q8WVV9|HNRLL_HUMAN	HNRLL_HUMAN Heterogeneous nuclear ribonucleoprotein L-like	0.426031
HNRNPM	sp|P52272|HNRPM_HUMAN	HNRPM_HUMAN Heterogeneous nuclear ribonucleoprotein M	0.707927
HNRNPR	sp|O43390-2|HNRPR_HUMAN	HNRPR_HUMAN Isoform 2 of Heterogeneous nuclear ribonucleoprotein R	1.00703
HNRNPU	sp|Q00839|HNRPU_HUMAN	HNRPU_HUMAN Heterogeneous nuclear ribonucleoprotein U	0.776553
HNRNPUL1	sp|Q9BUJ2|HNRL1_HUMAN	HNRL1_HUMAN Heterogeneous nuclear ribonucleoprotein U-like protein 1	0.959399
HNRNPUL2	sp|Q1KMD3|HNRL2_HUMAN	HNRL2_HUMAN Heterogeneous nuclear ribonucleoprotein U-like protein 2	1.45228
HOMER1	sp|Q86YM7|HOME1_HUMAN	HOME1_HUMAN Homer protein homolog 1	2.05156
HOMER3	sp|Q9NSC5|HOME3_HUMAN	HOME3_HUMAN Homer protein homolog 3	0.990172
HOOK1	sp|Q9UJC3|HOOK1_HUMAN	HOOK1_HUMAN Protein Hook homolog 1	0.679958
HOOK2	sp|Q96ED9|HOOK2_HUMAN	HOOK2_HUMAN Protein Hook homolog 2	0.527138
HOOK3	sp|Q86VS8|HOOK3_HUMAN	HOOK3_HUMAN Protein Hook homolog 3	1.72845
HP	sp|P00738|HPT_HUMAN	HPT_HUMAN Haptoglobin	1.70562
HP1BP3	sp|Q5SSJ5|HP1B3_HUMAN	HP1B3_HUMAN Heterochromatin protein 1-binding protein 3	1.0332
HPCA	sp|P84074|HPCA_HUMAN	HPCA_HUMAN Neuron-specific calcium-binding protein hippocalcin	1.43054
HPCAL1	sp|P37235|HPCL1_HUMAN	HPCL1_HUMAN Hippocalcin-like protein 1	1.08884
HPRT1	sp|P00492|HPRT_HUMAN	HPRT_HUMAN Hypoxanthine-guanine phosphoribosyltransferase	0.618674
HPS3	sp|Q969F9|HPS3_HUMAN	HPS3_HUMAN Hermansky-Pudlak syndrome 3 protein	0.852088
HPS5	sp|Q9UPZ3|HPS5_HUMAN	HPS5_HUMAN Hermansky-Pudlak syndrome 5 protein	1.12554
HPS6	sp|Q86YV9|HPS6_HUMAN	HPS6_HUMAN Hermansky-Pudlak syndrome 6 protein	1.2141
HRG	sp|P04196|HRG_HUMAN	HRG_HUMAN Histidine-rich glycoprotein	1.81543
HS2ST1	sp|Q7LGA3|HS2ST_HUMAN	HS2ST_HUMAN Heparan sulfate 2-O-sulfotransferase 1	2.24098
HSBP1	sp|O75506|HSBP1_HUMAN	HSBP1_HUMAN Heat shock factor-binding protein 1	0.480887
HSD17B10	sp|Q99714|HCD2_HUMAN	HCD2_HUMAN 3-hydroxyacyl-CoA dehydrogenase type-2	0.910315
HSD17B11	sp|Q8NBQ5|DHB11_HUMAN	DHB11_HUMAN Estradiol 17-beta-dehydrogenase 11	2.19917
HSD17B12	sp|Q53GQ0|DHB12_HUMAN	DHB12_HUMAN Estradiol 17-beta-dehydrogenase 12	2.38783
HSD17B4	sp|P51659-2|DHB4_HUMAN	DHB4_HUMAN Isoform 2 of Peroxisomal multifunctional enzyme type 2	1.88119
HSDL2	sp|Q6YN16|HSDL2_HUMAN	HSDL2_HUMAN Hydroxysteroid dehydrogenase-like protein 2	1.6003
HSP90AA1	sp|P07900-2|HS90A_HUMAN	HS90A_HUMAN Isoform 2 of Heat shock protein HSP 90-alpha	0.626115
HSP90AB1	sp|P08238|HS90B_HUMAN	HS90B_HUMAN Heat shock protein HSP 90-beta	0.59516
HSP90B1	sp|P14625|ENPL_HUMAN	ENPL_HUMAN Endoplasmin	1.24584
HSPA12A	sp|O43301|HS12A_HUMAN	HS12A_HUMAN Heat shock 70 kDa protein 12A	2.67064
HSPA12B	sp|Q96MM6|HS12B_HUMAN	HS12B_HUMAN Heat shock 70 kDa protein 12B	1.78394
HSPA13	sp|P48723|HSP13_HUMAN	HSP13_HUMAN Heat shock 70 kDa protein 13	1.71049
HSPA14	sp|Q0VDF9|HSP7E_HUMAN	HSP7E_HUMAN Heat shock 70 kDa protein 14	0.866916
HSPA1A	sp|P08107|HSP71_HUMAN	HSP71_HUMAN Heat shock 70 kDa protein 1A/1B	0.651105
HSPA2	sp|P54652|HSP72_HUMAN	HSP72_HUMAN Heat shock-related 70 kDa protein 2	1.38364
HSPA4	sp|P34932|HSP74_HUMAN	HSP74_HUMAN Heat shock 70 kDa protein 4	0.743493
HSPA4L	sp|O95757|HS74L_HUMAN	HS74L_HUMAN Heat shock 70 kDa protein 4L	0.490021
HSPA5	sp|P11021|GRP78_HUMAN	GRP78_HUMAN 78 kDa glucose-regulated protein	1.23988
HSPA6	sp|P17066|HSP76_HUMAN	HSP76_HUMAN Heat shock 70 kDa protein 6	0.710729
HSPA8	sp|P11142|HSP7C_HUMAN	HSP7C_HUMAN Heat shock cognate 71 kDa protein	0.970913
HSPA9	sp|P38646|GRP75_HUMAN	GRP75_HUMAN Stress-70 protein, mitochondrial	0.877962
HSPB1	sp|P04792|HSPB1_HUMAN	HSPB1_HUMAN Heat shock protein beta-1	0.381686
HSPB6	sp|O14558|HSPB6_HUMAN	HSPB6_HUMAN Heat shock protein beta-6	1.13086
HSPBP1	sp|Q9NZL4|HPBP1_HUMAN	HPBP1_HUMAN Hsp70-binding protein 1	0.72403
HSPD1	sp|P10809|CH60_HUMAN	CH60_HUMAN 60 kDa heat shock protein, mitochondrial	0.810085
HSPE1	sp|P61604|CH10_HUMAN	CH10_HUMAN 10 kDa heat shock protein, mitochondrial	0.694592
HSPG2	sp|P98160|PGBM_HUMAN	PGBM_HUMAN Basement membrane-specific heparan sulfate proteoglycan core protein	1.01113
HSPH1	sp|Q92598|HS105_HUMAN	HS105_HUMAN Heat shock protein 105 kDa	0.800619
HTATSF1	sp|O43719|HTSF1_HUMAN	HTSF1_HUMAN HIV Tat-specific factor 1	0.626183
HTRA1	sp|Q92743|HTRA1_HUMAN	HTRA1_HUMAN Serine protease HTRA1	2.8169
HTRA2	sp|O43464|HTRA2_HUMAN	HTRA2_HUMAN Serine protease HTRA2, mitochondrial	0.783689
HTT	sp|P42858|HD_HUMAN	HD_HUMAN Huntingtin	1.21917
HUWE1	sp|Q7Z6Z7|HUWE1_HUMAN	HUWE1_HUMAN E3 ubiquitin-protein ligase HUWE1	0.734434
HYI	sp|Q5T013|HYI_HUMAN	HYI_HUMAN Putative hydroxypyruvate isomerase	2.10656
HYOU1	sp|Q9Y4L1|HYOU1_HUMAN	HYOU1_HUMAN Hypoxia up-regulated protein 1	1.03933
IAH1	sp|Q2TAA2|IAH1_HUMAN	IAH1_HUMAN Isoamyl acetate-hydrolyzing esterase 1 homolog	0.467622
IARS	sp|P41252|SYIC_HUMAN	SYIC_HUMAN Isoleucine--tRNA ligase, cytoplasmic	0.728665
IARS2	sp|Q9NSE4|SYIM_HUMAN	SYIM_HUMAN Isoleucine--tRNA ligase, mitochondrial	0.814268
ICAM1	sp|P05362|ICAM1_HUMAN	ICAM1_HUMAN Intercellular adhesion molecule 1	2.40618
ICT1	sp|Q14197|ICT1_HUMAN	ICT1_HUMAN Peptidyl-tRNA hydrolase ICT1, mitochondrial	0.844414
IDE	sp|P14735|IDE_HUMAN	IDE_HUMAN Insulin-degrading enzyme	1.46292
IDH1	sp|O75874|IDHC_HUMAN	IDHC_HUMAN Isocitrate dehydrogenase [NADP] cytoplasmic	0.485431
IDH2	sp|P48735|IDHP_HUMAN	IDHP_HUMAN Isocitrate dehydrogenase [NADP], mitochondrial	0.894134
IDH3A	sp|P50213|IDH3A_HUMAN	IDH3A_HUMAN Isocitrate dehydrogenase [NAD] subunit alpha, mitochondrial	1.72289
IDH3B	sp|O43837|IDH3B_HUMAN	IDH3B_HUMAN Isocitrate dehydrogenase [NAD] subunit beta, mitochondrial	1.38242
IDI1	sp|Q13907-2|IDI1_HUMAN	IDI1_HUMAN Isoform 2 of Isopentenyl-diphosphate Delta-isomerase 1	0.534724
IDO1	sp|P14902|I23O1_HUMAN	I23O1_HUMAN Indoleamine 2,3-dioxygenase 1	0.728184
IFI16	sp|Q16666|IF16_HUMAN	IF16_HUMAN Gamma-interferon-inducible protein 16	1.32115
IFI30	sp|P13284|GILT_HUMAN	GILT_HUMAN Gamma-interferon-inducible lysosomal thiol reductase	2.32061
IFI35	sp|P80217-2|IN35_HUMAN	IN35_HUMAN Isoform 2 of Interferon-induced 35 kDa protein	1.32613
IFIH1	sp|Q9BYX4|IFIH1_HUMAN	IFIH1_HUMAN Interferon-induced helicase C domain-containing protein 1	1.31163
IFIT1	sp|P09914|IFIT1_HUMAN	IFIT1_HUMAN Interferon-induced protein with tetratricopeptide repeats 1	1.80975
IFIT2	sp|P09913|IFIT2_HUMAN	IFIT2_HUMAN Interferon-induced protein with tetratricopeptide repeats 2	1.62031
IFIT3	sp|O14879|IFIT3_HUMAN	IFIT3_HUMAN Interferon-induced protein with tetratricopeptide repeats 3	1.77906
IFIT5	sp|Q13325|IFIT5_HUMAN	IFIT5_HUMAN Interferon-induced protein with tetratricopeptide repeats 5	1.28581
IFITM3	sp|Q01628|IFM3_HUMAN	IFM3_HUMAN Interferon-induced transmembrane protein 3	1.33895
IFT140	sp|Q96RY7|IF140_HUMAN	IF140_HUMAN Intraflagellar transport protein 140 homolog	1.50232
IFT81	sp|Q8WYA0|IFT81_HUMAN	IFT81_HUMAN Intraflagellar transport protein 81 homolog	0.818822
IGBP1	sp|P78318|IGBP1_HUMAN	IGBP1_HUMAN Immunoglobulin-binding protein 1	0.731923
IGF2BP2	sp|Q9Y6M1|IF2B2_HUMAN	IF2B2_HUMAN Insulin-like growth factor 2 mRNA-binding protein 2	0.671942
IGF2BP3	sp|O00425|IF2B3_HUMAN	IF2B3_HUMAN Insulin-like growth factor 2 mRNA-binding protein 3	1.42483
IGF2R	sp|P11717|MPRI_HUMAN	MPRI_HUMAN Cation-independent mannose-6-phosphate receptor	2.33761
IGFBP2	sp|P18065|IBP2_HUMAN	IBP2_HUMAN Insulin-like growth factor-binding protein 2	0.673709
IGFBP3	sp|P17936-2|IBP3_HUMAN	IBP3_HUMAN Isoform 2 of Insulin-like growth factor-binding protein 3	1.53029
IGFBP7	sp|Q16270|IBP7_HUMAN	IBP7_HUMAN Insulin-like growth factor-binding protein 7	1.60155
IGHMBP2	sp|P38935|SMBP2_HUMAN	SMBP2_HUMAN DNA-binding protein SMUBP-2	0.65826
IGJ	sp|P01591|IGJ_HUMAN	IGJ_HUMAN Immunoglobulin J chain	1.95861
IGLL5	sp|B9A064|IGLL5_HUMAN	IGLL5_HUMAN Immunoglobulin lambda-like polypeptide 5	2.02563
IK	sp|Q13123|RED_HUMAN	RED_HUMAN Protein Red	0.894595
IKBIP	sp|Q70UQ0-4|IKIP_HUMAN	IKIP_HUMAN Isoform 4 of Inhibitor of nuclear factor kappa-B kinase-interacting protein	2.31163
IKBKAP	sp|O95163|ELP1_HUMAN	ELP1_HUMAN Elongator complex protein 1	1.20559
IKBKB	sp|O14920|IKKB_HUMAN	IKKB_HUMAN Inhibitor of nuclear factor kappa-B kinase subunit beta	1.16619
IKBKG	sp|Q9Y6K9-2|NEMO_HUMAN	NEMO_HUMAN Isoform 2 of NF-kappa-B essential modulator	1.18049
IKZF1	sp|Q13422|IKZF1_HUMAN	IKZF1_HUMAN DNA-binding protein Ikaros	2.32085
IL16	sp|Q14005|IL16_HUMAN	IL16_HUMAN Pro-interleukin-16	1.76996
IL4I1	sp|Q96RQ9-2|OXLA_HUMAN	OXLA_HUMAN Isoform 2 of L-amino-acid oxidase	0.847422
ILF2	sp|Q12905|ILF2_HUMAN	ILF2_HUMAN Interleukin enhancer-binding factor 2	0.802425
ILF3	sp|Q12906-7|ILF3_HUMAN	ILF3_HUMAN Isoform 7 of Interleukin enhancer-binding factor 3	0.808794
ILK	sp|Q13418|ILK_HUMAN	ILK_HUMAN Integrin-linked protein kinase	1.34234
ILKAP	sp|Q9H0C8|ILKAP_HUMAN	ILKAP_HUMAN Integrin-linked kinase-associated serine/threonine phosphatase 2C	0.8382
ILVBL	sp|A1L0T0|ILVBL_HUMAN	ILVBL_HUMAN Acetolactate synthase-like protein	1.19785
IMMT	sp|Q16891|IMMT_HUMAN	IMMT_HUMAN Mitochondrial inner membrane protein	2.4132
IMPA1	sp|P29218-3|IMPA1_HUMAN	IMPA1_HUMAN Isoform 3 of Inositol monophosphatase 1	0.775683
IMPDH1	sp|P20839-6|IMDH1_HUMAN	IMDH1_HUMAN Isoform 6 of Inosine-5'-monophosphate dehydrogenase 1	0.82406
IMPDH2	sp|P12268|IMDH2_HUMAN	IMDH2_HUMAN Inosine-5'-monophosphate dehydrogenase 2	0.68242
INADL	sp|Q8NI35|INADL_HUMAN	INADL_HUMAN InaD-like protein	0.948785
INF2	sp|Q27J81|INF2_HUMAN	INF2_HUMAN Inverted formin-2	1.10083
INIP	sp|Q9NRY2|SOSSC_HUMAN	SOSSC_HUMAN SOSS complex subunit C	0.71568
INPP5A	sp|Q14642|I5P1_HUMAN	I5P1_HUMAN Type I inositol 1,4,5-trisphosphate 5-phosphatase	1.771
INPP5D	sp|Q92835|SHIP1_HUMAN	SHIP1_HUMAN Phosphatidylinositol 3,4,5-trisphosphate 5-phosphatase 1	1.55793
INPPL1	sp|O15357|SHIP2_HUMAN	SHIP2_HUMAN Phosphatidylinositol 3,4,5-trisphosphate 5-phosphatase 2	0.544145
INTS2	sp|Q9H0H0|INT2_HUMAN	INT2_HUMAN Integrator complex subunit 2	0.999079
INTS3	sp|Q68E01|INT3_HUMAN	INT3_HUMAN Integrator complex subunit 3	0.776356
INTS4	sp|Q96HW7|INT4_HUMAN	INT4_HUMAN Integrator complex subunit 4	0.742236
INTS5	sp|Q6P9B9|INT5_HUMAN	INT5_HUMAN Integrator complex subunit 5	0.776532
INTS7	sp|Q9NVH2|INT7_HUMAN	INT7_HUMAN Integrator complex subunit 7	0.818082
IP6K1	sp|Q92551|IP6K1_HUMAN	IP6K1_HUMAN Inositol hexakisphosphate kinase 1	1.13794
IPO11	sp|Q9UI26-2|IPO11_HUMAN	IPO11_HUMAN Isoform 2 of Importin-11	0.786841
IPO4	sp|Q8TEX9-2|IPO4_HUMAN	IPO4_HUMAN Isoform 2 of Importin-4	0.72745
IPO5	sp|O00410-3|IPO5_HUMAN	IPO5_HUMAN Isoform 3 of Importin-5	0.855803
IPO7	sp|O95373|IPO7_HUMAN	IPO7_HUMAN Importin-7	0.896426
IPO8	sp|O15397|IPO8_HUMAN	IPO8_HUMAN Importin-8	1.0327
IPO9	sp|Q96P70|IPO9_HUMAN	IPO9_HUMAN Importin-9	1.10134
IQGAP1	sp|P46940|IQGA1_HUMAN	IQGA1_HUMAN Ras GTPase-activating-like protein IQGAP1	0.871272
IQGAP2	sp|Q13576|IQGA2_HUMAN	IQGA2_HUMAN Ras GTPase-activating-like protein IQGAP2	1.64981
IQSEC1	sp|Q6DN90|IQEC1_HUMAN	IQEC1_HUMAN IQ motif and SEC7 domain-containing protein 1	0.997886
IQSEC2	sp|Q5JU85-2|IQEC2_HUMAN	IQEC2_HUMAN Isoform 2 of IQ motif and SEC7 domain-containing protein 2	1.24356
IRF2BP1	sp|Q8IU81|I2BP1_HUMAN	I2BP1_HUMAN Interferon regulatory factor 2-binding protein 1	0.568778
IRF2BP2	sp|Q7Z5L9|I2BP2_HUMAN	I2BP2_HUMAN Interferon regulatory factor 2-binding protein 2	0.605861
IRF2BPL	sp|Q9H1B7|I2BPL_HUMAN	I2BPL_HUMAN Interferon regulatory factor 2-binding protein-like	0.484028
IRF6	sp|O14896|IRF6_HUMAN	IRF6_HUMAN Interferon regulatory factor 6	0.775313
IRF9	sp|Q00978|IRF9_HUMAN	IRF9_HUMAN Interferon regulatory factor 9	0.946588
IRGQ	sp|Q8WZA9|IRGQ_HUMAN	IRGQ_HUMAN Immunity-related GTPase family Q protein	1.24516
ISCA2	sp|Q86U28|ISCA2_HUMAN	ISCA2_HUMAN Iron-sulfur cluster assembly 2 homolog, mitochondrial	0.793593
ISG15	sp|P05161|ISG15_HUMAN	ISG15_HUMAN Ubiquitin-like protein ISG15	1.28683
ISLR	sp|O14498|ISLR_HUMAN	ISLR_HUMAN Immunoglobulin superfamily containing leucine-rich repeat protein	1.74746
ISOC2	sp|Q96AB3-2|ISOC2_HUMAN	ISOC2_HUMAN Isoform 2 of Isochorismatase domain-containing protein 2, mitochondrial	0.445871
IST1	sp|P53990-5|IST1_HUMAN	IST1_HUMAN Isoform 5 of IST1 homolog	1.2154
ISYNA1	sp|Q9NPH2|INO1_HUMAN	INO1_HUMAN Inositol-3-phosphate synthase 1	0.823281
ITGA1	sp|P56199|ITA1_HUMAN	ITA1_HUMAN Integrin alpha-1	3.60162
ITGA11	sp|Q9UKX5-2|ITA11_HUMAN	ITA11_HUMAN Isoform 2 of Integrin alpha-11	2.58186
ITGA2B	sp|P08514|ITA2B_HUMAN	ITA2B_HUMAN Integrin alpha-IIb	4.38992
ITGA3	sp|P26006-1|ITA3_HUMAN	ITA3_HUMAN Isoform 2 of Integrin alpha-3	0.707913
ITGA5	sp|P08648|ITA5_HUMAN	ITA5_HUMAN Integrin alpha-5	1.83697
ITGA6	sp|P23229|ITA6_HUMAN	ITA6_HUMAN Integrin alpha-6	1.5972
ITGA7	sp|Q13683|ITA7_HUMAN	ITA7_HUMAN Integrin alpha-7	1.74418
ITGAM	sp|P11215-2|ITAM_HUMAN	ITAM_HUMAN Isoform 2 of Integrin alpha-M	3.0089
ITGAV	sp|P06756|ITAV_HUMAN	ITAV_HUMAN Integrin alpha-V	2.76755
ITGAX	sp|P20702|ITAX_HUMAN	ITAX_HUMAN Integrin alpha-X	2.64111
ITGB1	sp|P05556-3|ITB1_HUMAN	ITB1_HUMAN Isoform 3 of Integrin beta-1	2.04496
ITGB2	sp|P05107|ITB2_HUMAN	ITB2_HUMAN Integrin beta-2	2.92376
ITGB3	sp|P05106|ITB3_HUMAN	ITB3_HUMAN Integrin beta-3	4.26774
ITGB4	sp|P16144|ITB4_HUMAN	ITB4_HUMAN Integrin beta-4	0.627969
ITGB5	sp|P18084|ITB5_HUMAN	ITB5_HUMAN Integrin beta-5	3.95082
ITGB7	sp|P26010|ITB7_HUMAN	ITB7_HUMAN Integrin beta-7	2.4675
ITGB8	sp|P26012|ITB8_HUMAN	ITB8_HUMAN Integrin beta-8	0.788854
ITIH2	sp|P19823|ITIH2_HUMAN	ITIH2_HUMAN Inter-alpha-trypsin inhibitor heavy chain H2	2.26557
ITIH3	sp|Q06033|ITIH3_HUMAN	ITIH3_HUMAN Inter-alpha-trypsin inhibitor heavy chain H3	1.96605
ITIH4	sp|Q14624|ITIH4_HUMAN	ITIH4_HUMAN Inter-alpha-trypsin inhibitor heavy chain H4	2.01503
ITM2C	sp|Q9NQX7|ITM2C_HUMAN	ITM2C_HUMAN Integral membrane protein 2C	1.19233
ITPA	sp|Q9BY32|ITPA_HUMAN	ITPA_HUMAN Inosine triphosphate pyrophosphatase	0.629898
ITPK1	sp|Q13572|ITPK1_HUMAN	ITPK1_HUMAN Inositol-tetrakisphosphate 1-kinase	0.844496
ITPR1	sp|Q14643|ITPR1_HUMAN	ITPR1_HUMAN Inositol 1,4,5-trisphosphate receptor type 1	2.52442
ITPR3	sp|Q14573|ITPR3_HUMAN	ITPR3_HUMAN Inositol 1,4,5-trisphosphate receptor type 3	1.15244
ITSN1	sp|Q15811|ITSN1_HUMAN	ITSN1_HUMAN Intersectin-1	1.59699
ITSN2	sp|Q9NZM3|ITSN2_HUMAN	ITSN2_HUMAN Intersectin-2	1.16636
IVD	sp|P26440|IVD_HUMAN	IVD_HUMAN Isovaleryl-CoA dehydrogenase, mitochondrial	0.748495
IWS1	sp|Q96ST2|IWS1_HUMAN	IWS1_HUMAN Protein IWS1 homolog	0.517821
JAGN1	sp|Q8N5M9|JAGN1_HUMAN	JAGN1_HUMAN Protein jagunal homolog 1	2.12935
JAK1	sp|P23458|JAK1_HUMAN	JAK1_HUMAN Tyrosine-protein kinase JAK1	2.26588
JAK3	sp|P52333|JAK3_HUMAN	JAK3_HUMAN Tyrosine-protein kinase JAK3	1.64447
JAM3	sp|Q9BX67|JAM3_HUMAN	JAM3_HUMAN Junctional adhesion molecule C	6.46565
JARID2	sp|Q92833|JARD2_HUMAN	JARD2_HUMAN Protein Jumonji	1.55171
JUNB	sp|P17275|JUNB_HUMAN	JUNB_HUMAN Transcription factor jun-B	1.4623
KANK1	sp|Q14678|KANK1_HUMAN	KANK1_HUMAN KN motif and ankyrin repeat domain-containing protein 1	1.29185
KANK2	sp|Q63ZY3-2|KANK2_HUMAN	KANK2_HUMAN Isoform 2 of KN motif and ankyrin repeat domain-containing protein 2	1.61559
KANK3	sp|Q6NY19|KANK3_HUMAN	KANK3_HUMAN KN motif and ankyrin repeat domain-containing protein 3	2.30777
KANK4	sp|Q5T7N3|KANK4_HUMAN	KANK4_HUMAN KN motif and ankyrin repeat domain-containing protein 4	1.61263
KANSL1	sp|Q7Z3B3|KANL1_HUMAN	KANL1_HUMAN KAT8 regulatory NSL complex subunit 1	1.37319
KARS	sp|Q15046-2|SYK_HUMAN	SYK_HUMAN Isoform Mitochondrial of Lysine--tRNA ligase	0.888581
KATNAL2	sp|Q8IYT4|KATL2_HUMAN	KATL2_HUMAN Katanin p60 ATPase-containing subunit A-like 2	1.44862
KCMF1	sp|Q9P0J7|KCMF1_HUMAN	KCMF1_HUMAN E3 ubiquitin-protein ligase KCMF1	0.948233
KCNAB2	sp|Q13303-2|KCAB2_HUMAN	KCAB2_HUMAN Isoform 2 of Voltage-gated potassium channel subunit beta-2	1.53309
KCNH5	sp|Q8NCM2|KCNH5_HUMAN	KCNH5_HUMAN Potassium voltage-gated channel subfamily H member 5	0.511316
KCTD1	sp|Q719H9|KCTD1_HUMAN	KCTD1_HUMAN BTB/POZ domain-containing protein KCTD1	0.623817
KCTD12	sp|Q96CX2|KCD12_HUMAN	KCD12_HUMAN BTB/POZ domain-containing protein KCTD12	1.49371
KCTD18	sp|Q6PI47|KCD18_HUMAN	KCD18_HUMAN BTB/POZ domain-containing protein KCTD18	0.482671
KCTD3	sp|Q9Y597|KCTD3_HUMAN	KCTD3_HUMAN BTB/POZ domain-containing protein KCTD3	0.876982
KDELC2	sp|Q7Z4H8|KDEL2_HUMAN	KDEL2_HUMAN KDEL motif-containing protein 2	1.24899
KDELR2	sp|P33947|ERD22_HUMAN	ERD22_HUMAN ER lumen protein retaining receptor 2	1.67879
KDM1A	sp|O60341-2|KDM1A_HUMAN	KDM1A_HUMAN Isoform 2 of Lysine-specific histone demethylase 1A	0.901278
KDM3A	sp|Q9Y4C1|KDM3A_HUMAN	KDM3A_HUMAN Lysine-specific demethylase 3A	0.35725
KDM3B	sp|Q7LBC6|KDM3B_HUMAN	KDM3B_HUMAN Lysine-specific demethylase 3B	0.435618
[truncated: 2,464 more rows]
