# Supplementary material for: Evidence for the importance of post-transcriptional regulatory changes in ovarian cancer progression and the contribution of miRNAs
Source: Sci Rep. 2017 Aug 15;7:8171. doi: 10.1038/s41598-017-08502-z (PMC5557889; doi:10.1038/s41598-017-08502-z)
Supplement: Supplementary file 3 — Supplementary Table 3 [file 41598_2017_8502_MOESM3_ESM.xlsx]

## Sheet: Supplementary Table 3
Supplementary Table 3. Integration of the microarray and mass spec profiles identified 4436 genes found in both datasets.
OV: ovarian cancer
OM: omental cancer
Gene Symbol	mRNA Fold Change (OM/OV)	p-value (mRNA level)	Protein Fold Change (OM/OV)
A1BG	0.864844	0.137881	1.90741
A2M	2.89513	0.12105	1.71921
AACS	0.744557	0.183069	0.373622
AAMDC	0.669004	0.0902049	0.602384
AAMP	0.729348	0.0653986	0.451894
AARS	1.16289	0.406034	0.946067
AARS2	0.99361	0.373901	0.96688
AASDHPPT	0.578521	0.0566162	0.59185
AASS	1.36125	0.0451623	1.01099
ABAT	0.935865	0.176988	0.905375
ABCB6	0.920227	0.259901	1.34169
ABCC1	1.06376	0.742978	1.2571
ABCD1	1.02094	0.142539	1.53797
ABCD3	1.19084	0.319961	1.41909
ABCE1	1.12956	0.676703	0.934098
ABCF1	0.75175	0.114995	1.12276
ABCF2	1.13905	0.670126	0.946845
ABCF3	0.663302	0.119436	0.566042
ABHD10	0.372944	0.0594094	0.81477
ABHD11	0.702807	0.0645711	0.483071
ABHD14B	0.749035	0.00392869	0.382385
ABHD16A	0.767965	0.000101244	1.73718
ABI1	1.31795	0.00614596	1.14344
ABL1	1.801	0.000136007	1.13354
ABLIM1	1.75356	0.0183425	1.02617
ABLIM3	1.40177	0.0194195	1.38194
ABR	1.96428	0.0938278	2.24366
ABRACL	2.00718	0.0164159	0.711221
ACAA1	1.01583	0.373901	1.50829
ACAA2	1.7266	0.105631	2.23341
ACACA	0.662899	0.436841	0.7203
ACACB	2.91091	0.000634262	1.89198
ACAD8	0.900806	0.386559	0.839016
ACAD9	0.491595	0.201157	0.534894
ACADM	0.953505	0.633666	1.5566
ACADS	0.991255	0.116121	1.32999
ACADVL	1.3818	0.320774	1.53137
ACAP1	0.940783	0.901691	2.22254
ACAP2	0.959674	0.921237	1.64481
ACAT1	0.755302	0.0113548	0.849932
ACAT2	0.77707	0.172284	1.02443
ACBD3	0.976002	0.391638	1.14597
ACBD5	0.934959	0.202946	1.03776
ACD	0.990147	0.810026	0.85708
ACE	0.980289	0.479398	1.12248
ACIN1	1.11747	0.0446136	1.23643
ACLY	0.920257	0.716431	0.927034
ACO1	1.68642	0.00151185	1.12169
ACO2	1.06332	0.144885	1.23165
ACOT13	0.601566	0.134429	0.496914
ACOT9	1.08108	0.114493	1.33619
ACP1	0.756657	0.239499	0.822853
ACP2	1.2065	0.00160169	1.75001
ACSF2	0.652104	0.00734674	1.13529
ACSL1	4.15773	0.000196563	2.40208
ACSL3	1.04338	0.510354	1.67868
ACSL4	1.22749	0.254956	0.938596
ACSL5	1.77878	0.0328285	3.04698
ACSS2	1.11594	0.119332	1.17883
ACSS3	0.594386	0.0450069	0.896796
ACTA2	4.32636	0.00818218	2.42241
ACTB	1.0848	0.0482072	1.50436
ACTBL2	1.16952	0.0905771	1.14875
ACTL6A	0.543992	0.220257	0.662007
ACTN1	1.31419	0.39337	1.17597
ACTN2	0.989251	0.12356	1.2056
ACTN4	1.19543	0.429008	1.37942
ACTR10	0.962085	0.659783	1.24829
ACTR1A	1.88764	0.0012594	1.4635
ACTR1B	0.715326	0.0854091	0.662641
ACTR2	1.30634	0.000178654	0.849265
ACTR3	1.43173	0.119713	0.858694
ACTR3B	1.01762	0.941348	0.735061
ACY1	0.647278	0.0777567	0.600898
ADA	0.889166	0.0984687	1.58859
ADAM10	0.786297	0.0540864	1.11079
ADAM17	1.00383	0.98739	1.65466
ADAMTS12	2.38619	0.0289395	1.36952
ADAMTSL1	1.11943	0.206984	0.958811
ADAMTSL4	0.984719	0.784742	2.60255
ADAR	1.59418	0.0219166	0.936055
ADCK4	0.938872	0.426389	0.865011
ADD1	1.34511	0.261832	1.40809
ADD2	1.08092	0.374736	1.30774
ADD3	1.25268	0.248473	1.2291
ADH1A	1.78948	0.0106055	4.69638
ADH1B	60.3534	0.00985257	2.96422
ADH1C	3.14105	0.0335897	9.22666
ADH5	0.784784	0.136306	0.736985
ADI1	0.648505	0.0364823	0.795674
ADIPOQ	52.0185	0.000112299	1.20181
ADK	0.675282	0.108012	0.47941
ADNP	1.07351	0.451169	0.855693
ADO	0.859845	0.0506388	0.641814
ADPGK	1.10344	0.384346	2.44184
ADPRH	1.02912	0.326933	1.23944
ADPRHL2	0.813624	0.106092	0.472036
ADRBK1	1.14976	0.52069	1.35197
ADRM1	0.923504	0.438673	0.984508
ADSL	0.831571	0.0468083	1.25584
ADSS	1.04853	0.269797	0.8373
AEBP1	2.42624	0.0818167	2.36689
AFAP1L2	2.9992	0.00061013	1.25601
AFM	0.996953	0.373901	1.59866
AGA	0.915909	0.33442	1.01456
AGAP3	1.0097	0.373901	1.04916
AGK	1.00138	0.992696	1.23925
AGL	1.25946	0.00904362	0.962527
AGO2	0.805245	0.138256	0.760065
AGO4	1.31878	0.0833073	0.926674
AGPS	0.890399	0.656118	1.98042
AGRN	1.3731	0.0587822	0.804712
AGT	1.12107	0.272092	1.42734
AHCTF1	0.979149	0.713138	0.668929
AHCY	0.512577	0.000980669	1.14657
AHCYL1	1.04179	0.610242	0.619576
AHCYL2	1.04597	0.275521	0.821186
AHNAK	0.821848	0.0809051	0.827565
AHNAK2	0.722193	0.739869	0.478197
AHSA1	0.650418	0.172682	0.480525
AHSG	0.965981	0.48985	1.62578
AHSP	1.08186	0.181968	3.11818
AIDA	1.19562	0.0387491	1.05586
AIF1	1.58131	0.138747	2.51548
AIF1L	1.28925	0.66398	1.0507
AIFM1	1.2105	0.527009	0.806519
AIMP1	0.667162	0.0447814	0.727288
AIMP2	0.910261	0.0992031	0.728655
AIP	0.59849	0.163556	1.27417
AJUBA	1.43072	0.657521	0.54531
AK1	0.770369	0.0232073	0.693047
AK2	0.863593	0.176353	0.648273
AK3	0.996813	0.923749	0.785802
AK4	1.27149	0.573333	0.538371
AKAP1	0.564315	0.00699556	0.474053
AKAP10	0.912254	0.477102	1.04146
AKAP12	1.32692	0.665658	5.05577
AKAP13	1.92723	0.211327	2.10499
AKAP17A	0.857948	0.466717	0.88122
AKAP2	1.63857	0.0111494	1.69927
AKAP8	0.877399	0.173249	0.589627
AKAP8L	1.25058	0.297577	0.605759
AKAP9	1.00833	0.892188	0.826258
AKR1A1	0.920515	0.548159	0.808518
AKR1B1	1.03788	0.675208	1.45173
AKR1B15	0.803169	0.213209	1.60335
AKR1C3	1.00099	0.995051	2.81917
AKR1E2	0.968846	0.373901	1.35907
AKR7A2	0.810833	0.272637	0.962079
AKT1	1.27937	0.304228	1.12642
ALAD	1.13461	0.257852	1.41344
ALCAM	1.31114	0.241012	1.60691
ALDH16A1	0.98375	0.574948	1.08872
ALDH18A1	1.90917	0.0107589	1.10369
ALDH1A1	3.20818	0.29551	2.78391
ALDH1A2	1.86253	0.00189149	2.12739
ALDH1A3	2.29543	0.00976183	3.71409
ALDH1B1	1.52235	0.0557141	1.516
ALDH1L1	1.00495	0.892696	1.68896
ALDH1L2	2.89544	0.0174394	2.50694
ALDH2	2.0652	0.0344942	2.52439
ALDH3A2	0.99376	0.761326	2.78513
ALDH4A1	0.979368	0.364004	1.09266
ALDH5A1	0.801553	0.116286	0.465741
ALDH6A1	0.847473	0.367966	0.850614
ALDH7A1	0.746103	0.0714444	0.795483
ALDH9A1	1.12232	0.0484834	1.41927
ALDOA	0.68706	0.17468	0.368772
ALDOC	1.02833	0.314498	0.742117
ALG1	0.546116	0.0958465	1.34231
ALG2	0.968033	0.87921	3.30157
ALG5	0.585199	0.10402	2.58913
ALPL	1.00067	0.996879	2.63608
ALYREF	0.512102	0.193497	0.652229
AMBP	0.963349	0.452897	1.89931
AMDHD2	0.933283	0.399877	1.26497
AMOTL2	0.59489	0.0959954	0.80961
AMPD2	0.830622	0.116712	0.968627
AMPD3	1.08979	0.333622	2.23873
ANAPC2	1.00012	0.993973	0.872838
ANAPC7	0.766471	0.529968	0.929903
ANK2	0.872758	0.793933	2.2854
ANK3	0.683394	0.0485158	0.374005
ANKFY1	1.74885	0.000605776	1.42606
ANKHD1	0.981119	0.84353	0.926452
ANKIB1	1.42634	0.083602	1.61985
ANKLE2	1.05335	0.852306	0.844428
ANKRD12	1.08645	0.876343	1.06806
ANKRD13A	0.833839	0.302368	0.91637
ANKRD18B	0.912055	0.0114838	0.448234
ANKRD28	1.08938	0.811379	0.541191
ANKRD44	1.41765	0.298945	2.07783
ANKRD6	0.461779	0.213573	0.420838
ANKS1A	0.793574	0.099825	0.999488
ANLN	1.22996	0.803557	0.497815
ANO6	1.6621	0.0425235	2.70765
ANP32A	0.935422	0.138555	0.488364
ANP32B	0.829373	0.139011	0.484552
ANP32E	1.00831	0.924844	0.639338
ANPEP	0.255959	0.178583	1.01161
ANTXR1	2.29454	0.0393965	2.65795
ANXA1	0.855243	0.118156	1.16712
ANXA11	0.711846	0.108427	1.23797
ANXA2	1.08127	0.798016	1.20094
ANXA3	1.32288	0.787191	0.343931
ANXA4	1.21817	0.10671	1.80889
ANXA5	1.78575	0.0137462	1.6207
ANXA6	1.45952	0.296473	3.04543
ANXA7	0.738799	0.0136337	1.52098
AOC3	5.30261	0.0121476	3.27734
AP1B1	1.12325	0.272588	1.30135
AP1G1	1.53325	0.0112704	1.31377
AP1G2	0.763098	0.00438239	0.794073
AP1M1	1.04704	0.206889	1.16903
AP2A1	0.977211	0.488655	1.32343
AP2A2	1.32682	0.112686	1.85936
AP2B1	0.778376	0.242507	1.23638
AP2M1	0.906233	0.729017	1.25359
AP2S1	1.19451	0.07948	1.62799
AP3B1	1.40733	0.0487767	1.40885
AP3D1	0.976988	0.564278	1.21065
AP3S1	0.995755	0.978597	1.45262
AP4S1	0.983248	0.557283	1.57095
APAF1	1.26413	0.0495302	2.36541
APCS	0.874258	0.331166	2.6598
APEH	0.939659	0.719224	0.904283
APEX1	0.791307	0.14769	0.51879
API5	1.60306	0.122404	0.736811
APIP	0.978887	0.567243	0.76079
APLP2	0.864246	0.674602	0.780605
APMAP	0.814109	0.205948	2.38379
APOA1	0.615648	0.487492	1.68833
APOA1BP	0.605156	0.00238595	0.63888
APOA2	1.08071	0.494547	1.30534
APOA4	0.979736	0.135083	1.75685
APOBR	1.07562	0.167071	1.79685
APOC1	0.864168	0.848935	1.33465
APOC2	0.819238	0.505041	1.28502
APOC3	0.969641	0.34412	0.878507
APOD	7.6454	0.102106	1.68795
APOE	1.65874	0.149118	1.6659
APOH	0.838687	0.141452	2.54516
APOL1	2.45972	0.00972625	1.52596
APOL2	1.9448	0.00325165	2.70602
APOL3	1.62118	0.0577826	2.20323
APOM	0.873579	0.079605	1.40138
APOO	0.658721	0.21351	2.84133
APP	0.991254	0.976561	0.958035
APPL1	0.93051	0.0167075	1.00211
APPL2	1.11847	0.169982	1.18496
APRT	0.496861	0.0238544	0.683699
AQP5	0.512993	0.149919	0.544427
AQR	1.26322	0.000118743	0.884755
ARAP1	0.961484	0.144805	0.739714
ARCN1	1.01913	0.952466	1.0286
ARF3	1.31705	0.0476966	1.01387
ARF4	1.47737	0.191917	1.25464
ARF5	0.744397	0.035269	0.90877
ARFGAP1	1.00848	0.35222	1.25375
ARFGAP2	1.07729	0.423502	0.599538
ARFGAP3	1.01539	0.373901	0.776527
ARFGEF1	0.867763	0.267985	0.835019
ARFGEF2	1.06245	0.0424902	1.12462
ARFIP1	0.86484	0.429381	0.691335
ARFIP2	0.866982	0.563268	0.700789
ARGLU1	1.20829	0.373408	0.82236
ARHGAP1	1.36543	0.00127009	1.12836
ARHGAP10	0.972443	0.949745	2.35589
ARHGAP17	1.55449	0.00243135	1.30291
ARHGAP18	1.64235	0.0805679	1.82528
ARHGAP25	1.21753	0.402217	1.93238
ARHGAP29	0.350648	0.198531	0.117521
ARHGAP30	1.24961	0.227684	3.2362
ARHGAP5	1.04606	0.135907	0.780297
ARHGDIA	1.00328	0.97875	0.9982
ARHGDIB	2.23395	0.0565044	1.7343
ARHGEF1	1.06127	0.716399	1.42583
ARHGEF10	0.975646	0.852309	0.990083
ARHGEF11	1.17946	0.0135994	0.960259
ARHGEF12	1.49026	0.00408261	0.893357
ARHGEF17	0.997726	0.993726	0.862054
ARHGEF2	1.26025	0.0471826	1.30602
ARHGEF5	0.948625	0.755181	0.68571
ARHGEF7	1.48228	0.00225342	1.20394
ARID1A	1.2015	0.00334127	0.93223
ARID2	1.07638	0.0624844	0.74169
ARID3A	1.15525	0.17947	2.2196
ARID4B	0.943763	0.373901	0.780838
ARIH1	1.38831	0.136385	1.48846
ARIH2	0.993929	0.924588	0.892335
ARL1	0.842049	0.117854	1.02819
ARL2	0.77465	0.163992	1.17772
ARL3	1.20185	0.548006	1.13828
ARL6	0.898459	0.373901	0.770903
ARL6IP1	1.16581	0.451085	2.12597
ARL6IP4	0.582467	0.0424924	0.610614
ARL6IP5	0.808762	0.0850457	2.5537
ARL8A	1.19142	0.455051	0.877746
ARL8B	0.939084	0.481226	0.48023
ARMC5	0.957308	0.174872	0.859501
ARMC8	0.667559	0.323273	0.790434
ARMCX3	1.00139	0.373901	0.914852
ARNT	1.23996	0.0906004	0.794782
ARPC1A	0.889276	0.770587	0.574953
ARPC1B	0.881971	0.541704	0.974045
ARPC2	1.06222	0.0179449	0.982258
ARPC3	0.795222	0.22531	0.844208
ARPC4	1.05254	0.698771	1.49404
ARPC5	1.35845	0.203007	0.862274
ARPC5L	0.810712	0.107692	0.687567
ARPIN	1.40991	0.0897056	1.0214
ARRB1	1.08442	0.801748	1.85117
ASAH1	1.20235	0.578964	1.83622
ASAP1	0.967789	0.436728	1.0244
ASCC3	1.23507	0.00598276	0.824931
ASH2L	1.29067	0.171491	0.775219
ASL	0.948209	0.123871	0.704025
ASMTL	0.931878	0.00883285	0.778495
ASNA1	0.82217	0.595906	1.16411
ASNS	0.628264	0.474775	0.515121
ASPH	1.12726	0.21156	1.67338
ASPSCR1	0.947735	0.0937594	0.71627
ASS1	0.512636	0.027043	0.200463
ASUN	0.743396	0.0954555	1.00732
ATAD2	0.500903	0.358672	1.4002
ATF2	0.786793	0.201776	0.837737
ATF7IP	1.31074	0.25547	0.692222
ATG16L1	0.891421	0.623299	0.862967
ATG2B	1.33702	2.58e-05	0.921383
ATG3	0.671762	0.173761	0.852849
ATG4B	1.079	0.528669	0.493017
ATG5	0.904969	0.485084	1.34395
ATG7	1.04023	0.16487	1.16952
ATIC	0.87438	0.489668	0.496937
ATL1	1.35834	0.307747	3.97021
ATL2	1.2128	0.127398	2.22437
ATL3	0.994913	0.982518	2.80829
ATM	0.805602	0.438063	1.0598
ATN1	1.03466	0.547583	0.547175
ATOX1	0.92692	0.195188	0.37109
ATP11A	1.20609	0.10795	0.718314
ATP12A	0.999055	0.373901	1.4742
ATP13A1	0.901081	0.172417	1.70829
ATP1A1	0.955691	0.597344	1.73606
ATP1A3	0.983524	0.208694	1.63523
ATP1A4	0.992502	0.373901	1.43679
ATP1B1	1.16638	0.680853	1.77657
ATP1B3	0.647802	0.0534575	1.207
ATP2A2	0.964449	0.93738	1.59074
ATP2A3	1.08927	0.814221	2.13982
ATP2B1	1.14387	0.870236	0.968664
ATP2B4	1.50116	0.359792	1.03506
ATP2C1	0.707868	0.406977	1.41231
ATP5A1	1.08073	0.116662	1.99552
ATP5B	0.90499	0.636865	1.78173
ATP5C1	0.869628	0.19837	1.59833
ATP5D	0.563206	0.0241459	1.37135
ATP5H	0.706602	0.0709959	2.82
ATP5J	0.879182	0.217031	1.04558
ATP5L	0.51211	7.1717e-05	3.81845
ATP5O	0.865757	0.0622894	3.20921
ATP6V0A2	0.892689	0.62703	1.13507
ATP6V1A	0.8527	0.730929	1.13274
ATP6V1B1	0.444752	0.0844433	1.11465
ATP6V1B2	1.90029	0.0128787	1.70582
ATP6V1C1	1.01405	0.528554	0.96555
ATP6V1D	1.10995	0.59394	1.16078
ATP6V1E1	0.895695	0.67147	1.22562
ATP6V1G1	1.0064	0.974591	1.20171
ATP6V1H	0.716387	0.228741	1.00127
ATPIF1	0.758367	0.00214105	0.687781
ATRN	1.13276	0.00473096	1.56419
ATRX	1.03937	0.643436	0.834681
ATXN10	0.744623	0.0155359	0.491891
ATXN2	0.987769	0.947689	0.780843
ATXN2L	1.1022	0.649214	0.654259
ATXN3	1.13315	0.19961	0.731711
AUP1	0.687549	0.000595057	1.64973
AVL9	0.951438	0.315043	0.815991
AZGP1	1.09021	0.206452	1.50456
B2M	1.0658	0.0834946	2.05187
B4GALT7	0.881675	0.00253856	1.54027
BAD	0.911164	0.247023	0.6757
BAG1	0.871874	0.0594207	0.816369
BAG2	0.970456	0.955035	2.80908
BAG3	1.15784	0.0983833	2.0562
BAG5	1.1128	0.617481	0.804257
BAG6	0.617886	0.0268475	0.798061
BAIAP2	0.498105	0.0422776	0.366625
BAIAP2L1	0.897301	0.834007	0.735115
BANF1	0.85736	0.129793	0.560202
BASP1	0.995315	0.989271	4.31007
BAX	0.984507	0.651714	0.89556
BAZ1B	1.19864	0.00529629	0.953606
BBOX1	0.348229	0.0064124	0.295139
BBX	0.747455	0.167718	0.511086
BCAM	0.586924	0.327359	0.303149
BCAP29	0.963959	0.526583	2.90084
BCAP31	0.93903	0.114163	1.8844
BCAS2	0.766475	0.315316	0.986836
BCAS3	0.795638	0.00533914	0.859331
BCAT1	12.4055	0.0062984	1.81054
BCAT2	0.671776	0.0456335	0.904642
BCCIP	1.70025	0.00695346	1.10864
BCKDHA	0.896161	0.177479	0.69545
BCL10	0.815471	0.0223004	0.596375
BCL2L1	1.23509	0.490761	0.382802
BCL2L13	1.06727	0.620705	0.740423
BCL2L2	0.970971	0.306476	0.807998
BCL7C	0.692644	0.0825752	1.00924
BCLAF1	0.955464	0.844597	0.776408
BCR	1.06628	0.744893	0.708564
BDH2	1.01105	0.774086	0.655776
BECN1	0.662415	0.0310599	0.937392
BGN	4.06611	0.0402272	2.11616
BICD1	0.870943	0.136995	0.5186
BICD2	1.02704	0.869851	1.19062
BID	0.567795	0.0102955	0.676529
BIN1	1.02126	0.116117	0.978078
BIN2	2.04718	0.18863	2.7498
BIRC6	1.39815	0.0097929	0.742146
BLOC1S1	0.833757	0.192375	1.20944
BLOC1S2	1.39924	0.0401049	1.60471
BLOC1S3	0.955181	0.393553	0.94819
BLVRA	1.10488	0.325665	1.10386
BLVRB	0.53626	0.0418249	1.56762
BMPR2	1.51696	0.248051	0.5282
BMS1	1.12566	0.59009	0.930938
BOD1L1	0.963482	0.887264	0.875521
BOLA2	0.978432	0.768576	0.79907
BOP1	0.414434	0.106428	1.02604
BPGM	1.00061	0.99682	1.87183
BPHL	0.925767	0.665573	0.828367
BPNT1	0.683052	0.177042	0.38498
BPTF	0.783437	0.329693	0.615655
BRAP	1.13491	0.736902	0.886093
BRCC3	0.786548	0.0568938	1.19291
BRD2	0.664895	0.00641022	0.70366
BRD3	1.18428	0.367349	0.926304
BRD4	1.14774	0.427263	0.634145
BRD7	0.871799	0.230996	0.562672
BRD8	0.976664	0.583011	0.679674
BRE	0.96321	0.383488	0.926356
BRIX1	0.845901	0.335196	1.16133
BRK1	1.07185	0.681406	0.844141
BROX	1.10456	0.000516946	1.07877
BSG	0.854463	0.122652	1.34207
BST1	1.21416	0.586937	1.85847
BST2	1.06551	0.804926	1.05025
BTF3	0.914142	0.238139	0.88767
BTF3L4	0.819722	0.0159554	0.845694
BTK	1.40501	0.212147	2.31663
BTN3A3	1.61008	0.00998099	1.55817
BUB3	1.47739	0.0620142	1.13682
BUD13	0.722935	0.129379	1.30292
BUD31	1.10303	0.323213	0.804606
BYSL	0.764989	0.237054	0.591652
BZW1	1.10465	0.719982	1.02817
BZW2	0.548188	0.0115057	1.10181
C10orf11	0.800363	0.00441369	0.517
C10orf32	0.908844	0.830539	1.10632
C10orf54	0.891852	0.482803	3.0803
C11orf54	0.387191	0.0138633	0.265694
C11orf68	0.956734	0.30485	1.31907
C11orf73	0.701331	0.16668	0.619858
C12orf10	0.651384	0.0183138	0.803187
C12orf43	0.568198	0.149428	0.503303
C12orf57	0.726485	0.266915	0.76879
C14orf159	1.19426	0.00719974	1.11854
C14orf166	1.05358	0.785566	1.16026
C15orf52	1.06795	0.557719	0.572444
C16orf13	0.725598	0.0177676	0.684927
C16orf58	0.765971	0.0941829	2.48328
C16orf62	1.50932	0.506768	4.3417
C16orf80	0.736137	0.387812	1.40242
C17orf59	0.859642	0.277305	0.90189
C17orf62	0.91274	0.377111	2.52453
C17orf75	0.510251	0.0577415	0.291578
C18orf25	1.26586	0.0952922	0.742662
C19orf10	0.620005	0.00516512	1.5916
C19orf43	0.807397	0.108901	0.48953
C19orf66	1.25473	0.0108159	1.23597
C1orf123	0.93578	0.105868	0.552481
C1orf198	1.28739	0.0162544	1.26154
C1QA	1.59062	0.0939748	1.72112
C1QB	1.30404	0.391485	1.49248
C1QBP	0.566414	0.00730761	1.38887
C1QC	1.35058	0.335491	1.70939
C1QTNF5	0.995773	0.705159	1.38352
C1R	1.99407	0.153479	1.99507
C1RL	0.978853	0.119324	1.63052
C1S	2.03801	0.124812	2.27205
C2	1.22065	0.488643	1.94227
C21orf2	1.00964	0.751982	1.69775
C21orf33	0.743175	0.014062	0.763463
C21orf59	0.773908	0.0821324	0.493238
C2CD5	1.25699	0.0400112	1.11566
C3	0.936612	0.836905	1.78063
C4BPA	1.16669	0.186394	1.65336
C4BPB	0.94894	0.713839	2.12141
C4orf27	0.684496	0.124817	0.695975
C4orf32	1.85752	0.116401	3.98067
C5AR1	1.1449	0.629375	3.6875
C5orf51	1.7583	0.12641	0.871863
C6	1.61692	0.0295585	1.33294
C6orf132	1.17836	0.664061	0.317188
C6orf211	0.885768	0.367247	0.901629
C6orf222	0.914361	0.0934515	5.6641
C7	15.7581	0.27042	1.83747
C7orf50	0.848579	0.00179252	0.958251
C8A	0.992241	0.373901	1.42887
C8orf33	0.546032	0.0890569	0.573973
C8orf82	0.717246	0.00280013	0.54445
C9	0.959287	0.344691	1.90401
C9orf114	0.950867	0.125493	1.04079
C9orf142	0.933354	0.233599	0.733218
C9orf41	0.724159	0.00903934	0.72256
C9orf64	0.834333	0.31738	0.793548
CA1	0.990447	0.13069	2.97918
CA2	1.21304	0.00564378	2.83969
CA3	10.212	0.000328263	2.14836
CAAP1	0.706671	0.173686	0.886126
CAB39	1.05421	0.261344	0.847105
CAB39L	0.742614	0.19362	0.850999
CABIN1	1.08415	0.274934	0.892489
CACNA2D1	2.2648	0.0848876	4.99682
CACYBP	0.642829	0.00210602	0.6491
CAD	0.845749	0.308295	0.718868
CADM1	1.03429	0.911834	1.15738
CALB2	8.02708	0.00247435	4.21438
CALCOCO1	1.22879	0.118182	1.26695
CALD1	1.84682	0.0788862	2.03567
CALML3	0.970282	0.693871	1.2882
CALR	1.02899	0.915925	1.18656
CALU	1.31472	0.47677	1.20419
CAMK1	1.12858	0.584847	1.01169
CAMK2B	1.02054	0.447016	1.46392
CAMK2D	1.84183	0.180335	2.16945
CAMKK2	0.808485	0.382875	1.04924
CAMP	0.931835	0.116331	3.10075
CAMSAP1	1.09793	0.650386	0.725484
CAMSAP3	0.843961	0.529659	0.585635
CAND1	1.38158	0.0151574	0.994746
CAND2	0.899275	0.116157	0.722984
CANX	0.758757	0.0918356	1.3597
CAP1	1.36571	0.0770553	1.43731
CAP2	0.80956	0.639175	1.02719
CAPG	0.881336	0.135966	0.833494
CAPN1	0.88495	0.126327	1.12079
CAPN2	1.33393	0.00391207	1.14922
CAPN5	0.633539	0.0415439	1.15113
CAPNS1	1.14411	0.0137653	1.33739
CAPRIN1	1.3178	0.142731	0.911422
CAPS	0.463486	0.0193555	0.294203
CAPZA1	1.15106	0.186451	1.08667
CAPZA2	0.98062	0.897958	1.0441
CAPZB	1.2523	0.161448	1.16636
CARD11	0.821246	0.116677	1.04802
CARD8	1.36195	0.21282	1.47148
CARHSP1	0.555501	0.0280225	0.77099
CARKD	1.02208	0.636765	0.946258
CARM1	1.02169	0.928087	0.887396
CARS	1.34929	0.0133818	1.06912
CASC3	0.797067	0.000166009	0.917527
CASC4	1.01115	0.932683	1.89235
CASK	1.32762	0.119032	1.1338
CASP1	1.88672	0.00825675	1.1359
CASP3	1.73584	0.00859856	1.01493
CASP4	0.637619	0.0530714	1.00047
CASP6	1.11818	0.0760579	1.17988
CASP8	0.900874	0.532311	0.528831
CAST	1.41812	0.116117	1.54997
CAT	0.92073	0.735267	2.9596
CAV1	1.37627	0.46318	3.91757
CBFB	1.27134	0.000345383	0.987252
CBL	1.41434	0.242473	0.857064
CBLL1	1.21735	0.352196	0.812339
CBR1	0.767517	0.0151154	0.510654
CBS	0.580282	0.0987849	0.16181
CBWD1	1.00444	0.873978	0.483711
CBX1	0.726202	0.0391042	1.10566
CBX3	0.700186	0.197322	0.739544
CBX5	1.27541	0.0781933	0.716148
CC2D1A	0.950534	0.373901	0.823328
CCAR1	1.03536	0.0125394	0.60773
CCAR2	0.978873	0.738319	0.796953
CCBL2	0.73789	0.059315	1.13893
CCDC104	0.869879	0.230215	0.783982
CCDC117	1.13278	0.600658	0.309715
CCDC124	0.742687	0.201523	0.603266
CCDC132	1.04101	0.605627	1.18641
CCDC22	0.922396	0.154287	1.35163
CCDC47	0.461699	0.0327758	1.52742
CCDC50	1.10638	0.835693	1.50959
CCDC6	1.12332	0.898405	0.215924
CCDC8	0.831891	0.329811	1.31865
CCDC80	4.7749	0.122052	3.55899
CCDC88A	1.0302	0.723282	1.55593
CCDC88B	1.08491	0.138351	1.95214
CCDC88C	1.08786	0.0184048	0.79998
CCDC91	0.837492	0.219592	1.22452
CCDC93	1.2178	0.00190249	1.39963
CCDC94	1.02692	0.0223308	0.695394
CCL5	1.59895	0.395324	3.24401
CCM2	0.970693	0.723661	1.49613
CCND1	1.00621	0.984307	1.0649
CCNDBP1	0.82631	0.33957	0.547023
CCNE1	1.18388	0.832189	0.317307
CCNK	1.24662	0.340037	0.932534
CCNY	0.913467	0.205065	0.880039
CCNYL1	1.06832	0.349025	1.21411
CCP110	0.914947	0.669394	1.12688
CCS	0.805259	0.0443587	0.986142
CCT2	0.69087	0.14023	0.85319
CCT3	0.707419	0.125436	0.858124
CCT4	0.667898	0.0746035	0.790272
CCT5	0.952796	0.925603	0.835649
CCT6A	0.883815	0.415509	0.807221
CCT7	0.687029	0.131419	0.826912
CCT8	1.10818	0.708799	0.797959
CD109	3.69368	0.0372402	1.52545
CD14	1.19935	0.496455	3.42393
CD151	1.29501	0.315272	0.923167
CD163	1.88296	0.0723321	3.58254
CD209	0.957128	0.932628	4.16623
CD248	3.3159	0.00378481	1.89469
CD276	1.12358	0.305596	0.902299
CD2AP	1.002	0.989188	0.761923
CD34	2.15808	0.000831366	3.41642
CD36	10.5277	0.000902189	2.49851
CD38	2.12042	0.339209	4.16286
CD3E	1.48831	0.428407	4.0807
CD3G	1.14805	0.794862	2.24472
CD44	1.82689	0.0777705	2.58778
CD46	0.576614	0.0294464	1.04172
CD47	0.532888	0.0860154	0.961019
CD5	1.01257	0.946813	2.80425
CD53	1.96106	0.26849	1.89517
CD55	0.839933	0.033276	1.99381
CD59	0.76017	0.177281	0.85972
CD63	1.00207	0.983401	1.51135
CD7	0.970862	0.811199	3.39702
CD74	1.17214	0.0398317	1.62832
CD81	1.08599	0.426437	1.43726
CD82	0.460544	0.000160499	1.72044
CD84	2.17206	0.0759624	1.97947
CD9	0.759725	0.537046	0.552005
CD93	2.66234	0.00874981	1.50204
CD97	1.53948	0.0830377	2.17785
CD99	0.969417	0.893915	2.23565
CDAN1	0.987154	0.373901	1.23414
CDC16	2.0011	0.00066741	1.18259
CDC23	0.999503	0.998334	1.30506
CDC27	0.953992	0.549204	1.178
CDC37	0.819961	0.536228	0.685156
CDC37L1	0.918509	0.2652	1.33305
CDC40	0.994354	0.233146	1.37135
CDC42	1.16437	0.0289333	0.950827
CDC42BPA	0.961221	0.819456	1.08167
CDC42BPB	1.21651	0.25072	1.05401
CDC42EP1	1.0307	0.610107	1.03157
CDC42EP4	0.407642	0.044107	0.489115
CDC5L	0.900915	0.750665	0.76324
CDC73	1.03227	0.153985	0.961613
CDH1	1.08103	0.74243	0.515582
CDH11	4.60268	0.049493	3.15041
CDH13	1.53193	0.110974	2.04546
CDH2	4.53686	0.0728947	0.301926
CDH5	2.63518	0.000160932	1.68603
CDH6	1.26729	0.868898	0.253731
CDK1	0.752895	0.604163	0.788855
CDK11B	1.22802	0.0675618	0.785369
CDK16	0.796116	0.362371	0.52611
CDK5RAP2	0.996181	0.984358	0.732984
CDK5RAP3	0.604437	0.00107442	1.11945
CDK6	1.4953	0.0673785	2.70743
CDK9	1.03789	0.0710198	0.734534
CDKN2A	0.874349	0.672346	0.4958
CDKN2AIP	0.921162	0.216337	0.611888
CDKN2AIPNL	0.50198	0.00603982	0.517814
CDKN2C	0.977554	0.852716	1.44835
CDR2L	0.751058	0.00135601	1.27412
CDV3	0.764812	0.240521	0.731565
CDYL	0.603559	0.152079	0.434753
CEBPZ	0.612563	0.0635239	0.910771
CECR1	1.34916	0.0214543	1.78907
CECR5	0.964281	0.228526	0.927553
CELF1	1.27953	0.277325	0.910167
CELF2	1.59538	0.404115	2.16212
CELSR1	1.03056	0.942106	0.452871
CELSR2	1.12801	0.685096	0.68845
CENPF	1.16881	0.784397	0.716168
CENPI	1.22388	0.545958	0.762564
CEP164	0.925891	0.121925	0.762006
CEP170	1.66082	0.0147088	0.995145
CEP170B	1.3246	0.27637	0.704447
CEP192	1.41498	0.0177803	1.52494
CEP250	1.03277	0.0264003	1.072
CEP41	1.20318	0.231439	1.08057
CERCAM	1.10155	0.152447	1.49198
CERS2	1.0278	0.0144922	1.95738
CES1	2.18783	0.165612	3.26072
CES2	1.1642	0.372352	1.13061
CETN1	0.891422	0.397386	0.800485
CFB	0.346013	0.0509639	1.70183
CFDP1	0.727631	0.0354651	0.591192
CFH	0.989467	0.986909	2.0092
CFHR1	0.919374	0.632447	2.27169
CFHR2	0.993729	0.197911	0.914696
CFI	1.52901	0.0131707	1.70376
CFL1	0.990261	0.370404	1.05891
CFL2	0.961363	0.173766	0.959739
CGN	0.748201	0.170519	0.485134
CGNL1	1.91136	0.0562044	2.20032
CGREF1	0.819786	0.00625807	0.677864
CHAF1B	0.933245	0.85861	0.976573
CHAMP1	2.16373	0.000778667	0.831737
CHCHD3	0.785542	0.1665	2.7996
CHCHD4	0.852858	0.505409	0.953778
CHCHD7	0.739517	0.0229657	0.533308
CHD3	1.06847	0.153234	0.771454
CHD4	1.06936	0.151717	0.857728
CHD7	2.27679	0.0301075	1.45838
CHD8	1.42932	0.0870852	0.922912
CHEK2	0.895346	0.206079	1.19288
CHERP	0.86953	0.196394	0.547499
CHGA	1.00351	0.941981	3.78649
CHID1	1.00087	0.373901	1.35262
CHL1	1.40873	0.348441	1.59078
CHMP1A	0.909408	0.162754	1.1328
CHMP2A	0.680566	0.379782	0.590394
CHMP2B	0.969542	0.423955	0.792089
CHMP3	1.00069	0.979863	1.05182
CHMP4A	0.566014	0.0381084	1.5889
CHMP4B	1.07055	0.543351	0.825978
CHMP4C	0.310356	0.0750146	0.639035
CHMP7	1.0019	0.989207	0.984522
CHORDC1	0.70138	0.12984	0.505087
CHPF2	0.993113	0.824461	1.52559
CHTOP	0.994896	0.373901	0.880267
CIAPIN1	0.965905	0.881677	0.872552
CILP	7.10219	0.0195573	6.55965
CIRBP	1.23091	0.605143	0.589656
CISD1	0.483651	0.00194927	1.41627
CIT	0.695753	0.546841	0.534377
CIZ1	0.922151	0.058179	0.476181
CKAP4	0.983088	0.76844	3.34199
CKAP5	1.12494	0.538154	1.17329
CKB	0.893006	0.134008	0.959062
CKS2	0.574629	0.421586	0.755951
CLASP1	1.30308	0.00330486	0.871734
CLASP2	1.12491	0.13748	0.980036
CLASRP	0.957932	0.118372	0.816744
CLC	0.931715	0.451007	2.67294
CLCC1	0.85443	0.00863691	1.71778
CLCN7	1.0349	0.164146	1.44643
CLEC11A	1.13246	0.138343	1.67443
CLEC16A	1.37999	0.0595046	0.978357
CLEC3B	1.13272	0.166666	1.56469
CLIC1	0.550617	0.0371563	0.880994
CLIC3	0.897765	0.143062	0.831954
CLIC4	2.0846	0.00292381	1.10497
CLIC5	0.951852	0.521571	0.420091
CLIC6	0.779749	0.511644	1.11133
CLINT1	0.884596	0.156275	0.930029
CLIP1	1.0137	0.92331	0.917551
CLIP2	1.12429	0.216137	1.56848
CLMN	1.08753	0.747482	0.736963
CLN5	0.935386	0.285824	1.1483
CLNS1A	0.604395	0.127108	0.921335
CLPB	0.785645	0.547808	1.02054
CLTA	0.973096	0.786209	1.51336
CLTB	0.88671	0.0643966	1.60581
CLTC	0.880491	0.330608	1.81497
CLU	0.221605	9.9977e-05	0.540034
CLUH	0.954473	0.360855	0.878057
CMAS	0.643614	0.0203438	1.09875
CMC1	0.972965	0.373901	0.789022
CMC2	0.952059	0.505889	1.46633
CMC4	0.932787	0.108992	0.239581
CMPK1	1.00964	0.539005	0.564434
CMPK2	2.10465	0.000957878	1.11375
CMTM6	0.714763	0.455121	1.84618
CNBP	0.591877	0.169764	0.555963
CNDP2	1.09646	0.431403	0.873105
CNN1	2.07739	0.0587368	3.40364
CNN2	2.4963	0.000333367	1.77843
CNN3	1.20873	0.374039	1.23676
CNNM3	0.978555	0.373901	0.982922
CNOT1	1.80116	0.0701453	0.847623
CNOT10	1.01397	0.933821	0.867355
CNOT2	1.01129	0.373901	0.943803
CNOT3	0.892563	0.640466	0.820142
CNP	0.865654	0.110534	1.102
CNPY2	0.663081	0.000585599	0.698482
CNPY3	0.78507	0.0491608	0.774671
CNRIP1	0.926349	0.771375	3.63552
CNTN1	1.04774	0.960064	4.04215
CNTNAP2	0.826184	0.303067	6.13293
COA4	0.628206	0.0159578	0.168619
COA6	0.854235	0.102538	0.810666
COASY	0.620532	0.00720884	0.730293
COG1	0.710659	0.00613328	0.999385
COG2	0.922867	0.263211	0.748566
COG3	1.24881	0.130668	1.2058
COG4	0.937347	0.379637	1.23514
COG5	1.53566	0.0125101	1.17951
COG7	0.996269	0.964641	1.2668
COL11A1	4.22087	0.065809	3.43219
COL12A1	0.758839	0.801963	1.02219
COL14A1	4.7728	0.284304	5.61061
COL18A1	0.998241	0.373901	1.08407
COL1A1	3.13974	0.00491053	3.84681
COL1A2	3.28514	0.0355636	4.23513
COL3A1	5.23188	0.0065928	3.2845
COL4A2	3.0713	4.16e-07	1.5138
COL4A3BP	0.825246	0.216447	0.989187
COL5A1	2.19375	0.000835177	2.19098
COL5A2	3.5366	0.000495838	2.75216
COL6A1	2.01278	0.129679	1.81631
COL6A2	1.65756	0.256058	1.80508
COL6A3	4.85239	0.0997838	2.67374
COLEC12	2.32811	0.111403	3.83363
COLGALT1	1.07983	0.486601	2.16792
COMMD1	0.875068	0.151397	0.93969
COMMD6	0.880922	0.0449934	1.08939
COMMD7	0.81186	0.0688643	1.26981
COMMD9	0.886624	0.691739	0.948725
COMP	3.25349	0.00713977	3.53834
COMT	0.840332	0.136557	1.10562
COPA	1.09381	0.49875	1.16756
COPB1	0.789432	0.272163	1.06659
COPB2	0.509421	0.122764	0.987674
COPE	0.574112	0.00199714	1.06732
COPG1	0.542943	0.205696	1.05503
COPG2	1.08626	0.707274	0.852366
COPS2	0.653985	0.262054	0.924309
COPS3	0.879732	0.0507462	1.05738
COPS4	0.780224	0.224825	0.866192
COPS6	0.770829	0.12342	0.975865
COPS7A	0.796432	0.296967	1.16247
COPS8	1.30616	0.396494	0.784749
COPZ1	0.946606	0.827238	0.959078
COPZ2	2.53247	0.00314481	1.55509
COQ5	0.57945	0.302675	0.955121
COQ9	1.00888	0.907818	1.08001
CORO1A	1.08475	0.78508	1.71224
CORO1B	0.810031	0.276157	1.16735
CORO1C	1.33577	0.0630963	1.20999
CORO7	1.04945	0.563442	2.53588
COTL1	1.55388	0.111774	1.5415
COX17	0.64832	0.0715167	0.188521
COX4I1	0.923109	0.592641	3.00806
COX5A	0.751543	0.522081	1.87459
COX5B	0.751419	0.0122912	2.1765
COX6B1	0.735984	0.34943	1.30593
COX6C	0.843381	0.255235	3.33646
CP	0.273124	0.0446697	1.57485
CPA3	2.33676	0.0706665	4.18887
CPD	0.932738	0.777475	1.2293
CPM	1.17669	0.0810259	1.76408
CPN1	0.970932	0.453129	2.37881
CPN2	0.963488	0.544578	2.10764
CPNE1	0.875114	0.458441	0.76697
CPNE2	1.70276	0.0373718	1.18766
CPNE3	0.234074	7.2118e-05	1.13348
CPNE7	0.96999	0.313809	1.50945
CPOX	0.960123	0.436511	0.926572
CPPED1	0.729418	0.0506017	0.841537
CPQ	0.862963	0.517239	1.3538
CPSF1	0.519567	0.0334234	0.886213
CPSF3	0.932294	0.748894	1.01324
CPSF4	0.831315	0.10736	0.794517
CPSF6	0.95823	0.795104	0.78194
CPSF7	1.09351	0.221518	1.21099
CPT1A	0.969636	0.441507	2.39854
CPT2	1.07794	0.231961	1.02562
CPVL	1.01826	0.944229	3.11554
CPXM1	1.19385	0.712492	1.49837
CPXM2	1.21824	0.6814	3.8993
CRABP2	0.496549	0.0365359	0.261931
CRB3	0.847259	0.03456	0.635975
CRBN	0.818894	0.165326	0.832367
CREBBP	1.46389	0.0896402	0.837876
CRELD2	0.983175	0.373901	1.88067
CREM	0.99449	0.854133	1.09128
CRIP2	0.914164	0.862519	0.396066
CRK	1.03425	0.746871	1.16039
CRKL	0.954932	0.805818	0.780483
CRLF3	1.04995	0.26085	1.40317
CRMP1	1.06576	0.359607	1.72917
CRNKL1	1.12175	0.21341	0.999424
CROCC	1.00898	0.373901	0.979645
CRTAP	1.07702	0.349296	2.2364
CRY1	1.17419	0.607014	0.359134
CRYAB	0.402085	0.0286346	0.364807
CRYL1	0.87538	0.576615	1.51173
CRYZ	0.659527	0.185385	0.761254
CRYZL1	1.05076	0.0471189	0.833095
CS	1.40982	0.0492807	1.0485
CSDE1	0.958115	0.716035	1.10102
CSE1L	0.920296	0.754886	0.688682
CSF1	1.27568	0.0231322	0.42277
CSK	1.04733	0.731901	1.40968
CSNK2A2	1.1236	0.392255	1.13815
CSNK2B	0.629289	0.0674499	1.25528
CSPG4	1.02785	0.116716	1.61049
CSRP1	1.27817	0.000602882	1.29702
CSRP2	0.88215	0.760139	1.10725
CST3	1.02569	0.938321	1.17878
CSTB	0.936201	0.282348	0.724422
CSTF2	0.934884	0.739121	0.685458
CSTF2T	1.17072	0.208855	0.877053
CSTF3	1.0995	0.208058	0.769283
CTAGE5	1.02351	0.234442	2.75905
CTBP1	0.867171	0.370775	0.930621
CTBP2	1.09972	0.25981	0.943673
CTBS	0.986205	0.877567	1.07932
CTCF	0.861574	0.153811	0.979469
CTDP1	0.938854	0.235018	0.89894
CTF1	0.558848	0.067373	0.709506
CTGF	1.58021	0.000171542	1.15035
CTHRC1	1.88582	0.00144497	2.48267
CTIF	1.08212	0.210391	1.00961
CTNNA1	0.955333	0.705181	0.752877
CTNNA2	1.10954	0.117247	0.813675
CTNNB1	1.07167	0.642026	0.860039
CTNNBL1	1.04097	0.590724	0.726163
CTNND1	1.17239	0.000196686	0.819849
CTPS1	0.986912	0.947263	0.90609
CTPS2	0.962592	0.55621	0.864481
CTR9	1.28007	0.260916	1.02851
CTSA	1.55473	0.0638736	1.95279
CTSB	0.589255	0.015031	0.500166
CTSC	1.10734	0.86583	2.64502
CTSL	2.1241	0.000363454	1.57092
CTSS	1.55076	0.373284	3.14742
CTSZ	1.27311	0.0708762	1.7581
CTTN	0.849879	0.476047	0.666141
CTTNBP2NL	1.1314	0.136549	0.737466
CUL1	1.22408	0.00439219	1.11268
CUL2	0.877125	0.373347	1.13329
CUL3	0.640235	0.111701	1.02195
CUL4A	1.2044	0.307948	0.89692
CUL4B	1.07416	0.432685	0.824763
CUL5	0.645564	0.0449396	0.697259
CUL7	0.747635	0.10575	0.555294
CUL9	0.995473	0.373901	0.785966
CUTA	0.437775	0.00475113	0.595376
CUX1	1.27376	0.197949	2.6837
CWC15	0.418081	0.0153518	0.622674
CWC22	0.67137	0.107736	0.738034
CWC27	0.948135	0.129231	0.815687
CWF19L1	1.21115	0.00853847	0.887605
CXADR	0.855193	0.860934	0.678906
CXXC1	0.985682	0.373901	0.87253
CYB5A	0.680354	0.0356955	2.08358
CYB5B	1.48217	0.0412037	2.31142
CYB5R1	0.625992	0.00717432	1.28314
CYB5R2	1.00598	0.841329	1.02627
CYB5R3	0.975072	0.675169	2.29444
CYBA	1.07727	0.293617	2.45561
CYBB	2.62448	0.0700939	2.46912
CYCS	0.982196	0.928646	0.604728
CYFIP1	1.01734	0.90709	1.3451
CYFIP2	0.757432	0.123667	0.735644
CYGB	1.34843	0.213618	1.57954
CYHR1	0.702862	0.0200962	0.550183
CYP20A1	0.967687	0.880991	2.5206
CYP27A1	0.643149	0.407388	2.73468
CYR61	0.639948	0.0759635	0.917173
CYTH3	1.18577	0.0252252	1.28151
DAAM1	0.818018	0.35749	0.632914
DAB2	2.74752	0.105747	2.24526
DAB2IP	1.00088	0.92936	0.79098
DAG1	1.00116	0.996564	0.890403
DAK	0.941102	0.176682	0.66045
DAP	0.786172	0.215097	0.481776
DAP3	0.875401	0.0504168	1.19735
DARS	0.618629	0.244605	0.745686
DARS2	0.751818	0.396617	1.26364
DBI	0.961538	0.75704	0.235486
DBN1	0.78658	0.191906	1.52454
DBNL	0.93828	0.183321	0.829767
DBR1	0.870662	0.619344	0.84292
DCAF11	0.811651	0.0872105	0.882397
DCAF5	1.33179	0.126755	1.33673
DCAF6	0.953471	0.486807	0.716304
DCAF7	0.866499	0.468227	0.843891
DCAF8	0.889641	0.0807544	0.950052
DCHS1	1.20803	0.532904	2.30649
DCN	1.96038	0.439951	2.87633
DCPS	0.56263	0.0147322	0.670331
DCTD	1.12971	0.465894	1.10094
DCTN1	1.02155	0.77678	1.37626
DCTN2	0.750035	0.0535139	1.23006
DCTN3	0.814198	0.0423901	1.11492
DCTN4	1.07296	0.171898	1.28769
DCTPP1	0.370972	0.0110413	0.584902
DCUN1D1	0.721361	0.446797	0.570063
DCUN1D3	1.34895	0.105744	1.89088
DCXR	0.597691	0.00466395	0.902601
DDA1	1.00721	0.940826	0.542573
DDAH1	1.67045	0.00135403	0.631277
DDAH2	0.461956	0.00188183	0.622508
DDB1	0.826101	0.0676645	0.654496
DDOST	0.806249	0.0326008	3.24745
DDRGK1	0.685812	0.00375951	1.13002
DDT	0.973809	0.780651	0.423603
DDTL	0.714485	0.24329	0.499669
DDX1	0.960693	0.472765	0.864418
DDX10	0.649405	0.107308	0.799284
DDX17	1.57755	0.168494	0.767501
DDX18	0.911317	0.177018	0.822581
DDX19B	1.20169	0.00115824	1.04611
DDX20	1.05455	0.172989	0.940902
DDX21	0.846653	0.618272	0.687054
DDX23	1.18967	0.509896	0.748101
DDX24	1.05876	0.303943	0.813184
DDX25	0.95423	0.231404	0.860931
DDX27	0.799449	0.0831697	0.808096
DDX39A	0.680259	0.153399	0.916761
DDX39B	0.900603	0.179359	0.641748
DDX3X	1.53524	0.00132861	1.06573
DDX4	0.977384	0.373901	0.906102
DDX42	0.699974	0.00165145	0.749563
DDX46	1.11161	0.150382	0.827404
DDX47	1.26658	0.363709	0.546571
DDX5	1.01429	0.846464	0.875403
DDX50	0.888857	0.215647	0.614573
DDX52	0.756853	0.0124151	0.794048
DDX54	0.697211	0.321057	0.62967
DDX56	0.84272	0.0629141	1.15245
DDX58	2.63874	0.0144485	0.913508
DDX6	0.953746	0.450519	0.890193
DDX60	3.8124	0.00729675	1.00968
DDX60L	3.32974	0.000562521	0.848662
DECR1	0.912113	0.151724	0.997426
DEF6	1.02701	0.810454	1.91763
DEK	0.586863	0.116895	0.887753
DENND4C	1.06075	0.146509	0.924985
DENR	0.885004	0.670005	0.675904
DEPTOR	1.00564	0.993046	1.5309
DERA	1.03476	0.642722	1.19016
DES	0.669733	0.44663	4.56909
DFFA	0.837996	0.000774666	0.723954
DGKA	1.0882	0.395913	1.1454
DHCR7	0.488249	0.400462	0.85802
DHRS1	1.12102	0.136719	1.20041
DHRS11	0.693945	0.0170245	0.940627
DHRS3	0.999566	0.995302	2.37073
DHRS7	0.718792	0.0167076	3.08197
DHX15	1.11043	0.14127	0.795614
DHX16	0.664831	0.0221545	0.781341
DHX29	0.984575	0.729665	1.55182
DHX30	0.909057	0.567096	0.882382
DHX36	0.471553	0.0542349	0.576145
DHX37	0.871548	0.479024	0.673019
DHX38	1.1312	0.0135268	0.876209
DHX57	0.941427	0.373901	1.06887
DHX58	1.10109	0.104946	2.17507
DHX8	0.74349	0.291927	0.943294
DHX9	1.03352	0.841567	0.828769
DIABLO	0.722149	0.21478	0.822211
DIAPH1	1.17172	0.623067	0.601612
DIAPH2	1.14569	0.625585	1.3191
DICER1	1.88632	0.000283443	1.17795
DIDO1	0.992328	0.373901	0.837779
DIS3	1.31061	0.00741674	0.944054
DIS3L	1.03593	0.679786	1.17909
DIS3L2	0.849391	0.155921	0.578978
DKC1	0.828595	0.118371	0.757203
DLAT	0.755213	0.0265797	1.46104
DLD	1.53043	0.0109911	1.35556
DLG1	0.914819	0.63181	1.0265
DLG2	1.07159	0.209725	0.953893
DLG3	0.845953	0.174217	0.880907
DLG4	1.05107	0.38668	1.56534
DLG5	1.08109	0.386791	0.69097
DLGAP4	1.06525	0.0836616	1.07123
DLST	1.17925	0.172836	1.22921
DMD	1.48856	0.387168	2.7085
DMXL2	1.49564	0.00769469	1.91142
DNAJA1	0.925172	0.445935	0.871935
DNAJA2	0.786085	0.0133059	0.863004
DNAJB1	0.619264	0.131392	0.566128
DNAJB11	0.446787	0.125376	1.22529
DNAJB12	0.699989	0.0536594	1.34245
DNAJB2	0.982648	0.366859	0.616353
DNAJB4	0.975698	0.296975	1.21532
DNAJB6	1.03031	0.22961	0.988136
DNAJC1	0.786878	0.539656	3.12712
DNAJC10	0.801964	0.654116	1.25495
DNAJC13	0.949496	0.904678	0.904789
DNAJC17	0.965902	0.400083	0.825715
DNAJC2	0.915617	0.118771	0.678428
DNAJC21	0.646571	0.0745466	0.971351
DNAJC25	0.938579	0.313795	0.852386
DNAJC3	0.951397	0.655267	0.980623
DNAJC5	1.25333	0.0844794	1.53668
DNAJC7	0.550017	0.00396058	0.704539
DNAJC8	0.904137	0.181138	0.978967
DNAJC9	0.830213	0.128086	0.970848
DNASE2	0.789022	0.237309	0.83459
DNM1	1.51148	0.195924	0.90915
DNM1L	1.05362	0.108249	1.1396
DNM2	0.970162	0.485406	0.788266
DNM3	1.44023	0.136717	0.8779
DNMBP	1.41854	0.0796462	3.52929
DNMT1	1.15099	0.242474	1.15962
DNPEP	0.92808	0.232145	0.755277
DNPH1	0.755112	0.172084	0.819163
DOCK11	3.9208	0.0501047	2.7835
DOCK2	2.06508	0.0994093	2.42661
DOCK3	0.993032	0.373901	1.39244
DOCK4	2.20303	0.000268421	1.4056
DOCK6	1.03421	0.759689	0.775865
DOCK7	1.25137	0.451004	1.08939
DOCK8	1.89047	0.234419	1.91735
DOCK9	2.99892	0.00283903	1.12058
DOK2	1.08878	0.557547	1.86108
DOPEY2	0.99885	0.98399	1.23967
DPCD	1.20247	0.0592597	0.886142
DPF2	1.04873	0.453466	0.829346
DPM1	0.871442	0.672193	2.37345
DPP3	0.818873	0.381723	0.954329
DPP4	1.04002	0.929609	1.47876
DPP7	0.821595	0.288844	1.17425
DPP9	0.995192	0.833648	1.47359
DPY30	0.624581	0.0128878	0.496071
DPYD	2.57506	0.141668	1.80977
DPYSL2	1.61233	0.43407	1.89631
DPYSL3	1.0248	0.858545	1.31911
DR1	0.77235	0.136862	1.14962
DRG1	0.937794	0.330008	0.724375
DRG2	0.869367	0.0511498	0.880926
DSC2	2.19941	0.247406	0.0958628
DSG2	1.95097	0.51202	0.300004
DST	1.94205	0.139341	1.30861
DSTN	0.846878	0.157184	0.756269
DTD1	0.582347	0.244723	0.484568
DTNA	1.22284	0.344714	0.9785
DTX3L	1.60226	0.37943	0.763433
DTYMK	0.827611	0.225295	0.641059
DUS3L	0.806361	0.0159477	0.789477
DUSP12	0.805518	0.183088	0.643061
DUSP23	0.889137	0.11144	0.889932
DUSP3	0.95692	0.660248	1.00608
DUT	0.705084	0.103306	1.1715
DXO	0.761999	0.0309008	0.595787
DYNC1H1	1.75501	0.0290327	1.24253
DYNC1I2	0.748529	0.125007	1.25204
DYNC1LI1	0.983804	0.373901	1.13459
DYNC1LI2	1.68701	0.00397495	1.27387
DYNLL1	1.11505	0.193987	0.796926
DYNLL2	0.5974	0.0853693	0.484042
DYNLRB1	1.12124	0.646475	1.22897
DYNLT1	1.78484	0.0286666	1.16647
DYSF	1.7519	0.00134288	2.72789
E2F4	0.943825	0.217614	0.839415
EARS2	0.854236	0.231794	0.836698
EBNA1BP2	0.800337	0.162512	0.743957
ECE1	1.06673	0.250646	1.4778
ECH1	1.125	0.702422	2.32249
ECHDC1	1.09077	0.203867	1.72665
ECHDC3	0.699475	0.0149511	0.563044
ECHS1	1.78082	0.00170778	1.39425
ECI1	0.693573	0.102377	1.1827
ECI2	0.629115	0.116017	1.06585
EDC4	0.98871	0.382774	1.37379
EDEM3	1.06827	0.650334	1.32467
EDF1	1.14399	0.43751	0.350994
EEA1	0.862303	0.224416	1.2092
EEF1A2	0.840291	0.355012	0.693868
EEF1B2	0.567177	0.0354271	1.18054
EEF1D	0.507277	0.00158372	0.990827
EEF1E1	0.73063	0.515475	0.821642
EEF1G	0.634803	0.158241	1.05281
EEF2	0.880151	0.604611	0.880554
EEF2K	0.968224	0.920954	1.01446
EEFSEC	0.602665	0.117872	0.554865
EFEMP1	6.28599	0.130261	1.74343
EFEMP2	0.919597	0.573127	3.02458
EFHD2	1.01653	0.940564	1.36423
EFR3A	0.772921	0.000605543	1.75802
EFS	0.933147	0.524769	2.28544
EFTUD2	0.756198	0.274665	0.900307
EGFR	0.707956	0.135245	0.971145
EGLN1	0.798654	0.163375	0.538367
EHBP1	1.19072	0.0921187	1.65322
EHBP1L1	1.073	0.498792	1.94452
EHD1	1.05125	0.589699	1.66652
EHD2	1.77335	0.0104618	2.6404
EHD4	1.5721	0.00172911	1.38725
EHMT1	1.03979	0.296045	0.60144
EIF1	0.742914	0.216905	0.691591
EIF1AX	0.763001	0.00582287	0.699014
EIF2A	0.449978	0.0148292	0.346271
EIF2AK2	2.4582	0.00253117	1.0221
EIF2AK4	1.0045	0.373901	1.02866
EIF2B1	0.763912	0.612677	0.562063
EIF2B2	0.977475	0.932214	0.911112
EIF2B3	0.863792	0.104516	0.902755
EIF2B4	0.961901	0.150489	1.0292
EIF2B5	0.809531	0.0354595	1.04627
EIF2S1	1.16973	0.428356	1.0407
EIF2S2	0.657885	0.00481348	1.03816
EIF2S3	1.04143	0.119209	1.17799
EIF3A	1.75016	0.081021	1.04922
EIF3B	0.90792	0.241862	1.29591
EIF3C	0.770357	0.0114422	1.00269
EIF3D	0.927597	0.312233	1.1108
EIF3E	0.842248	0.217798	1.39025
EIF3F	0.693631	0.0642969	1.13349
EIF3G	0.805314	0.128915	0.991584
EIF3H	0.808345	0.0379877	1.39985
EIF3I	0.742569	0.214683	1.3746
EIF3J	0.618671	0.236681	1.17319
EIF3K	0.624498	0.207004	1.10099
EIF3L	0.88965	0.300185	1.23737
EIF3M	1.1311	0.0572288	1.21624
EIF4A1	0.975461	0.668957	1.25256
EIF4A2	0.899453	0.466241	0.892631
EIF4A3	0.612021	0.112129	1.15292
EIF4B	0.863224	0.228912	0.560493
EIF4E	0.890909	0.58843	0.567388
EIF4G1	0.775734	0.486622	0.621248
EIF4G2	1.43392	0.151413	0.756721
EIF4G3	1.28199	0.00377669	1.41468
EIF4H	1.19598	0.55239	0.614893
EIF5	0.925852	0.0758353	1.09934
EIF5A	0.845454	0.16012	0.784927
EIF5B	1.02353	0.692567	0.960362
EIF6	0.615993	0.0505669	0.953719
ELAC2	0.953223	0.462195	0.936849
ELAVL1	0.9374	0.850339	1.00374
ELL	1.01263	0.867479	0.811078
ELMO1	1.4318	0.134638	2.74214
ELMO2	1.52668	0.00252345	2.59736
ELP2	1.27197	0.0486118	0.914189
EMC10	0.731602	0.270974	2.42035
EMC8	0.690359	0.0138035	2.08059
EMD	0.879165	0.591885	0.810399
EMILIN1	2.24965	0.262022	1.89765
EML1	1.30914	0.0302091	1.43123
EML3	1.03443	0.689177	1.4988
EML4	1.21506	0.0144921	1.01851
ENAH	0.922316	0.0706987	1.02325
ENDOD1	0.352885	0.0227423	0.919471
ENGASE	1.00984	0.864743	0.558713
ENO1	0.844672	0.463421	0.4961
ENO2	0.898846	0.116388	0.601604
ENO3	0.978441	0.36801	0.600818
ENOPH1	0.654911	0.120148	0.483119
ENPEP	2.68984	0.0284993	1.81988
ENPP1	5.73129	0.00171075	9.62122
ENPP2	2.40846	0.302979	2.20976
ENPP4	0.62225	0.123479	1.20567
ENSA	0.840762	0.120254	0.280983
ENTPD1	1.67089	0.0112365	2.72267
ENY2	0.868898	0.275441	0.917567
EOGT	1.22276	0.215012	2.63135
EP300	1.61856	0.00283989	1.19266
EPB41	0.966541	0.582093	1.31342
EPB41L1	0.952375	0.547794	0.439189
EPB41L2	1.44977	0.454995	1.96505
EPB41L3	1.53176	0.0898214	2.72895
EPB42	1.00254	0.560687	4.47944
EPC1	1.01266	0.78448	0.778652
EPCAM	0.698123	0.25626	0.776546
EPHB2	1.30956	0.000335062	1.4656
EPHB3	0.800365	0.686417	0.738303
EPHB4	1.18193	0.218233	1.62966
EPHX1	0.742564	0.228674	2.9219
EPM2AIP1	0.886159	0.597481	0.3331
EPN1	0.775602	0.308299	1.07314
EPPK1	0.82279	0.786945	0.450754
EPRS	0.838973	0.120237	0.858966
EPS15	1.48148	0.092797	1.44797
EPS15L1	1.05609	0.252331	1.20826
EPS8	1.52932	0.531247	0.707656
EPS8L1	0.896531	0.559122	0.629615
EPS8L2	1.20255	0.209285	0.841614
EPX	0.970538	0.371393	1.80341
ERAP1	2.00767	0.00350155	1.66785
ERBB2	0.511588	0.0814085	1.09718
ERC1	1.29427	0.0701371	0.910144
ERCC4	0.963825	0.738978	0.663121
ERCC5	1.32059	0.0312161	0.630858
ERGIC1	0.600551	0.00133158	1.64836
ERGIC3	0.766407	0.0384291	1.69411
ERH	0.874811	0.576741	0.743153
ERICH1	0.979597	0.748747	0.883719
ERLEC1	0.646427	0.0624628	2.81497
ERLIN1	1.26067	0.0731654	1.95239
ERMP1	1.60104	0.00133335	2.39166
ERO1L	0.567156	0.124302	0.687959
ERP29	0.597138	0.110562	0.747276
ERP44	1.15284	0.647826	0.965839
ESD	0.975132	0.875061	1.23696
ESF1	0.800492	0.134639	0.755917
ESRP1	0.590074	0.121729	0.364507
ESRP2	0.968512	0.812764	0.675995
ESYT1	1.16452	0.159024	1.53803
ESYT2	0.8847	0.176758	1.44647
ETF1	1.09994	0.628344	0.731028
ETFA	0.782262	0.492753	0.938349
ETFB	0.655431	0.430598	0.854058
ETFDH	1.13291	0.151234	3.34852
ETHE1	0.947639	0.344477	1.17452
ETV3	1.15308	0.0251451	0.634478
ETV6	1.27695	0.234919	1.10794
EVI5L	0.993485	0.948914	1.02471
EVL	1.12558	0.487845	1.2911
EVPL	0.860812	0.049658	0.453912
EWSR1	1.45016	0.174141	0.754463
EXOC1	0.966955	0.212097	1.09243
EXOC3	1.01455	0.761216	0.967321
EXOC4	1.03697	0.373901	1.0341
EXOC5	1.27328	0.0467807	1.05299
EXOC6B	1.08571	0.601874	0.809211
EXOC7	0.937151	0.744348	1.08957
EXOC8	1.09896	0.173299	1.28806
EXOSC10	1.17182	0.0458882	1.06806
EXOSC2	0.786705	0.337265	0.990691
EXOSC6	0.898454	0.29418	0.949369
EXOSC7	0.765012	0.307011	0.870877
EXOSC9	0.880086	0.455167	1.04657
EZR	1.12937	0.758864	0.756466
F10	0.909128	0.430467	2.30547
F12	0.986474	0.271299	1.28417
F13A1	2.19134	0.210594	3.18212
F13B	0.854111	0.0646241	1.98019
F2	0.986441	0.23077	1.80121
F9	0.978759	0.373901	2.28769
FABP3	0.719391	0.386541	1.29321
FABP4	349.741	0.000829161	2.82178
FABP5	0.828161	0.380887	0.780277
FABP6	0.456913	0.349111	0.479139
FAF1	0.913139	0.527393	0.764782
FAH	0.719788	0.208074	0.939526
FAHD2A	0.644344	0.0296707	0.444497
FAHD2B	0.731417	0.0243505	0.385084
FAM114A1	1.0769	0.830773	1.65114
FAM114A2	0.994619	0.597555	0.997137
FAM115A	0.943954	0.57855	1.15382
FAM115C	1.02921	0.789281	1.32562
FAM118A	1.14655	0.528864	1.39341
FAM120A	0.985989	0.90182	0.903107
FAM120B	1.08897	0.50313	0.805679
FAM120C	1.67046	0.0600293	0.640377
FAM129A	1.38911	0.0918035	3.38801
FAM129B	0.8	0.148233	0.484795
FAM134A	0.870323	0.12289	1.03708
FAM134C	0.647682	0.01167	2.09603
FAM136A	0.99208	0.964252	0.48449
FAM153A	0.891672	0.373901	3.304
FAM160B1	1.61213	0.198015	1.54408
FAM171A2	0.770721	0.112875	0.755577
FAM175B	2.21909	0.00514163	1.31579
FAM192A	1.14471	0.0965231	0.506932
FAM195B	0.75742	0.0954263	0.630771
FAM208A	1.2836	0.47849	0.622278
FAM21A	1.3304	0.237606	1.22097
FAM3C	1.2378	0.11457	2.05933
FAM49A	1.31129	0.0707034	1.55337
FAM49B	0.758442	0.216692	0.773894
FAM65A	1.13616	0.0876976	1.54674
FAM76B	0.556296	0.0988247	0.482684
FAM83H	0.620744	0.036052	0.388089
FAM84B	0.476784	0.0759001	0.623153
FAM8A1	0.473763	0.00602093	1.58076
FAM91A1	1.03136	0.952441	0.513783
FAM96B	0.779622	0.0524308	1.25218
FAM98A	1.07546	0.0213302	1.10353
FAM98B	1.00445	0.908446	0.847602
FANCI	1.53321	0.0951376	0.798539
FAP	3.77667	0.000181532	3.63623
FARP1	1.16134	0.507553	1.16718
FARSA	0.785586	0.351179	0.672235
FARSB	1.13103	0.614095	0.501459
FAS	1.22593	0.467327	1.9763
FASN	1.41988	0.152494	1.48312
FAT1	1.27263	0.706099	1.33573
FAU	0.682314	0.2494	0.840294
FBL	0.577008	0.0108135	0.812263
FBLIM1	1.07763	0.464071	1.96766
FBLN1	1.664	0.103544	2.39719
FBLN2	2.00473	0.00699161	3.37396
FBLN5	0.718725	0.258381	2.61031
FBN1	6.11806	0.00681805	1.21475
FBN2	2.08231	0.0287105	1.06817
FBP1	1.09673	0.20738	2.2697
FBXO4	0.750613	0.0297801	0.84823
FBXW8	0.838151	0.597791	0.61077
FCER1G	2.34559	0.0181524	4.26517
FCGBP	0.934402	0.691895	1.40829
FCGR1A	1.6758	0.0300042	1.98698
FCGR3A	1.90181	0.0592169	3.01788
FCGRT	0.992277	0.965484	2.06854
FCHO2	0.909963	0.696845	1.83054
FCHSD1	1.00566	0.901814	1.07403
FCHSD2	1.04558	0.149881	1.33725
FDPS	0.906754	0.613531	0.949601
FDX1	0.61835	0.00273632	0.96148
FECH	1.0223	0.373901	1.55071
FEN1	0.675393	0.00999102	0.617423
FER	1.25917	0.0147764	1.03948
FERMT2	1.58357	0.0128698	1.49591
FERMT3	1.32921	0.255199	2.41692
FETUB	0.965077	0.18263	2.02195
FGA	0.97999	0.100465	2.36241
FGB	0.995862	0.373901	2.37807
FGD2	1.11105	0.567927	1.39868
FGD4	0.97019	0.542912	0.844962
FGG	0.933357	0.160562	2.22558
FGL2	2.17925	0.237738	1.27663
FH	0.949415	0.791603	1.12376
FHIT	0.831186	0.117889	0.384353
FHL1	1.61995	0.120228	2.43573
FHL2	0.653969	0.0106017	1.36376
FHL3	1.1361	0.111318	2.66877
FHOD1	1.12126	0.431197	1.80493
FIG4	1.21137	0.222676	1.05667
FILIP1	1.17982	0.440483	0.647496
FILIP1L	1.72364	0.164505	2.22751
FIP1L1	1.05979	0.0822446	0.982749
FIS1	0.824837	0.060796	0.504952
FKBP10	0.649043	0.098672	1.28373
FKBP15	1.45344	0.00156304	1.36087
FKBP1A	1.01559	0.844308	0.841705
FKBP2	0.874049	0.240728	1.20612
FKBP3	0.777715	0.0140977	0.663417
FKBP4	0.516835	0.192312	0.569012
FKBP5	1.52039	0.580707	2.39162
FKBP7	0.917182	0.827997	2.46283
FKBP8	0.595257	0.000270107	0.978176
FKBP9	1.01611	0.626189	1.44299
FKBPL	0.378664	0.0652237	1.00268
FLII	1.08293	0.109028	1.24707
FLNA	1.2265	0.585884	0.908748
FLNB	1.33666	0.592173	0.786943
FLNC	1.1367	0.111424	1.04711
FLOT1	0.630858	0.145033	1.76303
FLOT2	1.22554	0.0113922	1.80448
FMNL1	1.20139	0.0967896	1.89839
FMNL2	1.25358	0.00575404	1.17707
FMNL3	1.69624	0.041988	1.31645
FMOD	0.86703	0.311891	0.824147
FMR1	1.20433	0.021936	0.824258
FN1	2.78656	0.0217242	1.99896
FN3K	0.872045	0.156865	1.56347
FN3KRP	0.754743	0.0376754	0.798419
FNBP1	2.18016	0.00179884	1.87529
FNBP1L	1.13743	0.764654	0.613528
FNBP4	1.23649	0.156717	0.919067
FNDC1	4.46145	0.0037933	2.17606
FOCAD	0.831228	0.642027	1.36385
FOLR1	0.439869	0.530534	0.208758
FOLR2	0.780002	0.588874	2.59592
FRA10AC1	1.39664	0.070384	1.04726
FRMD8	1.01268	0.834875	1.0427
FRYL	1.72308	7.9606e-05	1.77843
FSCN1	0.959476	0.612814	1.42939
FSIP2	0.904519	0.274589	1.05289
FSTL1	1.27292	0.0072028	1.87309
FTH1	0.894978	0.104771	2.34192
FTL	1.02783	0.923302	2.5656
FTO	1.19386	0.0406781	0.892993
FUBP1	1.28386	0.205416	0.764669
FUBP3	1.20677	0.492389	0.866659
FUCA2	1.02376	0.914112	1.36537
FUS	1.24637	0.0978418	0.732239
FXR1	0.51912	0.111145	0.706571
FXR2	1.09258	0.056301	0.940244
FXYD1	0.315169	0.0344006	0.599669
FYB	1.5739	0.422209	2.57969
FYCO1	0.971484	0.784688	0.815725
G3BP1	0.924268	0.424726	0.779433
G3BP2	1.11574	0.257448	0.747562
G6PD	0.965858	0.693634	0.950795
GAA	0.922141	0.51863	0.818179
GABARAPL1	1.03242	0.847673	0.94457
GABPB1	0.841606	0.131275	0.740925
GAK	1.01461	0.905107	1.28948
GALK1	0.960408	0.178714	0.806051
GALM	1.00108	0.952652	0.975477
GALNS	1.13337	0.0830545	1.88296
GALNT1	1.59551	0.00728992	3.68154
GALNT2	0.997099	0.373901	2.36202
GALNT7	1.1661	0.276752	2.12935
GALT	0.915508	0.121871	0.691275
GANAB	1.08963	0.14432	1.36329
GAP43	1.04548	0.705185	3.08135
GAPDH	0.828375	0.50115	0.438142
GAPDHS	0.953999	0.188121	0.456082
GAPVD1	1.01209	0.32305	1.07441
GAR1	1.25616	0.456068	0.707115
GARS	1.12298	0.624867	1.00485
GART	0.760522	0.132856	0.660333
GATAD2A	1.00611	0.95796	0.824969
GATAD2B	1.30247	0.222196	0.400942
GATM	0.36736	0.403433	2.66659
GBAS	0.814623	0.0671735	0.965673
GBE1	1.0457	0.842341	1.16673
GBF1	2.02174	0.00275312	1.53887
GBP1	2.48528	0.0120453	0.773098
GBP2	2.03614	0.0813792	1.19863
GBP3	1.66495	0.00926161	0.681501
GBP5	2.16314	0.000159179	1.82805
GBP7	1.03386	0.585411	0.736297
GC	0.95964	0.288464	1.56213
GCA	1.03171	0.756769	1.27024
GCC1	0.997892	0.373901	1.05574
GCC2	1.12505	0.578826	0.947588
GCDH	0.748852	0.0933186	0.6714
GCFC2	0.909309	0.200601	0.51986
GCLC	0.926577	0.498332	1.19709
GCLM	0.662386	0.116176	0.955123
GCN1L1	0.90203	0.803372	0.627164
GDI1	1.03571	0.178007	1.03702
GDI2	1.30373	0.00479133	1.04427
GEMIN2	0.966094	0.850101	1.57791
GEMIN5	0.819713	0.285687	0.934128
GET4	0.902616	0.075114	0.93382
GFAP	0.493448	0.0986156	0.219471
GFER	0.885093	0.0668472	0.902799
GFM1	0.660928	0.292265	0.636436
GFOD1	0.758786	0.641397	0.720109
GFPT1	1.1443	0.398939	0.756998
GGA3	0.93327	0.605815	0.995724
GGCT	0.959954	0.326719	0.783744
GGCX	0.945984	0.4995	1.62422
GGH	0.455767	0.116454	1.05368
GGPS1	1.08817	0.296822	1.0329
GGT5	1.25076	0.307117	6.0772
GHDC	0.734335	0.0121517	1.40069
GID8	0.919585	0.545181	0.804466
GIGYF2	0.919748	0.533219	0.771509
GIMAP4	2.45188	0.0942813	1.47303
GIPC1	0.86081	0.136159	0.746896
GIT1	1.02971	0.430669	1.17267
GIT2	1.27113	0.00954598	1.46266
GLB1	1.00479	0.967556	2.00019
GLG1	1.28643	0.41535	2.49165
GLIPR2	0.900411	0.590021	1.6136
GLMN	0.989882	0.867863	1.15152
GLO1	0.333077	0.00869702	0.50169
GLOD4	1.01377	0.422338	0.852361
GLRX	1.28748	0.199053	1.31667
GLRX3	1.3685	0.107889	1.32797
GLRX5	0.716624	0.0196381	0.697034
GLS	1.07425	0.295583	1.1075
GLUD1	1.23259	0.563814	2.00129
GLUL	1.69201	0.0416918	2.11697
GLYR1	1.22405	0.247528	0.792588
GM2A	1.00191	0.988486	1.12337
GMDS	0.496267	0.104625	0.618347
GMFB	1.51448	0.155229	0.797772
GMFG	1.74066	0.455676	2.36546
GMIP	1.04868	0.52252	1.57499
GMPPA	0.967725	0.132078	1.2003
GMPPB	0.973557	0.376821	1.51744
GMPR	0.593325	0.167122	0.525442
GMPR2	0.9727	0.676216	0.709361
GMPS	0.419546	0.116095	0.517831
GNA11	1.01982	0.517704	1.58724
GNA12	1.14928	0.280338	1.88655
GNA13	0.955848	0.46723	1.63366
GNAI1	1.15033	0.0208556	2.08561
GNAI2	1.09282	0.212009	2.29768
GNAI3	1.12582	0.591394	1.62345
GNAQ	1.14354	0.0962787	1.30946
GNAS	0.953409	0.662811	1.10463
GNB1	1.17965	0.0622791	2.39975
GNB2L1	0.668526	0.188966	1.33243
GNB4	1.74752	0.0344882	2.60055
GNG12	0.657043	0.109149	1.1704
GNG5	0.876794	0.240185	1.11499
GNL1	0.768863	0.121781	0.590943
GNL2	0.981744	0.946152	0.683138
GNL3	0.658001	0.125595	0.696171
GNPDA1	0.838609	0.000143946	1.48828
GNPDA2	0.805979	0.391713	1.13567
GNS	1.31149	0.213322	1.36218
GOLGA2	0.936915	0.0866565	0.939689
GOLGA3	0.880205	0.540229	0.790675
GOLGA4	1.09546	0.321228	0.830973
GOLGA5	0.976121	0.927348	1.63104
GOLGB1	0.644344	0.15788	1.32526
GOLIM4	0.942933	0.532257	2.23223
GOLM1	1.75376	0.049726	3.43594
GOLPH3	1.01729	0.438271	1.23794
GOPC	0.973588	0.909889	1.05691
GORASP2	1.00141	0.996088	1.1553
GOSR1	1.5838	0.00243951	0.921844
GOT1	1.25037	0.0512983	0.966975
GOT2	0.693049	0.226478	0.73753
GPATCH11	0.787561	0.0177794	0.813109
GPATCH4	1.04165	0.373901	0.896555
GPATCH8	0.804918	0.00386017	0.616465
GPC1	1.01601	0.915139	1.84304
GPC4	1.16965	0.207621	2.54929
GPC6	2.06886	0.220211	4.56274
GPD1	3.15407	0.00152063	3.25889
GPD1L	1.07634	0.73716	0.514159
GPD2	1.16163	0.775492	1.40965
GPHN	1.0591	0.235702	1.41589
GPI	0.988487	0.733349	0.783464
GPKOW	0.829491	0.224821	0.520784
GPN1	0.82095	0.468005	0.843529
GPRC5B	0.759813	0.723237	0.423671
GPRC5C	0.525858	0.000184019	1.22637
GPS1	0.553134	0.0211505	1.16028
GPT	0.625147	0.162983	0.211922
GPT2	0.977947	0.927552	0.531239
GPX1	0.9697	0.339696	1.15663
GPX3	0.376979	0.0065352	2.42447
GPX4	0.877256	0.360184	1.15493
GPX7	0.987467	0.96028	1.46351
GPX8	1.21054	0.476701	2.94092
GRAMD4	1.10564	0.0473149	0.942489
GRB2	1.09605	0.484745	1.39187
GRB7	0.472709	0.0628303	0.51962
GRHPR	0.696947	0.053451	0.579197
GRIPAP1	1.01973	0.745193	0.658356
GRN	0.967417	0.544383	1.8223
GRPEL1	0.843447	0.114492	1.0896
GRSF1	0.884679	0.187246	0.785419
GSDMD	0.721816	0.00123274	0.721168
GSK3A	1.0385	0.500632	1.14895
GSK3B	0.776261	0.593996	0.8511
GSN	1.24975	0.226397	1.55023
GSPT1	0.878006	0.568701	0.690385
GSR	0.833941	0.282299	1.15214
GSS	0.677893	0.243554	0.603657
GSTA5	0.625371	0.0181116	0.507176
GSTK1	0.925713	0.379856	0.881585
GSTM1	0.95905	0.730688	0.701258
GSTM2	0.818766	0.135443	0.67222
GSTM3	0.827631	0.202329	1.06089
GSTM4	0.91999	0.578094	0.708976
GSTO1	0.92171	0.615718	1.38883
GSTP1	0.679259	0.0735753	0.40628
GSTT1	0.76994	0.00527411	0.527048
GSTT2	1.12497	0.465148	0.935939
GTF2E1	0.698478	0.529285	1.09379
GTF2F1	0.961547	0.693942	0.837251
GTF2F2	0.691425	0.0866633	1.17754
GTF2I	1.46287	0.0120892	0.472107
GTF3C1	1.16436	0.16949	0.6509
GTF3C2	0.939544	0.723929	0.605582
GTF3C3	0.589065	0.271446	0.735659
GTF3C4	0.996809	0.99137	0.653736
GTF3C5	0.896706	0.308631	0.9539
GTPBP1	1.52896	0.00146941	1.3077
GTPBP3	0.978742	0.373901	0.850306
GTPBP4	0.930048	0.602125	0.842766
GUCY1A2	1.01164	0.855801	1.10628
GUCY1A3	2.23792	0.00467095	1.87199
GUK1	0.867403	0.093001	0.619289
GUSB	0.952493	0.609622	1.19009
GXYLT2	2.097	0.0413324	4.97653
GYG1	0.853816	0.0100235	1.40011
GYS1	0.832202	0.589096	0.725616
H1F0	1.28503	0.660716	0.848119
H1FX	0.389716	0.0581028	0.693193
H2AFJ	1.15456	0.132997	1.47203
H2AFV	1.15725	0.605412	0.74713
H2AFX	0.44909	0.157113	1.21859
H2AFY	0.950562	0.641952	1.06508
H6PD	0.916235	0.641803	1.33433
HABP2	0.942704	0.34387	2.42968
HADH	0.806985	0.431797	0.610515
HADHA	1.12353	0.00379506	1.50485
HADHB	1.07044	0.632794	1.36307
HAGH	0.912084	0.198495	1.03498
HAPLN1	0.566564	0.0809634	0.795116
HAPLN3	0.946245	0.88674	1.59397
HARS	1.04191	0.66339	0.78436
HAT1	0.962443	0.89169	0.72348
HAX1	0.515272	0.00267524	0.961569
HBA1	4.08184	0.234986	3.81929
HBB	1.5779	0.544151	3.90915
HBD	1.0479	0.494132	4.87273
HBG2	0.947822	0.534499	3.34949
HBS1L	1.00504	0.96492	0.805019
HCFC1	1.18887	0.220628	0.816361
HCK	1.26819	0.105739	2.71857
HCLS1	1.70166	0.194225	2.20368
HDAC1	0.830227	0.188185	0.791907
HDAC10	1.02227	0.68748	1.13592
HDAC2	0.943111	0.770255	0.834805
HDAC5	0.720148	0.0493661	0.891778
HDAC6	0.982051	0.37948	0.713347
HDDC3	0.509824	0.026083	0.551454
HDGF	0.656301	0.128619	0.675883
HDGFRP2	0.844584	0.115346	0.596145
HDHD1	0.80531	0.0106851	0.5156
HDHD2	1.19616	0.221722	0.834035
HDLBP	1.08609	0.773774	0.992714
HEATR1	0.861158	0.519648	1.04982
HEATR2	0.746389	0.00196164	0.612027
HEATR3	0.999653	0.991967	0.811689
HEATR5A	1.26603	0.153468	1.48185
HEATR5B	1.06486	0.356531	1.05905
HEATR6	0.772925	0.216505	1.06008
HEBP1	0.718852	0.00424221	0.918314
HEBP2	0.822307	0.0839281	0.887621
HECA	1.24402	0.14641	0.917189
HECTD1	1.11337	0.105458	1.10765
HECTD3	1.15117	0.000986353	1.40956
HEG1	3.28878	0.000958663	1.38973
HELZ2	1.3763	0.000801248	0.991639
HEPH	0.981917	0.762287	4.61182
HERC1	1.56462	0.235421	1.15169
HERC4	1.03909	0.231145	0.902234
HERC5	2.29179	1.5e-07	1.48909
HEXA	1.00381	0.991516	2.07184
HEXB	1.1794	0.387833	2.21389
HEXIM1	0.513665	0.0229578	0.657819
HGS	0.806404	0.0555249	0.950561
HIBADH	0.79297	0.0149312	0.999193
HIBCH	0.77152	0.262507	0.528905
HID1	0.543971	5.2943e-05	0.576423
HINT1	0.765421	0.0972574	0.626698
HIP1	1.58527	0.00109192	1.45638
HIP1R	0.994553	0.923308	0.633508
HIRIP3	0.846744	0.142981	0.856139
HIST1H1B	0.53196	0.089386	1.3006
HIST1H1C	0.758643	0.361034	1.72631
HIST1H1D	0.649308	0.146031	1.24912
HIST1H1E	0.520736	0.0365149	1.66658
HIST1H3A	0.69338	0.287903	2.02646
HIST1H4A	0.784054	0.190941	1.95214
HIST2H2BF	1.15111	0.135998	1.31342
HK1	1.13457	0.00678706	0.858041
HK2	0.904446	0.845259	0.476519
HK3	1.11953	0.026703	1.79392
HLA-A	0.914195	0.521963	2.19224
HLA-B	1.14396	0.169815	2.56326
HLA-C	0.909492	0.567769	2.01509
HLA-DPA1	1.43143	0.157764	2.23991
HLA-DPB1	1.31392	0.307446	2.04833
HLA-DQA2	1.45246	0.443758	2.14622
HLA-DQB1	1.46388	0.0140862	2.04089
HLA-DRA	1.07584	0.734953	2.22005
HLA-DRB1	1.21423	0.548294	2.76127
HLA-E	1.01778	0.920285	1.64868
HLA-F	1.18389	0.386494	1.65477
HLA-G	1.03001	0.710052	2.24244
HLTF	0.393322	0.116365	0.460022
HM13	0.783064	0.010547	2.21209
HMBS	0.52487	0.109444	0.711894
HMCN1	1.6675	0.287317	1.1757
HMG20A	1.00803	0.934741	0.936453
HMG20B	0.915323	0.17693	0.8513
HMGA1	0.510616	0.0271376	1.13874
HMGB1	0.808893	0.133636	0.782283
HMGB2	0.724382	0.52373	0.761808
HMGB3	0.972181	0.916204	0.765768
HMGCL	0.970605	0.181746	0.954229
HMGCS1	0.918515	0.697596	1.2443
HMGN1	1.05243	0.461161	0.528915
HMGN3	0.783161	0.331758	0.428642
HMGN4	0.719897	0.12365	0.741839
HMGN5	0.886728	0.325441	0.661803
HMHA1	1.01953	0.886181	2.34532
HMOX1	2.37313	0.0109765	3.16276
HMOX2	0.975742	0.690368	1.65172
HN1	0.708417	0.00434246	0.716047
HN1L	0.799516	0.00189077	0.272939
HNMT	1.62709	0.370126	1.98297
HNRNPA0	1.02576	0.41924	0.98299
HNRNPA1	1.14978	0.087699	1.17084
HNRNPA2B1	1.4379	0.118268	0.920838
HNRNPA3	0.946036	0.81558	0.818727
HNRNPAB	0.596484	0.181732	1.07572
HNRNPC	0.951773	0.417082	0.979034
HNRNPD	1.24633	0.218496	0.678758
HNRNPDL	1.13059	0.0906699	0.969081
HNRNPF	0.967165	0.616313	0.929044
HNRNPH1	1.02967	0.574822	0.875666
HNRNPH2	1.25399	0.124895	0.754951
HNRNPH3	1.16445	0.35694	0.781234
HNRNPK	1.11276	0.576228	0.615278
HNRNPL	0.916087	0.215497	1.08868
HNRNPLL	0.903715	0.357063	0.426031
HNRNPM	1.15171	0.263814	0.707927
HNRNPR	1.35405	0.01278	1.00703
HNRNPU	1.30602	0.031671	0.776553
HNRNPUL1	0.927128	0.00248708	0.959399
HNRNPUL2	1.71116	0.0345321	1.45228
HOMER1	0.958562	0.569007	2.05156
HOMER3	0.975197	0.197556	0.990172
HOOK1	0.724823	0.178647	0.679958
HOOK2	0.74063	0.185218	0.527138
HOOK3	1.29642	0.222138	1.72845
HP	0.584922	0.358837	1.70562
HP1BP3	1.01421	0.941561	1.0332
HPCA	0.962348	0.155817	1.43054
HPCAL1	0.97285	0.230094	1.08884
HPRT1	0.765362	0.497578	0.618674
HPS3	0.922836	0.820625	0.852088
HPS5	1.15268	0.0829561	1.12554
HPS6	0.8978	0.410824	1.2141
HRG	0.872135	0.0494228	1.81543
HS2ST1	0.976269	0.780641	2.24098
HSBP1	0.711604	0.0723804	0.480887
HSD17B10	0.800295	0.553065	0.910315
HSD17B11	0.733045	0.0027919	2.19917
HSD17B12	0.778353	0.270883	2.38783
HSD17B4	1.29515	0.184221	1.88119
HSDL2	0.916094	0.795316	1.6003
HSP90AA1	0.724063	0.114897	0.626115
HSP90AB1	0.800428	0.22095	0.59516
HSP90B1	0.796587	0.256293	1.24584
HSPA12A	1.35728	0.254291	2.67064
HSPA12B	1.05561	0.177151	1.78394
HSPA13	0.67421	0.346717	1.71049
HSPA14	0.956647	0.517676	0.866916
HSPA1A	0.777115	0.42562	0.651105
HSPA2	0.944989	0.510857	1.38364
HSPA4	0.934137	0.547507	0.743493
HSPA4L	0.721705	0.425708	0.490021
HSPA5	0.832793	0.0863381	1.23988
HSPA6	0.906167	0.179455	0.710729
HSPA8	1.04892	0.329707	0.970913
HSPA9	0.858442	0.182531	0.877962
HSPB1	0.559628	0.247491	0.381686
HSPB6	1.44571	0.305579	1.13086
HSPBP1	0.826363	0.117886	0.72403
HSPD1	0.565055	0.0782349	0.810085
HSPE1	0.617731	0.153418	0.694592
HSPG2	1.62705	0.0014311	1.01113
HSPH1	0.737325	0.0159813	0.800619
HTATSF1	0.995979	0.55772	0.626183
HTRA1	1.78684	0.459147	2.8169
HTRA2	0.860814	0.201097	0.783689
HTT	1.39003	0.0138827	1.21917
HUWE1	1.29462	0.242063	0.734434
HYI	1.11228	0.324848	2.10656
HYOU1	0.622541	0.116389	1.03933
IAH1	0.520802	0.00154206	0.467622
IARS	1.18281	0.707805	0.728665
IARS2	1.04282	0.849895	0.814268
ICAM1	1.17179	0.0438953	2.40618
ICT1	0.478385	0.0434712	0.844414
IDE	2.12069	0.0515071	1.46292
IDH1	0.853204	0.513717	0.485431
IDH2	1.22842	0.575329	0.894134
IDH3A	1.07072	0.824563	1.72289
IDH3B	0.970407	0.685444	1.38242
IDI1	0.875831	0.381667	0.534724
IDO1	1.96676	0.0852603	0.728184
IFI16	1.69727	0.00155592	1.32115
IFI30	2.73485	0.0216317	2.32061
IFI35	1.03334	0.78974	1.32613
IFIH1	2.74049	0.000312082	1.31163
IFIT1	5.44669	0.00035235	1.80975
IFIT2	6.15314	0.000114053	1.62031
IFIT3	7.65957	6.397e-06	1.77906
IFIT5	4.43557	0.000916711	1.28581
IFITM3	1.35878	0.0559882	1.33895
IFT140	0.985883	0.603585	1.50232
IFT81	0.847512	0.152378	0.818822
IGBP1	0.57541	0.0237349	0.731923
IGF2BP2	0.576139	0.428136	0.671942
IGF2BP3	0.652251	0.334863	1.42483
IGF2R	1.6876	0.0169431	2.33761
IGFBP2	0.541737	0.200278	0.673709
IGFBP3	1.02467	0.666401	1.53029
IGFBP7	1.31436	0.661265	1.60155
IGHMBP2	0.960054	0.373901	0.65826
IGJ	4.39036	0.344315	1.95861
IGLL5	2.02523	0.488241	2.02563
IK	1.03844	0.373901	0.894595
IKBIP	0.738656	0.0508854	2.31163
IKBKAP	1.21381	0.335897	1.20559
IKBKB	1.11112	0.0538667	1.16619
IKBKG	1.0518	0.503907	1.18049
IKZF1	1.3602	0.43477	2.32085
IL16	1.18573	0.571511	1.76996
IL4I1	1.10991	0.00336794	0.847422
ILF2	0.927284	0.715954	0.802425
ILF3	1.18532	0.234916	0.808794
ILK	1.21712	0.00854627	1.34234
ILKAP	0.894566	0.066574	0.8382
ILVBL	0.54214	0.0211993	1.19785
IMMT	0.978563	0.239655	2.4132
IMPA1	0.964669	0.841746	0.775683
IMPDH1	0.990091	0.373901	0.82406
IMPDH2	0.718312	0.00247846	0.68242
INADL	1.19026	0.194437	0.948785
INF2	1.0686	0.113339	1.10083
INIP	1.02321	0.373901	0.71568
INPP5A	1.38595	0.000223417	1.771
INPP5D	1.49283	0.0993767	1.55793
INPPL1	1.0804	0.901795	0.544145
INTS2	0.778992	0.166316	0.999079
INTS3	0.990437	0.917173	0.776356
INTS4	0.707386	0.109734	0.742236
INTS5	0.946718	0.232404	0.776532
INTS7	1.03343	0.73793	0.818082
IP6K1	1.16368	0.0431946	1.13794
IPO11	1.09268	0.0530388	0.786841
IPO4	0.739474	0.236424	0.72745
IPO5	1.20157	0.151477	0.855803
IPO7	1.58649	0.0707302	0.896426
IPO8	1.0775	0.0716071	1.0327
IPO9	1.44975	0.318777	1.10134
IQGAP1	1.06853	0.644636	0.871272
IQGAP2	1.1773	0.751194	1.64981
IQSEC1	1.41584	0.0160899	0.997886
IQSEC2	1.03923	0.167904	1.24356
IRF2BP1	0.930748	0.413872	0.568778
IRF2BP2	0.734024	0.19953	0.605861
IRF2BPL	0.807222	0.449566	0.484028
IRF6	0.70388	0.294248	0.775313
IRF9	1.07272	0.302463	0.946588
IRGQ	1.01733	0.311803	1.24516
ISCA2	0.935188	0.653275	0.793593
ISG15	2.87795	0.00208086	1.28683
ISLR	1.80952	0.466474	1.74746
ISOC2	0.5333	0.128375	0.445871
IST1	1.24084	0.018319	1.2154
ISYNA1	0.808252	0.0394479	0.823281
ITGA1	3.59112	0.0139728	3.60162
ITGA11	2.40029	0.003312	2.58186
ITGA2B	0.971424	0.201488	4.38992
ITGA3	0.543291	0.335276	0.707913
ITGA5	2.30849	0.000230011	1.83697
ITGA6	1.41651	0.0254549	1.5972
ITGA7	1.53914	0.00173893	1.74418
ITGAM	1.73989	0.0283426	3.0089
ITGAV	1.41857	0.102763	2.76755
ITGAX	1.39783	0.285027	2.64111
ITGB1	1.3957	0.00243052	2.04496
ITGB2	1.19749	0.376124	2.92376
ITGB3	0.548262	0.0040532	4.26774
ITGB4	0.333315	0.00261264	0.627969
ITGB5	1.59368	0.103986	3.95082
ITGB7	0.999598	0.998887	2.4675
ITGB8	0.38682	0.409603	0.788854
ITIH2	0.991312	0.546102	2.26557
ITIH3	1.01397	0.159968	1.96605
ITIH4	1.03645	0.351371	2.01503
ITM2C	0.457633	0.000618579	1.19233
ITPA	0.837732	0.139593	0.629898
ITPK1	0.982804	0.708258	0.844496
ITPR1	1.38685	0.59456	2.52442
ITPR3	0.581099	0.184918	1.15244
ITSN1	1.4048	0.131495	1.59699
ITSN2	0.985562	0.890491	1.16636
IVD	0.864792	0.106908	0.748495
IWS1	0.885216	0.196141	0.517821
JAGN1	0.71147	0.390973	2.12935
JAK1	1.3308	0.372432	2.26588
JAK3	1.01895	0.948859	1.64447
JAM3	1.63615	0.464196	6.46565
JARID2	1.06747	0.400211	1.55171
JUNB	0.822252	0.172492	1.4623
KANK1	1.1145	0.0686117	1.29185
KANK2	1.31298	0.53872	1.61559
KANK3	1.01162	0.495035	2.30777
KANK4	1.07505	0.173444	1.61263
KANSL1	0.849056	0.0198185	1.37319
KARS	1.34348	0.137872	0.888581
KATNAL2	0.898655	0.324643	1.44862
KCMF1	1.02071	0.769944	0.948233
KCNAB2	1.15044	0.299643	1.53309
KCNH5	0.990703	0.363372	0.511316
KCTD1	2.16147	0.129242	0.623817
KCTD12	1.06535	0.877478	1.49371
KCTD18	0.748759	0.263824	0.482671
KCTD3	0.963162	0.373901	0.876982
KDELC2	0.730382	0.149783	1.24899
KDELR2	0.865737	0.29499	1.67879
KDM1A	1.09978	0.202985	0.901278
KDM3A	1.03602	0.898841	0.35725
KDM3B	1.00421	0.979499	0.435618
KDM4B	0.939314	0.373901	0.48765
KDM5C	1.10292	0.00674355	0.784436
KEAP1	0.714508	0.128135	0.811304
KHDRBS1	0.803716	0.147795	0.879621
KHDRBS3	0.562642	0.289802	0.578387
KHK	0.955023	0.208029	0.539608
KHSRP	0.920167	0.172555	0.968317
KIAA0020	0.878524	0.509292	0.869629
KIAA0196	1.0138	0.975989	1.22478
KIAA0556	1.11535	0.338238	0.874735
KIAA0930	1.20297	0.108242	1.93095
KIAA1033	2.20568	0.00505701	1.43466
KIAA1143	0.840044	0.183346	0.58626
KIAA1211	1.07364	0.655209	1.3544
KIAA1217	0.738686	0.485376	0.531636
[truncated: 2,440 more rows]
