# Supplementary material for: Evidence for the importance of post-transcriptional regulatory changes in ovarian cancer progression and the contribution of miRNAs
Source: Sci Rep. 2017 Aug 15;7:8171. doi: 10.1038/s41598-017-08502-z (PMC5557889; doi:10.1038/s41598-017-08502-z)
Supplement: Supplementary file 4 — Supplementary Table 4 [file 41598_2017_8502_MOESM4_ESM.xlsx]

## Sheet: Sheet1
Supplementary Table 4. Effects of fold change cut-off on Pearson correlation coefficient of differentially expressed genes on mRNA and protein levels
Fold change	r	p-value
1.2	0.39	2.5e-121
1.5	0.41	3.38e-79
1.8	0.4	8.62e-49
2	0.4	2.38e-35
2.2	0.38	5.29e-26
2.5	0.37	1.28e-17
