# Supplementary material for: Evidence for the importance of post-transcriptional regulatory changes in ovarian cancer progression and the contribution of miRNAs
Source: Sci Rep. 2017 Aug 15;7:8171. doi: 10.1038/s41598-017-08502-z (PMC5557889; doi:10.1038/s41598-017-08502-z)
Supplement: Supplementary file 5 — Supplementary Table 5 [file 41598_2017_8502_MOESM5_ESM.xlsx]

## Sheet: Additional file 5-Table S5
Supplementary Table 5. GeneGO biological pathways significantly enriched (p<0.05) among genes differentially expressed between the OV and OM samples on mRNA levels
Biological Pathways	p-value
Cell adhesion_ECM remodeling	1.72e-07
Immune response_Antiviral actions of Interferons	1.3373e-06
Development_NOTCH-induced EMT	0.000136152
Apoptosis and survival_TNF-alpha-induced Caspase-8 signaling	0.000163964
Cytoskeleton remodeling_Regulation of actin cytoskeleton by Rho GTPases	0.000359607
Immune response_IFN alpha/beta signaling pathway	0.000444002
Immune response_T regulatory cell-mediated modulation of effector T cell and NK cell functions	0.000618754
Platelet activation during ADAM-TS13-deficient thrombotic microangiopathy development	0.000937313
Role of Diethylhexyl Phthalate and Tributyltin in fat cell differentiation	0.00110714
Glucocorticoid-induced elevation of intraocular pressure as glaucoma risk factor	0.00159606
Development_TGF-beta-dependent induction of EMT via RhoA, PI3K and ILK.	0.0016206
Apoptosis and survival_Granzyme B signaling	0.00175387
Development_Regulation of epithelial-to-mesenchymal transition (EMT)	0.00192325
Cell adhesion_Integrin-mediated cell adhesion and migration	0.00202696
Transport_Rab-9 regulation pathway	0.00221607
Development_Transcriptional regulation of megakaryopoiesis	0.00264168
Blood coagulation_Platelet microparticle generation	0.00377848
Immune response_Antigen presentation by MHC class II	0.00389831
Immune response_Role of PKR in stress-induced antiviral cell response	0.00486809
Development_NOTCH1-mediated pathway for NF-KB activity modulation	0.00542215
Development_Notch Signaling Pathway	0.00653992
Apoptosis and survival_TNFR1 signaling pathway	0.00653992
Histamine metabolism	0.00710996
Development_Role of CNTF and LIF in regulation of oligodendrocyte development	0.00710996
Immune response_IL-1 signaling pathway	0.00721435
Immune response_Regulatory role of C1q in platelet activation	0.00757949
High shear stress-induced platelet activation	0.00870601
Cell adhesion_Gap junctions	0.00911221
Development_Slit-Robo signaling	0.00911221
Cytoskeleton remodeling_Substance P mediated membrane blebbing	0.00913903
Cytoskeleton remodeling_Integrin outside-in signaling	0.0113235
Immune response_Lectin induced complement pathway	0.0123033
G-protein signaling_Regulation of CDC42 activity	0.0127505
Development_Role of proteases in hematopoietic stem cell mobilization	0.0127823
Immune response_IL-4-responsive genes in type 2 immunity	0.0130482
Transport_Clathrin-coated vesicle cycle	0.0139303
Development_HGF-dependent inhibition of TGF-beta-induced EMT	0.0141417
Apoptosis and survival_Cytoplasmic/mitochondrial transport of proapoptotic proteins Bid, Bmf and Bim	0.0141417
CoA biosynthesis	0.0144319
Apoptosis and survival_Role of PKR in stress-induced apoptosis	0.0155833
Immune response_Classical complement pathway	0.0155833
Immune response_Alternative complement pathway	0.0155833
Development_TGF-beta-dependent induction of EMT via SMADs	0.0156256
NALP3 inflammasome activation in age-related macular degeneration (AMD)	0.0156256
Neurophysiological process_Dynein-dynactin motor complex in axonal transport in neurons	0.0167946
Immune response_TLR3 and TLR4 induced TICAM1-specific signaling pathway	0.0171428
wtCFTR and deltaF508-CFTR traffic / Clathrin coated vesicles formation (normal and CF)	0.0171428
Immune response_Oncostatin M signaling via JAK-Stat in mouse cells	0.0171428
Aberrant B-Raf signaling in melanoma progression	0.0180668
Cell adhesion_Tight junctions	0.0188783
Blood coagulation_GPIb-IX-V-dependent platelet activation	0.0189698
Immune response_Oncostatin M signaling via JAK-Stat in human cells	0.0222335
Complement pathway disruption in thrombotic microangiopathy	0.022521
Cytoskeleton remodeling_Cytoskeleton remodeling	0.0235363
Hypoxia-induced EMT in cancer and fibrosis	0.0244409
Apoptosis and survival_Ceramides signaling pathway	0.0244919
Development_ERK5 in cell proliferation and neuronal survival	0.0250543
Development_Regulation of endothelial progenitor cell differentiation from adult stem cells	0.0253793
Transcription_Sin3 and NuRD in transcription regulation	0.026564
Transcription_Mechanism of activation of the transcription of Retinoid-target genes	0.0280584
Cell adhesion_Endothelial cell contacts by non-junctional mechanisms	0.0280584
CFTR folding and maturation (normal and CF)	0.0280584
SLE genetic marker-specific pathways in antigen-presenting cells (APC)	0.029404
Immune response_IL-4-induced regulators of cell growth, survival, differentiation and metabolism	0.0305613
Role of cell adhesion in vaso-occlusion in Sickle cell disease	0.0310147
Development_Glucocorticoid receptor signaling	0.0312451
Immune response_LPS-induced platelet activation	0.0312451
Cell adhesion_Endothelial cell contacts by junctional mechanisms	0.0346133
Cell adhesion_Histamine H1 receptor signaling in the interruption of cell barrier integrity	0.0358785
Immune response_Innate immune response to RNA viral infection	0.0418876
Development_Thrombospondin-1 signaling	0.0418876
Transport_Macropinocytosis	0.0424201
Bacterial infections in CF airways	0.0439548
