# Supplementary material for: Evidence for the importance of post-transcriptional regulatory changes in ovarian cancer progression and the contribution of miRNAs
Source: Sci Rep. 2017 Aug 15;7:8171. doi: 10.1038/s41598-017-08502-z (PMC5557889; doi:10.1038/s41598-017-08502-z)
Supplement: Supplementary file 6 — Supplementary Table 6 [file 41598_2017_8502_MOESM6_ESM.xlsx]

## Sheet: Supplementary Table 6
Supplementary Table 6. GeneGO biological pathways significantly enriched (p<0.05) among genes differentially expressed between the OV and OM samples on protein levels
Biological Pathways	p-value
Role of cell adhesion in vaso-occlusion in Sickle cell disease	3.2434e-13
Blood coagulation_Blood coagulation	2.96901e-12
Immune response_Alternative complement pathway	8.34387e-11
Cell adhesion_ECM remodeling	6.1211e-10
Immune response_Classical complement pathway	6.1211e-10
Immune response_Lectin induced complement pathway	1.16159e-09
Cell adhesion_Endothelial cell contacts by non-junctional mechanisms	3.30591e-09
Cytoskeleton remodeling_Cytoskeleton remodeling	3.65151e-08
Alternative complement cascade disruption in age-related macular degeneration	2.37024e-07
Blood coagulation_GPVI-dependent platelet activation	2.98933e-07
Cell adhesion_Integrin inside-out signaling	7.6675e-07
Cell adhesion_Chemokines and adhesion	1.24492e-06
Immune response_Antigen presentation by MHC class II	2.17642e-06
Platelet activation during ADAM-TS13-deficient thrombotic microangiopathy development	3.46465e-06
Glucocorticoid-induced elevation of intraocular pressure as glaucoma risk factor	1.03014e-05
Cytoskeleton remodeling_Fibronectin-binding integrins in cell motility	1.22921e-05
Transport_RAN regulation pathway	1.28851e-05
Cell adhesion_Role of tetraspanins in the integrin-mediated cell adhesion	1.83234e-05
Cell adhesion_Integrin inside-out signaling in neutrophils	2.10959e-05
Stimulation of TGF-beta signaling in lung cancer	2.12441e-05
Cell adhesion_Integrin-mediated cell adhesion and migration	2.12441e-05
Immune response_Antigen presentation by MHC class I, classical pathway	2.39908e-05
Role of Tissue factor-induced Thrombin signaling in cancerogenesis	2.65057e-05
Blood coagulation_GPIb-IX-V-dependent platelet activation	5.97952e-05
Role of red blood cell adhesion to endothelium in vaso-occlusion in Sickle cell disease	9.45331e-05
Protein folding and maturation_Bradykinin / Kallidin maturation	0.000101898
Role of platelets in the initiation of in-stent restenosis	0.000109965
Cell adhesion_Cell-matrix glycoconjugates	0.000126411
Platelet activation as a result of endothelial dysfunction after stenting	0.000153555
Complement pathway disruption in thrombotic microangiopathy	0.000167073
CFTR folding and maturation (normal and CF)	0.00020539
High shear stress-induced platelet activation	0.000234084
Development_TGF-beta-dependent induction of EMT via RhoA, PI3K and ILK.	0.000234084
Inhibition of neutrophil migration by proresolving lipid mediators in COPD	0.000253884
Oxidative phosphorylation	0.000271419
wtCFTR and deltaF508-CFTR traffic / Clathrin coated vesicles formation (normal and CF)	0.000277627
Development_Glucocorticoid receptor signaling	0.000294228
Cytoskeleton remodeling_Neurofilaments	0.000294228
Immune response_Role of DPP4 (CD26) in immune regulation	0.000295992
Immune response_PIP3 signaling in B lymphocytes	0.000362031
Cell adhesion_Cadherin-mediated cell adhesion	0.000412607
Immune response_iC3b-induced phagocytosis via alpha-M/beta-2 integrin	0.000425261
LRRK2 in neuronal apoptosis in Parkinson's disease	0.000549906
Immune response_CRTH2 signaling in Th2 cells	0.000578427
Cytoskeleton remodeling_TGF, WNT and cytoskeletal remodeling	0.000611708
DNA damage_Role of NFBD1 in DNA damage response	0.000674132
Regulation of degradation of deltaF508-CFTR in CF	0.000714174
Blood coagulation_GPCRs in platelet aggregation	0.000785357
Development_Regulation of cytoskeleton proteins in oligodendrocyte differentiation and myelination	0.000800472
Cytoskeleton remodeling_Regulation of actin cytoskeleton by Rho GTPases	0.000835567
Apoptosis and survival_Cytoplasmic/mitochondrial transport of proapoptotic proteins Bid, Bmf and Bim	0.000865482
Chemotaxis_Lipoxin inhibitory action on Formyl-Met-Leu-Phe-induced neutrophil chemotaxis	0.000894209
Immune response_Fc gamma R-mediated phagocytosis in macrophages	0.000894209
Glycolysis and gluconeogenesis	0.000962939
Glycolysis and gluconeogenesis/ Human version	0.000962939
Proteolysis_Putative SUMO-1 pathway	0.0010201
Development_TGF-beta-dependent induction of EMT via MAPK	0.00109931
Cell adhesion_Plasmin signaling	0.00111054
Development_Angiopoietin - Tie2 signaling	0.00111054
Neurophysiological process_EphB receptors in dendritic spine morphogenesis and synaptogenesis	0.00111054
Development_Regulation of endothelial progenitor cell differentiation from adult stem cells	0.00114536
DNA damage_NHEJ mechanisms of DSBs repair	0.00120346
Cell adhesion_Integrin inside-out signaling in T cells	0.00126033
Muscle contraction_S1P2 receptor-mediated smooth muscle contraction	0.00133675
Apoptosis and survival_Granzyme A signaling	0.00133675
Transport_ACM3 in salivary glands	0.00140174
Cytoskeleton remodeling_Integrin outside-in signaling	0.00162724
Role of platelets in allograft rejection	0.0017256
Immune response_IL-4-induced regulators of cell growth, survival, differentiation and metabolism	0.00189019
Immune response_IL-5 signaling via PI3K, MAPK and NF-kB	0.00195763
Cell adhesion_Endothelial cell contacts by junctional mechanisms	0.00206082
Substance P-mediated inflammation and pain in Sickle cell disease	0.00220301
Development_Regulation of epithelial-to-mesenchymal transition (EMT)	0.00221367
Transcription_Role of Akt in hypoxia induced HIF1 activation	0.00234718
Cytoskeleton remodeling_Substance P mediated membrane blebbing	0.00245456
Cell adhesion_Histamine H1 receptor signaling in the interruption of cell barrier integrity	0.0025564
Blood coagulation_Platelet microparticle generation	0.00260429
LRRK2 in neurons in Parkinson's disease	0.00278291
Mitochondrial dysfunction in neurodegenerative diseases	0.00293637
Oxidative stress_Activation of NADPH oxidase	0.00293637
Immune response_Immunological synapse formation	0.00293637
Immune response_IL-15 signaling via JAK-STAT cascade	0.0031655
LRRK2 and immune function in Parkinson's disease	0.0031655
Chemotaxis_Leukocyte chemotaxis	0.00344023
Cell cycle_Transition and termination of DNA replication	0.00345859
Signal transduction_PTMs in BAFF-induced non-canonical NF-kB signaling	0.00347318
Development_S1P1 receptor signaling via beta-arrestin	0.00347318
Immune response_CCL2 signaling	0.0038975
Development_TGF-beta-dependent induction of EMT via SMADs	0.00429101
Development_Transcriptional regulation of megakaryopoiesis	0.00429101
Immune response_IL-10 signaling pathway	0.00462591
Development_Role of proteases in hematopoietic stem cell mobilization	0.00482672
Immune response _CCR3 signaling in eosinophils	0.00509574
Tissue Factor signaling in cancer via PAR1 and PAR2	0.00517662
Immune response_IL-6-induced acute-phase response in hepatocytes	0.00525153
Airway smooth muscle contraction in asthma	0.00532449
Proteolysis_Role of Parkin in the Ubiquitin-Proteasomal Pathway	0.00543423
Immune response_IL-7 signaling in B lymphocytes	0.00579531
Development_EPO-induced PI3K/AKT pathway and Ca(2+) influx	0.00579531
Transport_Clathrin-coated vesicle cycle	0.00598753
Rheumatoid arthritis (general schema)	0.00608371
Immune response_IL-3 signaling via ERK and PI3K	0.00678004
Apoptosis and survival_Inhibition of ROS-induced apoptosis by 17beta-estradiol	0.00687981
Development_S1P1 signaling pathway	0.00687981
Transport_HDL-mediated reverse cholesterol transport	0.00687981
Chemotaxis_Inhibitory action of lipoxins on IL-8- and Leukotriene B4-induced neutrophil migration	0.00711108
Immune response_NFAT in immune response	0.00711108
Immune response _Sialic-acid receptors (Siglecs) signaling	0.00724576
Immune response_Role of integrins in NK cells cytotoxicity	0.00766373
Development_Neural stem cell lineage commitment (schema)	0.00766373
Development_Transcription regulation of granulocyte development	0.00834188
Cell cycle_Start of DNA replication in early S phase	0.00834188
Development_Cross-talk between VEGF and Angiopoietin 1 signaling pathways	0.00874215
Development_BMP7 in brown adipocyte differentiation	0.00914792
Role of tumor microenvironment in plexiform neurofibroma formation in neurofibromatosis type 1	0.00914792
Aberrant lipid trafficking and metabolism in age-related macular degeneration pathogenesis	0.00940648
Oxidative stress_Role of Sirtuin1 and PGC1-alpha in activation of antioxidant defense system	0.00940648
Immune response_MIF-induced cell adhesion, migration and angiogenesis	0.00951403
Immune response_Inhibitory PD-1 signaling in T cells	0.00956788
Immune response_Regulatory role of C1q in platelet activation	0.0100356
Apoptosis and survival_Regulation of Apoptosis by Mitochondrial Proteins	0.0101208
Apoptosis and survival_NGF activation of NF-kB	0.0108396
Role of ZNF202 in regulation of expression of genes involved in atherosclerosis	0.0110379
Chemotaxis_CCR4-induced chemotaxis of immune cells	0.0121662
Mechanism of action of CCR4 antagonists in asthma and atopic dermatitis (Variant 1)	0.0121662
CCR4-dependent immune cell chemotaxis in asthma and atopic dermatitis	0.0121662
Development_Role of cell-cell and ECM-cell interactions in oligodendrocyte differentiation and myelination	0.0121662
Immune response_CXCR4 signaling via second messenger	0.0121662
G-protein signaling_G-Protein alpha-q signaling cascades	0.0121662
Immune response_Platelet activating factor/ PTAFR pathway signaling	0.0126314
Immune response_Role of DAP12 receptors in NK cells	0.0126314
Immune response_T cell receptor signaling pathway	0.0126314
Immune response_IL-2 activation and signaling pathway	0.0128556
Oxidative stress_Role of IL-8 signaling pathway in respiratory burst	0.0128556
Histamine metabolism	0.0133279
Neurophysiological process_Activity-dependent synaptic AMPA receptor removal	0.013812
Expression targets of Tissue factor signaling in cancer	0.0139901
Development_Thrombopoetin signaling via JAK-STAT pathway	0.0139901
Impaired inhibitory action of lipoxins on neutrophil migration in CF	0.0144175
Development_Regulation of telomere length and cellular immortalization	0.0144995
Role of Tissue factor in cancer independent of coagulation protease signaling	0.0144995
Apoptosis and survival_Anti-apoptotic TNFs/NF-kB/Bcl-2 pathway	0.0149116
Apoptosis and survival_Lymphotoxin-beta receptor signaling	0.0149116
Development_Cytokine-mediated regulation of megakaryopoiesis	0.0163876
Transport_The role of AVP in regulation of Aquaporin 2 and renal water reabsorption	0.0170098
Development_GM-CSF signaling	0.0170098
DNA damage_Nucleotide excision repair	0.0171418
Apoptosis and survival_TNF-alpha-induced Caspase-8 signaling	0.0173247
Immune response_MIF-mediated glucocorticoid regulation	0.0174507
Immune response_CD40 signaling	0.0175227
Transcription_Transcription factor Tubby signaling pathways	0.0176432
DNA damage_Role of SUMO in p53 regulation	0.0176432
Role of B cells in SLE	0.0185523
DNA damage_Role of Brca1 and Brca2 in DNA repair	0.0194216
Development_Slit-Robo signaling	0.0194216
Signal transduction_PKA signaling	0.0194241
Apoptosis and survival_FAS signaling cascades	0.0200106
Neurophysiological process_Constitutive and activity-dependent synaptic AMPA receptor delivery	0.020922
Cholesterol and Sphingolipid transport / Recycling to plasma membrane in lung (normal and CF)	0.0214562
Signal transduction_Activation of PKC via G-Protein coupled receptor	0.0220801
Transport_Intracellular cholesterol transport	0.0228914
G-protein signaling_Regulation of Cyclic AMP levels by ACM	0.0229844
Role of alpha-6/beta-4 integrins in carcinoma progression	0.0229844
Apoptosis and survival_Role of IAP-proteins in apoptosis	0.0231007
NETosis in SLE	0.0231007
Cytoskeleton remodeling_ACM3 and ACM4 in keratinocyte migration	0.0234331
Apoptosis and survival_TNF-alpha-induced ROS-dependent Caspase-3 signaling	0.0235071
Apoptosis and survival_Role of PKR in stress-induced apoptosis	0.0249899
Immune response_LPS-induced platelet activation	0.0260392
Cell adhesion_PLAU signaling	0.0271196
Transcription_P53 signaling pathway	0.0271196
G-protein signaling_Regulation of p38 and JNK signaling mediated by G-proteins	0.0271196
Apoptosis and survival_Granzyme B signaling	0.0272331
DNA damage_ATM/ATR regulation of G1/S checkpoint	0.0272331
Development_PDGF signaling via STATs and NF-kB	0.0272331
Cell cycle_Role of Nek in cell cycle regulation	0.0272331
Immune response_IL-3 signaling via JAK/STAT, p38, JNK and NF-kB	0.0274621
Role of IL-23/ T17 pathogenic axis in psoriasis	0.0281652
Schema: Initiation of T cell recruitment in allergic contact dermatitis	0.0283132
Androgen receptor activation and downstream signaling in Prostate cancer	0.0288701
Development_Negative regulation of STK3/4 (Hippo) pathway and positive regulation of YAP/TAZ function	0.029363
Transport_Alpha-2 adrenergic receptor regulation of ion channels	0.0298542
Development_Astrocyte differentiation from adult stem cells	0.0311896
Development_S1P2 and S1P3 receptors in cell proliferation and differentiation	0.0312284
Muscle contraction_Delta-type opioid receptor in smooth muscle contraction	0.0312284
Apoptosis and survival_Endoplasmic reticulum stress response pathway	0.0316172
Tau pathology in Alzheimer disease	0.0316172
p53 signaling in Prostate Cancer	0.0318403
DNA damage_Inhibition of telomerase activity and cellular senescence	0.0348993
Regulation of degradation of wtCFTR	0.0348993
Immune response_Oncostatin M signaling via JAK-Stat in mouse cells	0.0348993
Immune response_CD28 signaling	0.0353562
Muscle contraction_ACM regulation of smooth muscle contraction	0.0353562
Development_VEGF-family signaling	0.0356586
Signal transduction_PTMs (phosphorylation and acetylation) in TNF-alpha-induced NF-kB signaling	0.0356586
SNAIL-MCF7-MAP	0.0368307
Cell adhesion_Alpha-4 integrins in cell migration and adhesion	0.036941
Apoptosis and survival_Caspase cascade	0.036941
Oxidative stress_ROS-mediated activation of MAPK via inhibition of phosphatases	0.036941
Fatty Acid Omega Oxidation	0.036941
Signal transduction_Soluble CXCL16 signaling	0.0380413
Immune response_Murine NKG2D signaling	0.0405402
GTP-XTP metabolism	0.0424832
Oxidative stress_Angiotensin II-induced production of ROS	0.0425513
G-protein signaling_S1P2 receptor signaling pathway	0.0425513
ATP/ITP metabolism	0.0433703
Development_Thrombospondin-1 signaling	0.0435168
Development_S1P3 receptor signaling pathway	0.0458466
Chemotaxis_C5a-induced chemotaxis	0.0458466
Cytoskeleton remodeling_Hyaluronic acid/ CD44 signaling pathways	0.0458466
Signal transduction_AKT signaling	0.0458466
SNAIL-completed	0.0465744
Signal transduction_NF-kB activation pathways	0.0476366
Cytoskeleton remodeling_Keratin filaments	0.0486847
Immune response_IL-9 signaling pathway	0.0486847
G-protein signaling_Rac2 regulation pathway	0.0486847
G-protein signaling_Regulation of RAC1 activity	0.0486847
G-protein signaling_RAC1 in cellular process	0.0486847
