# Supplementary material for: Evidence for the importance of post-transcriptional regulatory changes in ovarian cancer progression and the contribution of miRNAs
Source: Sci Rep. 2017 Aug 15;7:8171. doi: 10.1038/s41598-017-08502-z (PMC5557889; doi:10.1038/s41598-017-08502-z)
Supplement: Supplementary file 7 — Supplementary Table 7 [file 41598_2017_8502_MOESM7_ESM.xlsx]

## Sheet: Supplementary Table 7
Supplementary Table 7. miRNAs and their target genes in the NC-D group (fold change = 1.5)
Gene symbol	Targeting miRNA	miRNA annotation	mirSVR score
AACS	hsa-miR-17*	MIMAT0000071	-0.609
AACS	hsa-miR-22*	MIMAT0004495	-0.9039
AACS	hsa-miR-23a*	MIMAT0004496	-0.3282
AACS	hsa-miR-23a*	MIMAT0004496	-0.1556
AACS	hsa-miR-23a*	MIMAT0004496	-0.3253
AACS	hsa-miR-29a*	MIMAT0004503	-0.3618
AACS	hsa-miR-93*	MIMAT0004509	-0.5445
AACS	hsa-miR-93*	MIMAT0004509	-0.7706
AACS	hsa-miR-95	MIMAT0000094	-0.5403
AACS	hsa-miR-29b-2*	MIMAT0004515	-0.2125
AACS	hsa-miR-29b-2*	MIMAT0004515	-1.0142
AACS	hsa-miR-106a*	MIMAT0004517	-0.9935
AACS	hsa-miR-106a*	MIMAT0004517	-1.1967
AACS	hsa-miR-192*	MIMAT0004543	-0.3062
AACS	hsa-miR-192*	MIMAT0004543	-0.1452
AACS	hsa-miR-192*	MIMAT0004543	-0.3037
AACS	hsa-miR-181a-2*	MIMAT0004558	-1.0985
AACS	hsa-miR-220a	MIMAT0000277	-0.479
AACS	hsa-miR-220a	MIMAT0000277	-0.7083
AACS	hsa-miR-220a	MIMAT0000277	-0.1569
AACS	hsa-miR-221*	MIMAT0004568	-0.1202
AACS	hsa-miR-23b*	MIMAT0004587	-0.3282
AACS	hsa-miR-23b*	MIMAT0004587	-0.1556
AACS	hsa-miR-23b*	MIMAT0004587	-0.3253
AACS	hsa-miR-122*	MIMAT0004590	-0.255
AACS	hsa-miR-130a*	MIMAT0004593	-0.691
AACS	hsa-miR-130a*	MIMAT0004593	-0.4048
AACS	hsa-miR-130a*	MIMAT0004593	-0.6874
AACS	hsa-miR-143*	MIMAT0004599	-0.2157
AACS	hsa-miR-143*	MIMAT0004599	-0.2138
AACS	hsa-miR-145*	MIMAT0004601	-0.2535
AACS	hsa-miR-145*	MIMAT0004601	-0.5559
AACS	hsa-miR-9*	MIMAT0000442	-0.1149
AACS	hsa-miR-9*	MIMAT0000442	-0.1137
AACS	hsa-miR-150*	MIMAT0004610	-0.5615
AACS	hsa-miR-154*	MIMAT0000453	-0.8022
AACS	hsa-miR-154*	MIMAT0000453	-0.5042
AACS	hsa-miR-154*	MIMAT0000453	-0.7987
AACS	hsa-miR-154*	MIMAT0000453	-0.35
AACS	hsa-miR-185*	MIMAT0004611	-0.1151
AACS	hsa-miR-188-3p	MIMAT0004613	-0.2002
AACS	hsa-miR-194*	MIMAT0004671	-0.4137
AACS	hsa-miR-194*	MIMAT0004671	-0.6483
AACS	hsa-miR-200a*	MIMAT0001620	-0.1034
AACS	hsa-miR-219-2-3p	MIMAT0004675	-0.7438
AACS	hsa-miR-219-2-3p	MIMAT0004675	-0.4503
AACS	hsa-miR-219-2-3p	MIMAT0004675	-0.7403
AACS	hsa-miR-296-5p	MIMAT0000690	-0.1074
AACS	hsa-miR-361-3p	MIMAT0004682	-0.1611
AACS	hsa-miR-361-3p	MIMAT0004682	-0.1596
AACS	hsa-miR-302b*	MIMAT0000714	-0.1505
AACS	hsa-miR-302d*	MIMAT0004685	-0.152
AACS	hsa-miR-373*	MIMAT0000725	-0.1029
AACS	hsa-miR-373*	MIMAT0000725	-0.1019
AACS	hsa-miR-377*	MIMAT0004689	-0.1816
AACS	hsa-miR-377*	MIMAT0004689	-0.1798
AACS	hsa-miR-340*	MIMAT0000750	-0.5434
AACS	hsa-miR-340*	MIMAT0000750	-0.7713
AACS	hsa-miR-330-3p	MIMAT0000751	-0.1319
AACS	hsa-miR-330-3p	MIMAT0000751	-0.4579
AACS	hsa-miR-330-3p	MIMAT0000751	-0.2316
AACS	hsa-miR-330-3p	MIMAT0000751	-0.1305
AACS	hsa-miR-330-3p	MIMAT0000751	-0.4543
AACS	hsa-miR-342-5p	MIMAT0004694	-0.5347
AACS	hsa-miR-342-5p	MIMAT0004694	-0.2859
AACS	hsa-miR-342-5p	MIMAT0004694	-0.5313
AACS	hsa-miR-345	MIMAT0000772	-0.1912
AACS	hsa-miR-345	MIMAT0000772	-0.4608
AACS	hsa-miR-196b*	MIMAT0009201	-0.2422
AACS	hsa-miR-196b*	MIMAT0009201	-0.4076
AACS	hsa-miR-452	MIMAT0001635	-0.192
AACS	hsa-miR-452	MIMAT0001635	-0.3439
AACS	hsa-miR-412	MIMAT0002170	-0.2698
AACS	hsa-miR-483-3p	MIMAT0002173	-0.2161
AACS	hsa-miR-484	MIMAT0002174	-0.3326
AACS	hsa-miR-485-3p	MIMAT0002176	-0.1834
AACS	hsa-miR-487a	MIMAT0002178	-0.35
AACS	hsa-miR-489	MIMAT0002805	-0.2215
AACS	hsa-miR-489	MIMAT0002805	-0.1008
AACS	hsa-miR-489	MIMAT0002805	-0.2195
AACS	hsa-miR-492	MIMAT0002812	-0.2839
AACS	hsa-miR-492	MIMAT0002812	-0.131
AACS	hsa-miR-492	MIMAT0002812	-0.2812
AACS	hsa-miR-493*	MIMAT0002813	-0.6058
AACS	hsa-miR-493*	MIMAT0002813	-0.3373
AACS	hsa-miR-493*	MIMAT0002813	-0.6023
AACS	hsa-miR-526b	MIMAT0002835	-0.503
AACS	hsa-miR-526b	MIMAT0002835	-0.294
AACS	hsa-miR-526b	MIMAT0002835	-0.5675
AACS	hsa-miR-518c*	MIMAT0002847	-0.3861
AACS	hsa-miR-518c*	MIMAT0002847	-0.6099
AACS	hsa-miR-516b	MIMAT0002859	-0.1764
AACS	hsa-miR-516b	MIMAT0002859	-0.3179
AACS	hsa-miR-499-3p	MIMAT0004772	-0.1186
AACS	hsa-miR-500*	MIMAT0002871	-0.532
AACS	hsa-miR-500*	MIMAT0002871	-0.2781
AACS	hsa-miR-500*	MIMAT0002871	-0.5282
AACS	hsa-miR-501-5p	MIMAT0002872	-0.2586
AACS	hsa-miR-501-5p	MIMAT0002872	-0.1123
AACS	hsa-miR-501-5p	MIMAT0002872	-0.2561
AACS	hsa-miR-501-3p	MIMAT0004774	-0.1219
AACS	hsa-miR-501-3p	MIMAT0004774	-0.2179
AACS	hsa-miR-502-3p	MIMAT0004775	-0.1316
AACS	hsa-miR-502-3p	MIMAT0004775	-0.2338
AACS	hsa-miR-513a-5p	MIMAT0002877	-0.1364
AACS	hsa-miR-507	MIMAT0002879	-0.1449
AACS	hsa-miR-507	MIMAT0002879	-0.1434
AACS	hsa-miR-508-5p	MIMAT0004778	-0.1409
AACS	hsa-miR-532-5p	MIMAT0002888	-0.1173
AACS	hsa-miR-532-3p	MIMAT0004780	-0.2286
AACS	hsa-miR-92b*	MIMAT0004792	-0.1231
AACS	hsa-miR-92b*	MIMAT0004792	-0.1218
AACS	hsa-miR-556-5p	MIMAT0003220	-0.5731
AACS	hsa-miR-556-5p	MIMAT0003220	-0.8089
AACS	hsa-miR-557	MIMAT0003221	-0.1477
AACS	hsa-miR-557	MIMAT0003221	-0.1462
AACS	hsa-miR-558	MIMAT0003222	-0.1318
AACS	hsa-miR-568	MIMAT0003232	-0.5371
AACS	hsa-miR-568	MIMAT0003232	-0.4003
AACS	hsa-miR-568	MIMAT0003232	-0.2679
AACS	hsa-miR-568	MIMAT0003232	-0.1991
AACS	hsa-miR-568	MIMAT0003232	-0.5287
AACS	hsa-miR-568	MIMAT0003232	-0.3973
AACS	hsa-miR-574-5p	MIMAT0004795	-0.1347
AACS	hsa-miR-574-5p	MIMAT0004795	-0.1333
AACS	hsa-miR-578	MIMAT0003243	-1.025
AACS	hsa-miR-578	MIMAT0003243	-0.7547
AACS	hsa-miR-578	MIMAT0003243	-1.0223
AACS	hsa-miR-578	MIMAT0003243	-0.5274
AACS	hsa-miR-589*	MIMAT0003256	-0.1329
AACS	hsa-miR-589*	MIMAT0003256	-0.1315
AACS	hsa-miR-592	MIMAT0003260	-0.1384
AACS	hsa-miR-592	MIMAT0003260	-0.1369
AACS	hsa-miR-593*	MIMAT0003261	-0.4358
AACS	hsa-miR-593*	MIMAT0003261	-0.658
AACS	hsa-miR-603	MIMAT0003271	-0.3244
AACS	hsa-miR-603	MIMAT0003271	-0.5336
AACS	hsa-miR-607	MIMAT0003275	-0.1237
AACS	hsa-miR-607	MIMAT0003275	-0.1225
AACS	hsa-miR-548c-3p	MIMAT0003285	-0.1168
AACS	hsa-miR-548c-3p	MIMAT0003285	-0.1157
AACS	hsa-miR-622	MIMAT0003291	-0.9471
AACS	hsa-miR-622	MIMAT0003291	-0.1001
AACS	hsa-miR-622	MIMAT0003291	-0.6579
AACS	hsa-miR-622	MIMAT0003291	-0.944
AACS	hsa-miR-623	MIMAT0003292	-0.7416
AACS	hsa-miR-637	MIMAT0003307	-0.3847
AACS	hsa-miR-647	MIMAT0003317	-0.1215
AACS	hsa-miR-650	MIMAT0003320	-0.1646
AACS	hsa-miR-650	MIMAT0003320	-0.1631
AACS	hsa-miR-663	MIMAT0003326	-0.2619
AACS	hsa-miR-660	MIMAT0003338	-0.6636
AACS	hsa-miR-660	MIMAT0003338	-0.8867
AACS	hsa-miR-660	MIMAT0003338	-0.1817
AACS	hsa-miR-671-5p	MIMAT0003880	-0.1807
AACS	hsa-miR-671-5p	MIMAT0003880	-0.1789
AACS	hsa-miR-671-5p	MIMAT0003880	-0.3446
AACS	hsa-miR-767-5p	MIMAT0003882	-0.1304
AACS	hsa-miR-767-5p	MIMAT0003882	-0.1291
AACS	hsa-miR-767-5p	MIMAT0003882	-0.1322
AACS	hsa-miR-767-5p	MIMAT0003882	-0.2342
AACS	hsa-miR-767-3p	MIMAT0003883	-0.1879
AACS	hsa-miR-767-3p	MIMAT0003883	-0.1569
AACS	hsa-miR-767-3p	MIMAT0003883	-0.1863
AACS	hsa-miR-767-3p	MIMAT0003883	-0.1555
AACS	hsa-miR-1301	MIMAT0005797	-0.4525
AACS	hsa-miR-1301	MIMAT0005797	-0.6843
AACS	hsa-miR-454*	MIMAT0003884	-0.1156
AACS	hsa-miR-449c*	MIMAT0013771	-0.528
AACS	hsa-miR-449c*	MIMAT0013771	-0.7462
AACS	hsa-miR-766	MIMAT0003888	-0.1782
AACS	hsa-miR-766	MIMAT0003888	-0.1682
AACS	hsa-miR-762	MIMAT0010313	-0.2788
AACS	hsa-miR-2113	MIMAT0009206	-0.1459
AACS	hsa-miR-2113	MIMAT0009206	-0.2409
AACS	hsa-miR-761	MIMAT0010364	-0.175
AACS	hsa-miR-764	MIMAT0010367	-0.28
AACS	hsa-miR-764	MIMAT0010367	-0.1613
AACS	hsa-miR-764	MIMAT0010367	-0.2854
AACS	hsa-miR-675	MIMAT0004284	-0.1849
AACS	hsa-miR-675	MIMAT0004284	-0.118
AACS	hsa-miR-220b	MIMAT0004908	-0.5624
AACS	hsa-miR-220b	MIMAT0004908	-0.8034
AACS	hsa-miR-450b-5p	MIMAT0004909	-0.6698
AACS	hsa-miR-541*	MIMAT0004919	-1.0017
AACS	hsa-miR-541*	MIMAT0004919	-0.7245
AACS	hsa-miR-541*	MIMAT0004919	-0.9989
AACS	hsa-miR-744	MIMAT0004945	-0.1881
AACS	hsa-miR-744*	MIMAT0004946	-0.109
AACS	hsa-miR-933	MIMAT0004976	-1.0576
AACS	hsa-miR-933	MIMAT0004976	-1.1983
AACS	hsa-miR-1178	MIMAT0005823	-0.2547
AACS	hsa-miR-1178	MIMAT0005823	-0.1949
AACS	hsa-miR-1178	MIMAT0005823	-0.1026
AACS	hsa-miR-1178	MIMAT0005823	-0.1178
AACS	hsa-miR-1178	MIMAT0005823	-0.2525
AACS	hsa-miR-1178	MIMAT0005823	-0.3373
AACS	hsa-miR-1178	MIMAT0005823	-0.1229
AACS	hsa-miR-1184	MIMAT0005829	-0.7215
AACS	hsa-miR-1184	MIMAT0005829	-0.1333
AACS	hsa-miR-1184	MIMAT0005829	-0.9485
AACS	hsa-miR-1226	MIMAT0005577	-0.1207
AACS	hsa-miR-1226	MIMAT0005577	-0.2898
AACS	hsa-miR-1228	MIMAT0005583	-0.1554
AACS	hsa-miR-1228	MIMAT0005583	-0.1729
AACS	hsa-miR-1229	MIMAT0005584	-0.1025
AACS	hsa-miR-1229	MIMAT0005584	-0.1014
AACS	hsa-miR-1208	MIMAT0005873	-0.4888
AACS	hsa-miR-1208	MIMAT0005873	-0.2337
AACS	hsa-miR-1208	MIMAT0005873	-0.7297
AACS	hsa-miR-1208	MIMAT0005873	-0.3948
AACS	hsa-miR-1287	MIMAT0005878	-0.405
AACS	hsa-miR-1290	MIMAT0005880	-0.1345
AACS	hsa-miR-1290	MIMAT0005880	-0.1332
AACS	hsa-miR-548k	MIMAT0005882	-0.2164
AACS	hsa-miR-548k	MIMAT0005882	-0.3759
AACS	hsa-miR-1302	MIMAT0005890	-0.3785
AACS	hsa-miR-1302	MIMAT0005890	-0.1815
AACS	hsa-miR-1302	MIMAT0005890	-0.3753
AACS	hsa-miR-1303	MIMAT0005891	-0.7008
AACS	hsa-miR-1303	MIMAT0005891	-0.413
AACS	hsa-miR-1303	MIMAT0005891	-0.6972
AACS	hsa-miR-1305	MIMAT0005893	-0.1021
AACS	hsa-miR-1305	MIMAT0005893	-0.1011
AACS	hsa-miR-1253	MIMAT0005904	-0.6061
AACS	hsa-miR-1253	MIMAT0005904	-0.4955
AACS	hsa-miR-1253	MIMAT0005904	-0.8413
AACS	hsa-miR-1255a	MIMAT0005906	-0.1098
AACS	hsa-miR-1267	MIMAT0005921	-0.6425
AACS	hsa-miR-1267	MIMAT0005921	-0.3655
AACS	hsa-miR-1267	MIMAT0005921	-0.6389
AACS	hsa-miR-1268	MIMAT0005922	-0.2232
AACS	hsa-miR-1272	MIMAT0005925	-0.5009
AACS	hsa-miR-1272	MIMAT0005925	-0.7653
AACS	hsa-miR-1274a	MIMAT0005927	-0.1923
AACS	hsa-miR-1275	MIMAT0005929	-0.1616
AACS	hsa-miR-548p	MIMAT0005934	-0.1899
AACS	hsa-miR-548p	MIMAT0005934	-0.188
AACS	hsa-miR-1288	MIMAT0005942	-0.32
AACS	hsa-miR-1255b	MIMAT0005945	-0.1098
AACS	hsa-miR-1308	MIMAT0005947	-0.3034
AACS	hsa-miR-1308	MIMAT0005947	-0.509
AACS	hsa-miR-664*	MIMAT0005948	-0.1314
AACS	hsa-miR-664*	MIMAT0005948	-0.1301
AACS	hsa-miR-1197	MIMAT0005955	-0.3988
AACS	hsa-miR-1197	MIMAT0005955	-0.6249
AACS	hsa-miR-1537	MIMAT0007399	-0.1642
AACS	hsa-miR-1537	MIMAT0007399	-0.2931
AACS	hsa-miR-1538	MIMAT0007400	-0.1318
AACS	hsa-miR-1538	MIMAT0007400	-0.1306
AACS	hsa-miR-103-as	MIMAT0007402	-0.1039
AACS	hsa-miR-1827	MIMAT0006767	-0.1742
AACS	hsa-miR-1827	MIMAT0006767	-0.1726
AACS	hsa-miR-1909*	MIMAT0007882	-0.2718
AACS	hsa-miR-1972	MIMAT0009447	-0.1375
AACS	hsa-miR-1972	MIMAT0009447	-0.1582
AACS	hsa-miR-1973	MIMAT0009448	-0.103
AACS	hsa-miR-2115	MIMAT0011158	-0.2684
AACS	hsa-miR-2115	MIMAT0011158	-0.1249
AACS	hsa-miR-2115	MIMAT0011158	-0.2661
AACS	hsa-miR-2117	MIMAT0011162	-0.3848
AACS	hsa-miR-2117	MIMAT0011162	-0.6085
AACS	hsa-miR-2277	MIMAT0011777	-0.1379
AACS	hsa-miR-2277	MIMAT0011777	-0.2476
AACS	hsa-miR-3126-5p	MIMAT0014989	-0.1037
AACS	hsa-miR-3126-5p	MIMAT0014989	-0.1027
AACS	hsa-miR-3128	MIMAT0014991	-0.8878
AACS	hsa-miR-3128	MIMAT0014991	-0.5913
AACS	hsa-miR-3128	MIMAT0014991	-0.8846
AACS	hsa-miR-3142	MIMAT0015011	-0.527
AACS	hsa-miR-3142	MIMAT0015011	-0.7661
AACS	hsa-miR-3155	MIMAT0015029	-0.3437
AACS	hsa-miR-3160	MIMAT0015034	-0.1963
AACS	hsa-miR-3160	MIMAT0015034	-0.1943
AACS	hsa-miR-3163	MIMAT0015037	-0.6165
AACS	hsa-miR-3163	MIMAT0015037	-0.1356
AACS	hsa-miR-3163	MIMAT0015037	-0.3454
AACS	hsa-miR-3163	MIMAT0015037	-0.6129
AACS	hsa-miR-3163	MIMAT0015037	-0.1343
AACS	hsa-miR-3164	MIMAT0015038	-0.1295
AACS	hsa-miR-3164	MIMAT0015038	-0.1283
AACS	hsa-miR-3167	MIMAT0015042	-1.1724
AACS	hsa-miR-3167	MIMAT0015042	-0.9735
AACS	hsa-miR-3167	MIMAT0015042	-1.1706
AACS	hsa-miR-3170	MIMAT0015045	-0.4665
AACS	hsa-miR-3180-5p	MIMAT0015057	-0.7881
AACS	hsa-miR-3184	MIMAT0015064	-0.1252
AACS	hsa-miR-3184	MIMAT0015064	-0.1215
AACS	hsa-miR-3065-5p	MIMAT0015066	-0.3367
AACS	hsa-miR-3065-5p	MIMAT0015066	-0.1922
AACS	hsa-miR-3065-5p	MIMAT0015066	-0.3861
AACS	hsa-miR-3190-5p	MIMAT0015073	-0.2879
AACS	hsa-miR-3190-5p	MIMAT0015073	-0.1284
AACS	hsa-miR-3190-5p	MIMAT0015073	-0.2852
AACS	hsa-miR-3190-5p	MIMAT0015073	-0.1596
AACS	hsa-miR-3191	MIMAT0015075	-0.1159
AACS	hsa-miR-3191	MIMAT0015075	-0.2126
AACS	hsa-miR-3194	MIMAT0015078	-0.1311
AACS	hsa-miR-3194	MIMAT0015078	-0.1443
AACS	hsa-miR-3202	MIMAT0015089	-0.413
AACS	hsa-miR-3202	MIMAT0015089	-0.2027
AACS	hsa-miR-3202	MIMAT0015089	-0.4096
AACS	hsa-miR-4297	MIMAT0016846	-0.7402
AACS	hsa-miR-4297	MIMAT0016846	-0.4023
AACS	hsa-miR-4293	MIMAT0016848	-0.1354
AACS	hsa-miR-4293	MIMAT0016848	-0.134
AACS	hsa-miR-4298	MIMAT0016852	-0.3928
AACS	hsa-miR-4298	MIMAT0016852	-0.1897
AACS	hsa-miR-4298	MIMAT0016852	-0.3895
AACS	hsa-miR-4311	MIMAT0016863	-0.6907
AACS	hsa-miR-4311	MIMAT0016863	-0.4045
AACS	hsa-miR-4311	MIMAT0016863	-0.6871
AACS	hsa-miR-4318	MIMAT0016869	-0.2505
AACS	hsa-miR-4318	MIMAT0016869	-0.4189
AACS	hsa-miR-4323	MIMAT0016875	-0.1525
AACS	hsa-miR-4324	MIMAT0016876	-0.1661
AACS	hsa-miR-4324	MIMAT0016876	-0.1644
AACS	hsa-miR-2355	MIMAT0016895	-0.197
AACS	hsa-miR-4264	MIMAT0016899	-0.1017
AACS	hsa-miR-4264	MIMAT0016899	-0.1007
AACS	hsa-miR-4272	MIMAT0016902	-0.1498
AACS	hsa-miR-4272	MIMAT0016902	-0.1484
AACS	hsa-miR-4273	MIMAT0016903	-0.3654
AACS	hsa-miR-4273	MIMAT0016903	-0.5846
AACS	hsa-miR-4289	MIMAT0016920	-1.0354
AACS	hsa-miR-4289	MIMAT0016920	-0.7684
AACS	hsa-miR-4289	MIMAT0016920	-1.0327
AACS	hsa-miR-4290	MIMAT0016921	-0.1219
AACS	hsa-miR-4328	MIMAT0016926	-0.1284
AACS	hsa-miR-4328	MIMAT0016926	-0.1271
AACS	hsa-miR-23a	MIMAT0000078	-0.691
AACS	hsa-miR-23a	MIMAT0000078	-0.4048
AACS	hsa-miR-23a	MIMAT0000078	-0.6874
AACS	hsa-miR-24	MIMAT0000080	-0.1553
AACS	hsa-miR-24	MIMAT0000080	-0.2106
AACS	hsa-miR-24	MIMAT0000080	-0.1536
AACS	hsa-miR-24	MIMAT0000080	-0.2087
AACS	hsa-miR-25	MIMAT0000081	-0.1292
AACS	hsa-miR-25	MIMAT0000081	-0.128
AACS	hsa-miR-29a	MIMAT0000086	-0.163
AACS	hsa-miR-29a	MIMAT0000086	-0.1613
AACS	hsa-miR-31	MIMAT0000089	-0.2884
AACS	hsa-miR-31	MIMAT0000089	-0.4861
AACS	hsa-miR-32	MIMAT0000090	-0.128
AACS	hsa-miR-32	MIMAT0000090	-0.1268
AACS	hsa-miR-92a	MIMAT0000092	-0.1305
AACS	hsa-miR-92a	MIMAT0000092	-0.1293
AACS	hsa-miR-29b	MIMAT0000100	-0.163
AACS	hsa-miR-29b	MIMAT0000100	-0.1613
AACS	hsa-miR-197	MIMAT0000227	-0.1012
AACS	hsa-miR-197	MIMAT0000227	-0.1621
AACS	hsa-miR-197	MIMAT0000227	-0.1001
AACS	hsa-miR-197	MIMAT0000227	-0.2943
AACS	hsa-miR-148a	MIMAT0000243	-0.1341
AACS	hsa-miR-148a	MIMAT0000243	-0.1268
AACS	hsa-miR-183	MIMAT0000261	-0.1191
AACS	hsa-miR-183	MIMAT0000261	-0.2176
AACS	hsa-miR-187	MIMAT0000262	-0.4396
AACS	hsa-miR-203	MIMAT0000264	-0.381
AACS	hsa-miR-204	MIMAT0000265	-1.0349
AACS	hsa-miR-204	MIMAT0000265	-0.3332
AACS	hsa-miR-204	MIMAT0000265	-0.7284
AACS	hsa-miR-204	MIMAT0000265	-0.5293
AACS	hsa-miR-211	MIMAT0000268	-1.0322
AACS	hsa-miR-211	MIMAT0000268	-0.7247
AACS	hsa-miR-214	MIMAT0000271	-0.1918
AACS	hsa-miR-218	MIMAT0000275	-0.1988
AACS	hsa-miR-218	MIMAT0000275	-0.197
AACS	hsa-miR-219-5p	MIMAT0000276	-0.188
AACS	hsa-miR-219-5p	MIMAT0000276	-0.3136
AACS	hsa-miR-224	MIMAT0000281	-0.4118
AACS	hsa-miR-224	MIMAT0000281	-0.54
AACS	hsa-miR-23b	MIMAT0000418	-0.691
AACS	hsa-miR-23b	MIMAT0000418	-0.4048
AACS	hsa-miR-23b	MIMAT0000418	-0.6874
AACS	hsa-miR-137	MIMAT0000429	-0.1036
AACS	hsa-miR-137	MIMAT0000429	-0.1026
AACS	hsa-miR-140-5p	MIMAT0000431	-0.2006
AACS	hsa-miR-152	MIMAT0000438	-0.1341
AACS	hsa-miR-152	MIMAT0000438	-0.1268
AACS	hsa-miR-153	MIMAT0000439	-0.1235
AACS	hsa-miR-153	MIMAT0000439	-0.4616
AACS	hsa-miR-153	MIMAT0000439	-0.1224
AACS	hsa-miR-153	MIMAT0000439	-0.6743
AACS	hsa-miR-127-3p	MIMAT0000446	-0.2792
AACS	hsa-miR-146a	MIMAT0000449	-0.3631
AACS	hsa-miR-146a	MIMAT0000449	-0.5927
AACS	hsa-miR-320a	MIMAT0000510	-0.11
AACS	hsa-miR-320a	MIMAT0000510	-0.1088
AACS	hsa-miR-29c	MIMAT0000681	-0.163
AACS	hsa-miR-29c	MIMAT0000681	-0.1613
AACS	hsa-miR-362-3p	MIMAT0004683	-0.1606
AACS	hsa-miR-363	MIMAT0000707	-0.1242
AACS	hsa-miR-363	MIMAT0000707	-0.1353
AACS	hsa-miR-363	MIMAT0000707	-0.1231
AACS	hsa-miR-363	MIMAT0000707	-0.134
AACS	hsa-miR-367	MIMAT0000719	-0.1292
AACS	hsa-miR-367	MIMAT0000719	-0.128
AACS	hsa-miR-370	MIMAT0000722	-0.2528
AACS	hsa-miR-370	MIMAT0000722	-0.4306
AACS	hsa-miR-381	MIMAT0000736	-0.8237
AACS	hsa-miR-381	MIMAT0000736	-0.5252
AACS	hsa-miR-381	MIMAT0000736	-0.8202
AACS	hsa-miR-342-3p	MIMAT0000753	-0.1269
AACS	hsa-miR-342-3p	MIMAT0000753	-0.1256
AACS	hsa-miR-148b	MIMAT0000759	-0.1242
AACS	hsa-miR-148b	MIMAT0000759	-0.1174
AACS	hsa-miR-335	MIMAT0000765	-0.2876
AACS	hsa-miR-335	MIMAT0000765	-0.1319
AACS	hsa-miR-335	MIMAT0000765	-0.285
AACS	hsa-miR-422a	MIMAT0001339	-0.1952
AACS	hsa-miR-425	MIMAT0003393	-0.1159
AACS	hsa-miR-425	MIMAT0003393	-0.1147
AACS	hsa-miR-448	MIMAT0001532	-0.1248
AACS	hsa-miR-448	MIMAT0001532	-0.1236
AACS	hsa-miR-329	MIMAT0001629	-0.1606
AACS	hsa-miR-485-5p	MIMAT0002175	-0.1906
AACS	hsa-miR-486-5p	MIMAT0002177	-0.244
AACS	hsa-miR-488	MIMAT0004763	-0.7983
AACS	hsa-miR-488	MIMAT0004763	-0.2686
AACS	hsa-miR-488	MIMAT0004763	-1.0149
AACS	hsa-miR-488	MIMAT0004763	-0.6945
AACS	hsa-miR-202	MIMAT0002811	-0.4176
AACS	hsa-miR-494	MIMAT0002816	-0.3978
AACS	hsa-miR-494	MIMAT0002816	-0.1976
AACS	hsa-miR-494	MIMAT0002816	-0.3949
AACS	hsa-miR-504	MIMAT0002875	-0.1914
AACS	hsa-miR-504	MIMAT0002875	-0.1895
AACS	hsa-miR-539	MIMAT0003163	-0.4447
AACS	hsa-miR-539	MIMAT0003163	-0.6726
AACS	hsa-miR-544	MIMAT0003164	-0.9257
AACS	hsa-miR-544	MIMAT0003164	-0.1548
AACS	hsa-miR-544	MIMAT0003164	-1.1343
AACS	hsa-miR-487b	MIMAT0003180	-0.126
AACS	hsa-miR-92b	MIMAT0003218	-0.1305
AACS	hsa-miR-92b	MIMAT0003218	-0.1293
AACS	hsa-miR-599	MIMAT0003267	-0.8579
AACS	hsa-miR-599	MIMAT0003267	-0.5597
AACS	hsa-miR-599	MIMAT0003267	-0.8545
AACS	hsa-miR-615-3p	MIMAT0003283	-0.1076
AACS	hsa-miR-615-3p	MIMAT0003283	-0.1976
AACS	hsa-miR-320b	MIMAT0005792	-0.11
AACS	hsa-miR-320b	MIMAT0005792	-0.1088
AACS	hsa-miR-320c	MIMAT0005793	-0.11
AACS	hsa-miR-320c	MIMAT0005793	-0.1088
AACS	hsa-miR-300	MIMAT0004903	-0.8165
AACS	hsa-miR-300	MIMAT0004903	-0.5181
AACS	hsa-miR-300	MIMAT0004903	-0.8131
AACS	hsa-miR-876-5p	MIMAT0004924	-1.1724
AACS	hsa-miR-876-5p	MIMAT0004924	-0.9735
AACS	hsa-miR-876-5p	MIMAT0004924	-1.1706
AACS	hsa-miR-320d	MIMAT0006764	-0.11
AACS	hsa-miR-320d	MIMAT0006764	-0.1088
AAMP	hsa-miR-30b*	MIMAT0004589	-0.4243
AAMP	hsa-miR-30b*	MIMAT0004589	-0.4098
AAMP	hsa-miR-141*	MIMAT0004598	-0.1972
AAMP	hsa-miR-141*	MIMAT0004598	-0.189
AAMP	hsa-miR-142-5p	MIMAT0000433	-0.4505
AAMP	hsa-miR-142-5p	MIMAT0000433	-0.4356
AAMP	hsa-miR-149*	MIMAT0004609	-0.1485
AAMP	hsa-miR-149*	MIMAT0004609	-0.1417
AAMP	hsa-miR-185*	MIMAT0004611	-0.2695
AAMP	hsa-miR-302a*	MIMAT0000683	-0.2041
AAMP	hsa-miR-302a*	MIMAT0000683	-0.1956
AAMP	hsa-miR-296-5p	MIMAT0000690	-0.1259
AAMP	hsa-miR-296-5p	MIMAT0000690	-0.1196
AAMP	hsa-miR-361-3p	MIMAT0004682	-0.5462
AAMP	hsa-miR-361-3p	MIMAT0004682	-0.53
AAMP	hsa-miR-302b*	MIMAT0000714	-1.3271
AAMP	hsa-miR-302b*	MIMAT0000714	-1.325
AAMP	hsa-miR-302d*	MIMAT0004685	-1.3275
AAMP	hsa-miR-302d*	MIMAT0004685	-1.3255
AAMP	hsa-miR-378*	MIMAT0000731	-0.3354
AAMP	hsa-miR-335*	MIMAT0004703	-0.1997
AAMP	hsa-miR-335*	MIMAT0004703	-0.1913
AAMP	hsa-miR-325	MIMAT0000771	-0.108
AAMP	hsa-miR-325	MIMAT0000771	-0.1032
AAMP	hsa-miR-483-5p	MIMAT0004761	-0.2195
AAMP	hsa-miR-483-5p	MIMAT0004761	-0.2104
AAMP	hsa-miR-545	MIMAT0003165	-0.6313
AAMP	hsa-miR-545	MIMAT0003165	-0.6144
AAMP	hsa-miR-582-3p	MIMAT0004797	-0.1497
AAMP	hsa-miR-582-3p	MIMAT0004797	-0.1432
AAMP	hsa-miR-589*	MIMAT0003256	-0.177
AAMP	hsa-miR-589*	MIMAT0003256	-0.2288
AAMP	hsa-miR-593	MIMAT0004802	-0.7396
AAMP	hsa-miR-616	MIMAT0004805	-0.1852
AAMP	hsa-miR-616	MIMAT0004805	-0.1765
AAMP	hsa-miR-548c-3p	MIMAT0003285	-0.5967
AAMP	hsa-miR-548c-3p	MIMAT0003285	-0.58
AAMP	hsa-miR-628-3p	MIMAT0003297	-0.1102
AAMP	hsa-miR-628-3p	MIMAT0003297	-0.1053
AAMP	hsa-miR-633	MIMAT0003303	-1.2867
AAMP	hsa-miR-633	MIMAT0003303	-1.2828
AAMP	hsa-miR-634	MIMAT0003304	-0.7096
AAMP	hsa-miR-634	MIMAT0003304	-0.6926
AAMP	hsa-miR-642	MIMAT0003312	-0.1791
AAMP	hsa-miR-642	MIMAT0003312	-0.1706
AAMP	hsa-miR-650	MIMAT0003320	-0.3212
AAMP	hsa-miR-762	MIMAT0010313	-0.5477
AAMP	hsa-miR-762	MIMAT0010313	-0.53
AAMP	hsa-miR-220b	MIMAT0004908	-0.5524
AAMP	hsa-miR-708*	MIMAT0004927	-0.4451
AAMP	hsa-miR-708*	MIMAT0004927	-0.4302
AAMP	hsa-miR-744	MIMAT0004945	-0.3377
AAMP	hsa-miR-744	MIMAT0004945	-0.207
AAMP	hsa-miR-877*	MIMAT0004950	-0.3341
AAMP	hsa-miR-877*	MIMAT0004950	-0.3202
AAMP	hsa-miR-939	MIMAT0004982	-0.9001
AAMP	hsa-miR-939	MIMAT0004982	-0.8828
AAMP	hsa-miR-940	MIMAT0004983	-0.1632
AAMP	hsa-miR-940	MIMAT0004983	-0.1039
AAMP	hsa-miR-1184	MIMAT0005829	-0.1661
AAMP	hsa-miR-1226	MIMAT0005577	-0.9136
AAMP	hsa-miR-1226	MIMAT0005577	-0.8984
AAMP	hsa-miR-1236	MIMAT0005591	-0.1221
AAMP	hsa-miR-1236	MIMAT0005591	-1.2325
AAMP	hsa-miR-1236	MIMAT0005591	-0.116
AAMP	hsa-miR-1236	MIMAT0005591	-1.2263
AAMP	hsa-miR-1207-5p	MIMAT0005871	-0.2111
AAMP	hsa-miR-1207-5p	MIMAT0005871	-0.1518
AAMP	hsa-miR-548l	MIMAT0005889	-0.129
AAMP	hsa-miR-548l	MIMAT0005889	-0.1233
AAMP	hsa-miR-1253	MIMAT0005904	-0.9148
AAMP	hsa-miR-1253	MIMAT0005904	-0.8977
AAMP	hsa-miR-1321	MIMAT0005952	-0.3415
AAMP	hsa-miR-1909	MIMAT0007883	-0.2295
AAMP	hsa-miR-1909	MIMAT0007883	-0.1436
AAMP	hsa-miR-1975	MIMAT0009450	-1.0702
AAMP	hsa-miR-1975	MIMAT0009450	-1.0584
AAMP	hsa-miR-3128	MIMAT0014991	-0.5419
AAMP	hsa-miR-3128	MIMAT0014991	-0.5257
AAMP	hsa-miR-3133	MIMAT0014998	-0.1092
AAMP	hsa-miR-3133	MIMAT0014998	-0.1043
AAMP	hsa-miR-3142	MIMAT0015011	-0.6978
AAMP	hsa-miR-3143	MIMAT0015012	-0.4164
AAMP	hsa-miR-3143	MIMAT0015012	-0.4022
AAMP	hsa-miR-3145	MIMAT0015016	-0.3597
AAMP	hsa-miR-3145	MIMAT0015016	-0.3466
AAMP	hsa-miR-3150	MIMAT0015023	-0.5419
AAMP	hsa-miR-3150	MIMAT0015023	-0.5257
AAMP	hsa-miR-3153	MIMAT0015026	-0.5165
AAMP	hsa-miR-3153	MIMAT0015026	-0.5006
AAMP	hsa-miR-3156	MIMAT0015030	-0.1405
AAMP	hsa-miR-3156	MIMAT0015030	-0.1344
AAMP	hsa-miR-3163	MIMAT0015037	-0.395
AAMP	hsa-miR-3163	MIMAT0015037	-0.3811
AAMP	hsa-miR-3179	MIMAT0015056	-0.7774
AAMP	hsa-miR-3179	MIMAT0015056	-0.7586
AAMP	hsa-miR-3192	MIMAT0015076	-0.9943
AAMP	hsa-miR-3192	MIMAT0015076	-0.9806
AAMP	hsa-miR-548x	MIMAT0015081	-0.2547
AAMP	hsa-miR-548x	MIMAT0015081	-0.2445
AAMP	hsa-miR-3202	MIMAT0015089	-0.4875
AAMP	hsa-miR-3202	MIMAT0015089	-0.4719
AAMP	hsa-miR-4311	MIMAT0016863	-0.6292
AAMP	hsa-miR-4311	MIMAT0016863	-0.9513
AAMP	hsa-miR-4311	MIMAT0016863	-0.6123
AAMP	hsa-miR-4311	MIMAT0016863	-0.935
AAMP	hsa-miR-4314	MIMAT0016868	-0.9386
AAMP	hsa-miR-4314	MIMAT0016868	-0.9238
AAMP	hsa-miR-4270	MIMAT0016900	-0.2532
AAMP	hsa-miR-4271	MIMAT0016901	-0.9354
AAMP	hsa-miR-4271	MIMAT0016901	-0.9205
AAMP	hsa-miR-4282	MIMAT0016912	-0.1943
AAMP	hsa-miR-4282	MIMAT0016912	-0.1862
AAMP	hsa-miR-4283	MIMAT0016914	-0.2047
AAMP	hsa-miR-4284	MIMAT0016915	-0.8718
AAMP	hsa-miR-4284	MIMAT0016915	-0.8559
AAMP	hsa-miR-96	MIMAT0000095	-0.7726
AAMP	hsa-miR-103	MIMAT0000101	-0.3494
AAMP	hsa-miR-107	MIMAT0000104	-0.3494
AAMP	hsa-miR-197	MIMAT0000227	-0.3244
AAMP	hsa-miR-223	MIMAT0000280	-0.2489
AAMP	hsa-miR-223	MIMAT0000280	-0.2377
AAMP	hsa-miR-224	MIMAT0000281	-0.1307
AAMP	hsa-miR-224	MIMAT0000281	-0.1243
AAMP	hsa-miR-191	MIMAT0000440	-0.5558
AAMP	hsa-miR-191	MIMAT0000440	-0.5395
AAMP	hsa-miR-362-3p	MIMAT0004683	-0.7231
AAMP	hsa-miR-362-3p	MIMAT0004683	-0.7061
AAMP	hsa-miR-371-5p	MIMAT0004687	-0.5825
AAMP	hsa-miR-371-5p	MIMAT0004687	-0.5659
AAMP	hsa-miR-328	MIMAT0000752	-0.2557
AAMP	hsa-miR-328	MIMAT0000752	-0.2443
AAMP	hsa-miR-342-3p	MIMAT0000753	-0.1919
AAMP	hsa-miR-342-3p	MIMAT0000753	-0.1838
AAMP	hsa-miR-329	MIMAT0001629	-0.7194
AAMP	hsa-miR-329	MIMAT0001629	-0.7024
AAMP	hsa-miR-485-5p	MIMAT0002175	-0.3856
AAMP	hsa-miR-485-5p	MIMAT0002175	-0.3703
AAMP	hsa-miR-216b	MIMAT0004959	-0.1186
AAMP	hsa-miR-216b	MIMAT0004959	-0.1133
AASDHPPT	hsa-let-7a*	MIMAT0004481	-0.922
AASDHPPT	hsa-let-7a*	MIMAT0004481	-1.0867
AASDHPPT	hsa-let-7a*	MIMAT0004481	-0.1238
AASDHPPT	hsa-let-7b*	MIMAT0004482	-0.9285
AASDHPPT	hsa-let-7b*	MIMAT0004482	-0.1238
AASDHPPT	hsa-let-7b*	MIMAT0004482	-1.0915
AASDHPPT	hsa-let-7f-1*	MIMAT0004486	-0.9253
AASDHPPT	hsa-let-7f-1*	MIMAT0004486	-0.1238
AASDHPPT	hsa-let-7f-1*	MIMAT0004486	-1.0891
AASDHPPT	hsa-miR-15a*	MIMAT0004488	-0.1234
AASDHPPT	hsa-miR-20a*	MIMAT0004493	-0.1049
AASDHPPT	hsa-miR-21*	MIMAT0004494	-0.5476
AASDHPPT	hsa-miR-26b*	MIMAT0004500	-1.07
AASDHPPT	hsa-miR-26b*	MIMAT0004500	-1.2018
AASDHPPT	hsa-miR-30a*	MIMAT0000088	-0.9187
AASDHPPT	hsa-miR-30a*	MIMAT0000088	-1.0733
AASDHPPT	hsa-miR-32*	MIMAT0004505	-0.2438
AASDHPPT	hsa-miR-32*	MIMAT0004505	-0.4157
AASDHPPT	hsa-miR-33a*	MIMAT0004506	-0.2535
AASDHPPT	hsa-miR-33a*	MIMAT0004506	-0.2692
AASDHPPT	hsa-miR-33a*	MIMAT0004506	-0.4296
AASDHPPT	hsa-miR-33a*	MIMAT0004506	-0.4296
AASDHPPT	hsa-miR-33a*	MIMAT0004506	-0.1005
AASDHPPT	hsa-miR-101*	MIMAT0004513	-0.8474
AASDHPPT	hsa-miR-101*	MIMAT0004513	-1.0481
AASDHPPT	hsa-miR-29b-1*	MIMAT0004514	-0.3702
AASDHPPT	hsa-miR-103-2*	MIMAT0009196	-0.3194
AASDHPPT	hsa-miR-103-2*	MIMAT0009196	-0.4962
AASDHPPT	hsa-miR-103-2*	MIMAT0009196	-0.1159
AASDHPPT	hsa-miR-105	MIMAT0000102	-0.754
AASDHPPT	hsa-miR-16-2*	MIMAT0004518	-0.1596
AASDHPPT	hsa-miR-199a-3p	MIMAT0000232	-0.5197
AASDHPPT	hsa-miR-199a-3p	MIMAT0000232	-0.7537
AASDHPPT	hsa-miR-148a*	MIMAT0004549	-0.1598
AASDHPPT	hsa-miR-30d*	MIMAT0004551	-0.9187
AASDHPPT	hsa-miR-30d*	MIMAT0004551	-1.0733
AASDHPPT	hsa-miR-7-1*	MIMAT0004553	-0.1907
AASDHPPT	hsa-miR-7-1*	MIMAT0004553	-0.3226
AASDHPPT	hsa-miR-7-2*	MIMAT0004554	-0.1889
AASDHPPT	hsa-miR-7-2*	MIMAT0004554	-0.3199
AASDHPPT	hsa-miR-10a*	MIMAT0004555	-0.4193
AASDHPPT	hsa-miR-199b-3p	MIMAT0004563	-0.5197
AASDHPPT	hsa-miR-199b-3p	MIMAT0004563	-0.7537
AASDHPPT	hsa-miR-205*	MIMAT0009197	-0.1548
AASDHPPT	hsa-miR-218-2*	MIMAT0004566	-0.7331
AASDHPPT	hsa-miR-218-2*	MIMAT0004566	-0.9565
AASDHPPT	hsa-miR-221*	MIMAT0004568	-1.0498
AASDHPPT	hsa-miR-221*	MIMAT0004568	-1.1771
AASDHPPT	hsa-miR-224*	MIMAT0009198	-0.1573
AASDHPPT	hsa-miR-15b*	MIMAT0004586	-0.2451
AASDHPPT	hsa-miR-124*	MIMAT0004591	-0.2414
AASDHPPT	hsa-miR-124*	MIMAT0004591	-0.3911
AASDHPPT	hsa-miR-130a*	MIMAT0004593	-0.7354
AASDHPPT	hsa-miR-130a*	MIMAT0004593	-0.9367
AASDHPPT	hsa-miR-138-2*	MIMAT0004596	-0.1018
AASDHPPT	hsa-miR-141*	MIMAT0004598	-0.4781
AASDHPPT	hsa-miR-141*	MIMAT0004598	-0.691
AASDHPPT	hsa-miR-143*	MIMAT0004599	-1.0523
AASDHPPT	hsa-miR-143*	MIMAT0004599	-1.19
AASDHPPT	hsa-miR-145*	MIMAT0004601	-0.1048
AASDHPPT	hsa-miR-9*	MIMAT0000442	-0.7571
AASDHPPT	hsa-miR-9*	MIMAT0000442	-0.9555
AASDHPPT	hsa-miR-126*	MIMAT0000444	-1.1745
AASDHPPT	hsa-miR-126*	MIMAT0000444	-1.2572
AASDHPPT	hsa-miR-127-5p	MIMAT0004604	-0.9172
AASDHPPT	hsa-miR-138-1*	MIMAT0004607	-0.4424
AASDHPPT	hsa-miR-138-1*	MIMAT0004607	-0.6456
AASDHPPT	hsa-miR-138-1*	MIMAT0004607	-0.1365
AASDHPPT	hsa-miR-138-1*	MIMAT0004607	-0.1154
AASDHPPT	hsa-miR-149*	MIMAT0004609	-0.1836
AASDHPPT	hsa-miR-149*	MIMAT0004609	-0.3073
AASDHPPT	hsa-miR-195*	MIMAT0004615	-0.1612
AASDHPPT	hsa-miR-194*	MIMAT0004671	-0.1206
AASDHPPT	hsa-miR-34c-3p	MIMAT0004677	-0.7008
AASDHPPT	hsa-miR-34c-3p	MIMAT0004677	-0.9063
AASDHPPT	hsa-miR-30e*	MIMAT0000693	-0.9187
AASDHPPT	hsa-miR-30e*	MIMAT0000693	-1.0733
AASDHPPT	hsa-miR-302d*	MIMAT0004685	-0.1028
AASDHPPT	hsa-miR-369-3p	MIMAT0000721	-0.1292
AASDHPPT	hsa-miR-369-3p	MIMAT0000721	-0.2231
AASDHPPT	hsa-miR-373*	MIMAT0000725	-0.4293
AASDHPPT	hsa-miR-373*	MIMAT0000725	-0.6304
AASDHPPT	hsa-miR-379*	MIMAT0004690	-0.4906
AASDHPPT	hsa-miR-379*	MIMAT0004690	-0.699
AASDHPPT	hsa-miR-380	MIMAT0000735	-0.9604
AASDHPPT	hsa-miR-380	MIMAT0000735	-1.1298
AASDHPPT	hsa-miR-335*	MIMAT0004703	-0.3438
AASDHPPT	hsa-miR-335*	MIMAT0004703	-0.9386
AASDHPPT	hsa-miR-335*	MIMAT0004703	-0.1071
AASDHPPT	hsa-miR-335*	MIMAT0004703	-0.4874
AASDHPPT	hsa-miR-335*	MIMAT0004703	-1.099
AASDHPPT	hsa-miR-335*	MIMAT0004703	-0.1795
AASDHPPT	hsa-miR-196b*	MIMAT0009201	-0.1158
AASDHPPT	hsa-miR-425*	MIMAT0001343	-0.6927
AASDHPPT	hsa-miR-409-3p	MIMAT0001639	-0.2645
AASDHPPT	hsa-miR-409-3p	MIMAT0001639	-0.1005
AASDHPPT	hsa-miR-409-3p	MIMAT0001639	-0.4232
AASDHPPT	hsa-miR-489	MIMAT0002805	-0.1016
AASDHPPT	hsa-miR-490-5p	MIMAT0004764	-0.7047
AASDHPPT	hsa-miR-490-5p	MIMAT0004764	-0.9152
AASDHPPT	hsa-miR-491-3p	MIMAT0004765	-0.3231
AASDHPPT	hsa-miR-491-3p	MIMAT0004765	-0.5159
AASDHPPT	hsa-miR-511	MIMAT0002808	-0.1487
AASDHPPT	hsa-miR-511	MIMAT0002808	-0.1002
AASDHPPT	hsa-miR-493	MIMAT0003161	-0.7826
AASDHPPT	hsa-miR-498	MIMAT0002824	-0.4508
AASDHPPT	hsa-miR-515-3p	MIMAT0002827	-0.4922
AASDHPPT	hsa-miR-519e	MIMAT0002829	-0.4922
AASDHPPT	hsa-miR-524-5p	MIMAT0002849	-0.8326
AASDHPPT	hsa-miR-524-5p	MIMAT0002849	-1.0246
AASDHPPT	hsa-miR-520d-5p	MIMAT0002855	-0.8396
AASDHPPT	hsa-miR-520d-5p	MIMAT0002855	-1.0302
AASDHPPT	hsa-miR-516b	MIMAT0002859	-0.1745
AASDHPPT	hsa-miR-516b	MIMAT0002859	-0.2967
AASDHPPT	hsa-miR-516b*	MIMAT0002860	-0.1125
AASDHPPT	hsa-miR-518e	MIMAT0002861	-0.991
AASDHPPT	hsa-miR-522	MIMAT0002868	-0.1558
AASDHPPT	hsa-miR-516a-3p	MIMAT0006778	-0.1125
AASDHPPT	hsa-miR-499-3p	MIMAT0004772	-0.5707
AASDHPPT	hsa-miR-499-3p	MIMAT0004772	-0.7828
AASDHPPT	hsa-miR-513a-3p	MIMAT0004777	-1.1306
AASDHPPT	hsa-miR-513a-3p	MIMAT0004777	-1.2298
AASDHPPT	hsa-miR-513a-3p	MIMAT0004777	-0.107
AASDHPPT	hsa-miR-513a-3p	MIMAT0004777	-0.1124
AASDHPPT	hsa-miR-507	MIMAT0002879	-0.7902
AASDHPPT	hsa-miR-507	MIMAT0002879	-0.9833
AASDHPPT	hsa-miR-509-5p	MIMAT0004779	-0.8015
AASDHPPT	hsa-miR-509-5p	MIMAT0004779	-0.9926
AASDHPPT	hsa-miR-510	MIMAT0002882	-0.679
AASDHPPT	hsa-miR-510	MIMAT0002882	-0.7439
AASDHPPT	hsa-miR-514	MIMAT0002883	-0.9346
AASDHPPT	hsa-miR-514	MIMAT0002883	-1.0961
AASDHPPT	hsa-miR-545	MIMAT0003165	-0.3179
AASDHPPT	hsa-miR-545	MIMAT0003165	-0.4943
AASDHPPT	hsa-miR-554	MIMAT0003217	-0.772
AASDHPPT	hsa-miR-555	MIMAT0003219	-0.6282
AASDHPPT	hsa-miR-557	MIMAT0003221	-0.8047
AASDHPPT	hsa-miR-557	MIMAT0003221	-0.9952
AASDHPPT	hsa-miR-561	MIMAT0003225	-0.1917
AASDHPPT	hsa-miR-561	MIMAT0003225	-0.6419
AASDHPPT	hsa-miR-561	MIMAT0003225	-0.1266
AASDHPPT	hsa-miR-561	MIMAT0003225	-0.1789
AASDHPPT	hsa-miR-561	MIMAT0003225	-0.3379
AASDHPPT	hsa-miR-561	MIMAT0003225	-0.8522
AASDHPPT	hsa-miR-568	MIMAT0003232	-0.6897
AASDHPPT	hsa-miR-568	MIMAT0003232	-0.8963
AASDHPPT	hsa-miR-551b*	MIMAT0004794	-0.8725
AASDHPPT	hsa-miR-551b*	MIMAT0004794	-0.1064
AASDHPPT	hsa-miR-551b*	MIMAT0004794	-1.067
AASDHPPT	hsa-miR-570	MIMAT0003235	-0.3602
AASDHPPT	hsa-miR-570	MIMAT0003235	-0.5478
AASDHPPT	hsa-miR-570	MIMAT0003235	-0.156
AASDHPPT	hsa-miR-576-3p	MIMAT0004796	-0.5331
AASDHPPT	hsa-miR-576-3p	MIMAT0004796	-0.768
AASDHPPT	hsa-miR-578	MIMAT0003243	-0.7497
AASDHPPT	hsa-miR-578	MIMAT0003243	-0.9491
AASDHPPT	hsa-miR-579	MIMAT0003244	-0.4261
AASDHPPT	hsa-miR-579	MIMAT0003244	-0.4357
AASDHPPT	hsa-miR-579	MIMAT0003244	-0.6519
AASDHPPT	hsa-miR-579	MIMAT0003244	-0.6378
AASDHPPT	hsa-miR-580	MIMAT0003245	-1.1865
AASDHPPT	hsa-miR-580	MIMAT0003245	-0.6544
AASDHPPT	hsa-miR-582-5p	MIMAT0003247	-0.4841
AASDHPPT	hsa-miR-582-5p	MIMAT0003247	-0.7173
AASDHPPT	hsa-miR-582-3p	MIMAT0004797	-0.5021
AASDHPPT	hsa-miR-583	MIMAT0003248	-0.6618
AASDHPPT	hsa-miR-583	MIMAT0003248	-0.894
AASDHPPT	hsa-miR-548a-3p	MIMAT0003251	-0.3242
AASDHPPT	hsa-miR-548a-3p	MIMAT0003251	-0.5115
AASDHPPT	hsa-miR-586	MIMAT0003252	-0.6338
AASDHPPT	hsa-miR-550	MIMAT0004800	-0.7668
AASDHPPT	hsa-miR-593*	MIMAT0003261	-0.3398
AASDHPPT	hsa-miR-595	MIMAT0003263	-0.3834
AASDHPPT	hsa-miR-595	MIMAT0003263	-0.5902
AASDHPPT	hsa-miR-603	MIMAT0003271	-0.1208
AASDHPPT	hsa-miR-603	MIMAT0003271	-0.1193
AASDHPPT	hsa-miR-603	MIMAT0003271	-0.2096
AASDHPPT	hsa-miR-603	MIMAT0003271	-0.2072
AASDHPPT	hsa-miR-607	MIMAT0003275	-0.2358
AASDHPPT	hsa-miR-607	MIMAT0003275	-0.9983
AASDHPPT	hsa-miR-607	MIMAT0003275	-1.1418
AASDHPPT	hsa-miR-612	MIMAT0003280	-0.7023
AASDHPPT	hsa-miR-612	MIMAT0003280	-0.9076
AASDHPPT	hsa-miR-616*	MIMAT0003284	-0.423
AASDHPPT	hsa-miR-616*	MIMAT0003284	-0.623
AASDHPPT	hsa-miR-548c-3p	MIMAT0003285	-0.5771
AASDHPPT	hsa-miR-548c-3p	MIMAT0003285	-0.8892
AASDHPPT	hsa-miR-548c-3p	MIMAT0003285	-0.1323
AASDHPPT	hsa-miR-548c-3p	MIMAT0003285	-0.7945
AASDHPPT	hsa-miR-548c-3p	MIMAT0003285	-1.0793
AASDHPPT	hsa-miR-548c-3p	MIMAT0003285	-0.228
AASDHPPT	hsa-miR-620	MIMAT0003289	-0.9805
AASDHPPT	hsa-miR-623	MIMAT0003292	-0.4512
AASDHPPT	hsa-miR-623	MIMAT0003292	-0.1082
AASDHPPT	hsa-miR-624	MIMAT0004807	-0.9329
AASDHPPT	hsa-miR-624	MIMAT0004807	-1.109
AASDHPPT	hsa-miR-33b*	MIMAT0004811	-0.4887
AASDHPPT	hsa-miR-633	MIMAT0003303	-0.3964
AASDHPPT	hsa-miR-633	MIMAT0003303	-0.5918
AASDHPPT	hsa-miR-634	MIMAT0003304	-0.2431
AASDHPPT	hsa-miR-634	MIMAT0003304	-0.3935
AASDHPPT	hsa-miR-641	MIMAT0003311	-0.1771
AASDHPPT	hsa-miR-641	MIMAT0003311	-0.2974
AASDHPPT	hsa-miR-643	MIMAT0003313	-0.3298
AASDHPPT	hsa-miR-643	MIMAT0003313	-0.357
AASDHPPT	hsa-miR-643	MIMAT0003313	-0.5285
AASDHPPT	hsa-miR-643	MIMAT0003313	-0.5439
AASDHPPT	hsa-miR-646	MIMAT0003316	-0.153
AASDHPPT	hsa-miR-646	MIMAT0003316	-0.2672
AASDHPPT	hsa-miR-649	MIMAT0003319	-0.3832
AASDHPPT	hsa-miR-649	MIMAT0003319	-0.5784
AASDHPPT	hsa-miR-661	MIMAT0003324	-0.1003
AASDHPPT	hsa-miR-411*	MIMAT0004813	-0.4906
AASDHPPT	hsa-miR-411*	MIMAT0004813	-0.699
AASDHPPT	hsa-miR-655	MIMAT0003331	-0.1613
AASDHPPT	hsa-miR-655	MIMAT0003331	-0.1244
AASDHPPT	hsa-miR-655	MIMAT0003331	-0.2829
AASDHPPT	hsa-miR-656	MIMAT0003332	-0.1147
AASDHPPT	hsa-miR-660	MIMAT0003338	-0.1222
AASDHPPT	hsa-miR-1301	MIMAT0005797	-0.4498
AASDHPPT	hsa-miR-802	MIMAT0004185	-0.869
AASDHPPT	hsa-miR-802	MIMAT0004185	-1.0465
AASDHPPT	hsa-miR-298	MIMAT0004901	-0.1153
AASDHPPT	hsa-miR-891a	MIMAT0004902	-0.9194
AASDHPPT	hsa-miR-450b-5p	MIMAT0004909	-0.1647
AASDHPPT	hsa-miR-450b-5p	MIMAT0004909	-0.4411
AASDHPPT	hsa-miR-888	MIMAT0004916	-0.5195
AASDHPPT	hsa-miR-888	MIMAT0004916	-0.7299
AASDHPPT	hsa-miR-888*	MIMAT0004917	-1.084
AASDHPPT	hsa-miR-888*	MIMAT0004917	-1.1998
AASDHPPT	hsa-miR-541*	MIMAT0004919	-0.4716
AASDHPPT	hsa-miR-875-3p	MIMAT0004923	-0.5184
AASDHPPT	hsa-miR-885-5p	MIMAT0004947	-0.5685
AASDHPPT	hsa-miR-885-5p	MIMAT0004947	-0.7806
AASDHPPT	hsa-miR-509-3-5p	MIMAT0004975	-0.7943
AASDHPPT	hsa-miR-509-3-5p	MIMAT0004975	-0.9866
AASDHPPT	hsa-miR-934	MIMAT0004977	-0.2705
AASDHPPT	hsa-miR-934	MIMAT0004977	-0.4315
AASDHPPT	hsa-miR-936	MIMAT0004979	-0.5905
AASDHPPT	hsa-miR-936	MIMAT0004979	-0.8255
AASDHPPT	hsa-miR-944	MIMAT0004987	-0.7539
AASDHPPT	hsa-miR-944	MIMAT0004987	-0.1263
AASDHPPT	hsa-miR-944	MIMAT0004987	-0.9527
AASDHPPT	hsa-miR-944	MIMAT0004987	-0.2185
AASDHPPT	hsa-miR-1178	MIMAT0005823	-0.3918
AASDHPPT	hsa-miR-1228	MIMAT0005583	-0.4262
AASDHPPT	hsa-miR-1228	MIMAT0005583	-0.6268
AASDHPPT	hsa-miR-1238	MIMAT0005593	-0.1448
AASDHPPT	hsa-miR-1200	MIMAT0005863	-0.6987
AASDHPPT	hsa-miR-1200	MIMAT0005863	-0.7286
AASDHPPT	hsa-miR-1200	MIMAT0005863	-0.9527
AASDHPPT	hsa-miR-1206	MIMAT0005870	-0.1923
AASDHPPT	hsa-miR-1206	MIMAT0005870	-0.3202
AASDHPPT	hsa-miR-1207-5p	MIMAT0005871	-0.2016
AASDHPPT	hsa-miR-1207-5p	MIMAT0005871	-0.571
AASDHPPT	hsa-miR-1207-5p	MIMAT0005871	-0.334
AASDHPPT	hsa-miR-1208	MIMAT0005873	-0.1545
AASDHPPT	hsa-miR-1208	MIMAT0005873	-0.2746
AASDHPPT	hsa-miR-548e	MIMAT0005874	-0.3296
AASDHPPT	hsa-miR-548e	MIMAT0005874	-0.5185
AASDHPPT	hsa-miR-1285	MIMAT0005876	-0.7023
AASDHPPT	hsa-miR-1285	MIMAT0005876	-0.9076
AASDHPPT	hsa-miR-1290	MIMAT0005880	-0.1016
AASDHPPT	hsa-miR-548k	MIMAT0005882	-0.1626
AASDHPPT	hsa-miR-548k	MIMAT0005882	-0.2921
AASDHPPT	hsa-miR-548k	MIMAT0005882	-0.1536
AASDHPPT	hsa-miR-1305	MIMAT0005893	-0.383
AASDHPPT	hsa-miR-1305	MIMAT0005893	-0.5756
AASDHPPT	hsa-miR-548f	MIMAT0005895	-0.3269
AASDHPPT	hsa-miR-548f	MIMAT0005895	-0.515
AASDHPPT	hsa-miR-1244	MIMAT0005896	-0.5777
AASDHPPT	hsa-miR-1244	MIMAT0005896	-0.8144
AASDHPPT	hsa-miR-1246	MIMAT0005898	-0.6563
AASDHPPT	hsa-miR-1246	MIMAT0005898	-0.889
AASDHPPT	hsa-miR-1248	MIMAT0005900	-0.1171
AASDHPPT	hsa-miR-1254	MIMAT0005905	-1.1642
AASDHPPT	hsa-miR-1261	MIMAT0005913	-0.3895
AASDHPPT	hsa-miR-1261	MIMAT0005913	-0.5896
AASDHPPT	hsa-miR-548n	MIMAT0005916	-0.2613
AASDHPPT	hsa-miR-548n	MIMAT0005916	-0.4407
AASDHPPT	hsa-miR-548o	MIMAT0005919	-0.5927
AASDHPPT	hsa-miR-1266	MIMAT0005920	-0.7637
AASDHPPT	hsa-miR-1266	MIMAT0005920	-0.7646
AASDHPPT	hsa-miR-1270	MIMAT0005924	-0.9805
AASDHPPT	hsa-miR-1272	MIMAT0005925	-0.1317
AASDHPPT	hsa-miR-548p	MIMAT0005934	-0.3926
AASDHPPT	hsa-miR-1281	MIMAT0005939	-0.4972
AASDHPPT	hsa-miR-1281	MIMAT0005939	-0.7315
AASDHPPT	hsa-miR-1284	MIMAT0005941	-0.1937
AASDHPPT	hsa-miR-1284	MIMAT0005941	-0.3374
AASDHPPT	hsa-miR-1292	MIMAT0005943	-0.4981
AASDHPPT	hsa-miR-664	MIMAT0005949	-0.2379
AASDHPPT	hsa-miR-664	MIMAT0005949	-0.801
AASDHPPT	hsa-miR-664	MIMAT0005949	-0.1686
AASDHPPT	hsa-miR-664	MIMAT0005949	-0.4071
AASDHPPT	hsa-miR-664	MIMAT0005949	-0.2847
AASDHPPT	hsa-miR-513c	MIMAT0005789	-0.5407
AASDHPPT	hsa-miR-513c	MIMAT0005789	-0.7521
AASDHPPT	hsa-miR-1322	MIMAT0005953	-0.1462
AASDHPPT	hsa-miR-1909	MIMAT0007883	-0.1212
AASDHPPT	hsa-miR-1909	MIMAT0007883	-0.2103
AASDHPPT	hsa-miR-1914*	MIMAT0007890	-0.8126
AASDHPPT	hsa-miR-1914*	MIMAT0007890	-1.0016
AASDHPPT	hsa-miR-2053	MIMAT0009978	-0.5768
AASDHPPT	hsa-miR-2053	MIMAT0009978	-0.7889
AASDHPPT	hsa-miR-2054	MIMAT0009979	-0.7104
AASDHPPT	hsa-miR-2054	MIMAT0009979	-0.1398
AASDHPPT	hsa-miR-2054	MIMAT0009979	-0.937
AASDHPPT	hsa-miR-2054	MIMAT0009979	-0.2399
AASDHPPT	hsa-miR-2115	MIMAT0011158	-0.1178
AASDHPPT	hsa-miR-2115	MIMAT0011158	-0.2048
AASDHPPT	hsa-miR-2116*	MIMAT0011161	-0.7426
AASDHPPT	hsa-miR-2276	MIMAT0011775	-0.1565
AASDHPPT	hsa-miR-718	MIMAT0012735	-0.4099
AASDHPPT	hsa-miR-718	MIMAT0012735	-0.633
AASDHPPT	hsa-miR-3116	MIMAT0014978	-1.1585
AASDHPPT	hsa-miR-3119	MIMAT0014981	-0.9414
AASDHPPT	hsa-miR-3119	MIMAT0014981	-0.1764
AASDHPPT	hsa-miR-3119	MIMAT0014981	-0.2998
AASDHPPT	hsa-miR-3121	MIMAT0014983	-0.4356
AASDHPPT	hsa-miR-3121	MIMAT0014983	-0.6443
AASDHPPT	hsa-miR-3123	MIMAT0014985	-0.1206
AASDHPPT	hsa-miR-548s	MIMAT0014987	-0.1259
AASDHPPT	hsa-miR-548s	MIMAT0014987	-0.2283
AASDHPPT	hsa-miR-3125	MIMAT0014988	-0.6934
AASDHPPT	hsa-miR-3125	MIMAT0014988	-0.8996
AASDHPPT	hsa-miR-3129	MIMAT0014992	-0.5162
AASDHPPT	hsa-miR-3129	MIMAT0014992	-0.7501
AASDHPPT	hsa-miR-3133	MIMAT0014998	-0.1131
AASDHPPT	hsa-miR-3133	MIMAT0014998	-0.1971
AASDHPPT	hsa-miR-3140	MIMAT0015008	-0.3635
AASDHPPT	hsa-miR-3140	MIMAT0015008	-0.5566
AASDHPPT	hsa-miR-548t	MIMAT0015009	-0.5811
AASDHPPT	hsa-miR-548t	MIMAT0015009	-0.2177
AASDHPPT	hsa-miR-548t	MIMAT0015009	-0.7932
AASDHPPT	hsa-miR-548t	MIMAT0015009	-0.3685
AASDHPPT	hsa-miR-3146	MIMAT0015018	-0.2113
AASDHPPT	hsa-miR-3146	MIMAT0015018	-0.3482
AASDHPPT	hsa-miR-3146	MIMAT0015018	-0.1176
AASDHPPT	hsa-miR-548v	MIMAT0015020	-0.117
AASDHPPT	hsa-miR-3148	MIMAT0015021	-0.1329
AASDHPPT	hsa-miR-3153	MIMAT0015026	-0.1313
AASDHPPT	hsa-miR-3163	MIMAT0015037	-0.9847
AASDHPPT	hsa-miR-3163	MIMAT0015037	-0.7289
AASDHPPT	hsa-miR-3163	MIMAT0015037	-0.2535
AASDHPPT	hsa-miR-3163	MIMAT0015037	-1.1322
AASDHPPT	hsa-miR-3163	MIMAT0015037	-0.9529
AASDHPPT	hsa-miR-3163	MIMAT0015037	-0.4081
AASDHPPT	hsa-miR-3174	MIMAT0015051	-0.8397
AASDHPPT	hsa-miR-3174	MIMAT0015051	-1.0234
AASDHPPT	hsa-miR-3182	MIMAT0015062	-0.8364
AASDHPPT	hsa-miR-3065-5p	MIMAT0015066	-0.3289
AASDHPPT	hsa-miR-3188	MIMAT0015070	-0.3583
AASDHPPT	hsa-miR-3188	MIMAT0015070	-0.5501
AASDHPPT	hsa-miR-548x	MIMAT0015081	-0.6942
AASDHPPT	hsa-miR-548x	MIMAT0015081	-1.0731
AASDHPPT	hsa-miR-548x	MIMAT0015081	-0.9229
AASDHPPT	hsa-miR-548x	MIMAT0015081	-1.1926
AASDHPPT	hsa-miR-514b-5p	MIMAT0015087	-0.5371
AASDHPPT	hsa-miR-514b-5p	MIMAT0015087	-0.7484
AASDHPPT	hsa-miR-4304	MIMAT0016854	-0.1362
AASDHPPT	hsa-miR-4307	MIMAT0016860	-0.5796
AASDHPPT	hsa-miR-4307	MIMAT0016860	-0.8163
AASDHPPT	hsa-miR-4310	MIMAT0016862	-0.1154
AASDHPPT	hsa-miR-4320	MIMAT0016871	-0.1271
AASDHPPT	hsa-miR-4317	MIMAT0016872	-0.2286
AASDHPPT	hsa-miR-4317	MIMAT0016872	-0.7027
AASDHPPT	hsa-miR-4317	MIMAT0016872	-0.3744
AASDHPPT	hsa-miR-4317	MIMAT0016872	-0.9304
AASDHPPT	hsa-miR-4324	MIMAT0016876	-0.6215
AASDHPPT	hsa-miR-4257	MIMAT0016878	-0.8589
AASDHPPT	hsa-miR-4257	MIMAT0016878	-1.055
AASDHPPT	hsa-miR-4253	MIMAT0016882	-1.0226
AASDHPPT	hsa-miR-4253	MIMAT0016882	-1.1586
AASDHPPT	hsa-miR-4251	MIMAT0016883	-0.1171
AASDHPPT	hsa-miR-4255	MIMAT0016885	-0.1614
AASDHPPT	hsa-miR-4252	MIMAT0016886	-0.2505
AASDHPPT	hsa-miR-4252	MIMAT0016886	-0.4039
AASDHPPT	hsa-miR-4326	MIMAT0016888	-0.1107
AASDHPPT	hsa-miR-4326	MIMAT0016888	-0.1124
AASDHPPT	hsa-miR-4261	MIMAT0016890	-0.1002
AASDHPPT	hsa-miR-4262	MIMAT0016894	-0.1401
AASDHPPT	hsa-miR-4262	MIMAT0016894	-1.0638
AASDHPPT	hsa-miR-4262	MIMAT0016894	-0.2403
AASDHPPT	hsa-miR-4262	MIMAT0016894	-1.1865
AASDHPPT	hsa-miR-4272	MIMAT0016902	-0.1158
AASDHPPT	hsa-miR-4272	MIMAT0016902	-0.2015
AASDHPPT	hsa-miR-4276	MIMAT0016904	-1.1267
AASDHPPT	hsa-miR-4276	MIMAT0016904	-1.2324
AASDHPPT	hsa-miR-4275	MIMAT0016905	-0.1139
AASDHPPT	hsa-miR-4277	MIMAT0016908	-0.8295
AASDHPPT	hsa-miR-4279	MIMAT0016909	-0.1038
AASDHPPT	hsa-miR-4282	MIMAT0016912	-0.7608
AASDHPPT	hsa-miR-4282	MIMAT0016912	-0.1309
AASDHPPT	hsa-miR-4282	MIMAT0016912	-0.9796
AASDHPPT	hsa-miR-4282	MIMAT0016912	-0.2257
AASDHPPT	hsa-miR-4291	MIMAT0016922	-0.4092
AASDHPPT	hsa-miR-4328	MIMAT0016926	-0.3163
AASDHPPT	hsa-miR-4328	MIMAT0016926	-0.5001
AASDHPPT	hsa-miR-15a	MIMAT0000068	-0.2572
AASDHPPT	hsa-miR-15a	MIMAT0000068	-0.2726
AASDHPPT	hsa-miR-15a	MIMAT0000068	-0.4433
AASDHPPT	hsa-miR-16	MIMAT0000069	-0.2595
AASDHPPT	hsa-miR-16	MIMAT0000069	-0.2773
AASDHPPT	hsa-miR-16	MIMAT0000069	-0.4498
AASDHPPT	hsa-miR-30a	MIMAT0000087	-0.4398
AASDHPPT	hsa-miR-30a	MIMAT0000087	-0.6678
AASDHPPT	hsa-miR-101	MIMAT0000099	-0.3622
AASDHPPT	hsa-miR-101	MIMAT0000099	-0.5748
AASDHPPT	hsa-miR-192	MIMAT0000222	-0.1062
AASDHPPT	hsa-miR-30c	MIMAT0000244	-0.4366
AASDHPPT	hsa-miR-30c	MIMAT0000244	-0.6641
AASDHPPT	hsa-miR-30d	MIMAT0000245	-0.4431
AASDHPPT	hsa-miR-30d	MIMAT0000245	-0.6715
AASDHPPT	hsa-miR-139-5p	MIMAT0000250	-0.9321
AASDHPPT	hsa-miR-139-5p	MIMAT0000250	-1.1101
AASDHPPT	hsa-miR-10a	MIMAT0000253	-0.1299
AASDHPPT	hsa-miR-10a	MIMAT0000253	-0.233
AASDHPPT	hsa-miR-10b	MIMAT0000254	-0.1077
AASDHPPT	hsa-miR-10b	MIMAT0000254	-0.1959
AASDHPPT	hsa-miR-34a	MIMAT0000255	-0.6799
AASDHPPT	hsa-miR-181a	MIMAT0000256	-0.1033
AASDHPPT	hsa-miR-181a	MIMAT0000256	-1.0638
AASDHPPT	hsa-miR-181a	MIMAT0000256	-0.1812
AASDHPPT	hsa-miR-181a	MIMAT0000256	-1.1865
AASDHPPT	hsa-miR-181b	MIMAT0000257	-0.1117
AASDHPPT	hsa-miR-181b	MIMAT0000257	-1.0638
AASDHPPT	hsa-miR-181b	MIMAT0000257	-0.1948
AASDHPPT	hsa-miR-181b	MIMAT0000257	-1.1865
AASDHPPT	hsa-miR-181c	MIMAT0000258	-0.1139
AASDHPPT	hsa-miR-181c	MIMAT0000258	-1.0664
AASDHPPT	hsa-miR-181c	MIMAT0000258	-0.1985
AASDHPPT	hsa-miR-181c	MIMAT0000258	-1.1882
AASDHPPT	hsa-miR-182	MIMAT0000259	-0.7282
AASDHPPT	hsa-miR-182	MIMAT0000259	-0.9305
AASDHPPT	hsa-miR-203	MIMAT0000264	-0.1017
AASDHPPT	hsa-miR-204	MIMAT0000265	-0.5525
AASDHPPT	hsa-miR-204	MIMAT0000265	-1.0092
AASDHPPT	hsa-miR-211	MIMAT0000268	-0.5525
AASDHPPT	hsa-miR-211	MIMAT0000268	-1.0092
AASDHPPT	hsa-miR-212	MIMAT0000269	-0.4276
AASDHPPT	hsa-miR-215	MIMAT0000272	-0.1062
AASDHPPT	hsa-miR-217	MIMAT0000274	-0.189
AASDHPPT	hsa-miR-217	MIMAT0000274	-0.9963
AASDHPPT	hsa-miR-217	MIMAT0000274	-1.1404
AASDHPPT	hsa-miR-224	MIMAT0000281	-0.1847
AASDHPPT	hsa-miR-224	MIMAT0000281	-0.3764
AASDHPPT	hsa-miR-224	MIMAT0000281	-0.3089
AASDHPPT	hsa-miR-224	MIMAT0000281	-0.524
AASDHPPT	hsa-miR-200b	MIMAT0000318	-0.6307
AASDHPPT	hsa-miR-200b	MIMAT0000318	-0.8415
AASDHPPT	hsa-miR-15b	MIMAT0000417	-0.2572
AASDHPPT	hsa-miR-15b	MIMAT0000417	-0.2726
AASDHPPT	hsa-miR-15b	MIMAT0000417	-0.4433
AASDHPPT	hsa-miR-30b	MIMAT0000420	-0.4366
AASDHPPT	hsa-miR-30b	MIMAT0000420	-0.6641
AASDHPPT	hsa-miR-132	MIMAT0000426	-0.434
AASDHPPT	hsa-miR-135a	MIMAT0000428	-0.5522
AASDHPPT	hsa-miR-137	MIMAT0000429	-0.9569
AASDHPPT	hsa-miR-137	MIMAT0000429	-1.1123
AASDHPPT	hsa-miR-145	MIMAT0000437	-0.7757
AASDHPPT	hsa-miR-145	MIMAT0000437	-0.9918
AASDHPPT	hsa-miR-153	MIMAT0000439	-0.2723
AASDHPPT	hsa-miR-191	MIMAT0000440	-0.3798
AASDHPPT	hsa-miR-191	MIMAT0000440	-0.5813
AASDHPPT	hsa-miR-146a	MIMAT0000449	-0.4073
AASDHPPT	hsa-miR-186	MIMAT0000456	-0.3576
AASDHPPT	hsa-miR-186	MIMAT0000456	-0.6335
AASDHPPT	hsa-miR-186	MIMAT0000456	-0.1131
AASDHPPT	hsa-miR-186	MIMAT0000456	-0.5446
AASDHPPT	hsa-miR-186	MIMAT0000456	-0.8674
AASDHPPT	hsa-miR-186	MIMAT0000456	-0.1971
AASDHPPT	hsa-miR-193a-3p	MIMAT0000459	-0.187
AASDHPPT	hsa-miR-194	MIMAT0000460	-0.9257
AASDHPPT	hsa-miR-194	MIMAT0000460	-1.0895
AASDHPPT	hsa-miR-195	MIMAT0000461	-0.2422
AASDHPPT	hsa-miR-195	MIMAT0000461	-0.2773
AASDHPPT	hsa-miR-195	MIMAT0000461	-0.4498
AASDHPPT	hsa-miR-200c	MIMAT0000617	-0.6307
AASDHPPT	hsa-miR-200c	MIMAT0000617	-0.8415
AASDHPPT	hsa-miR-155	MIMAT0000646	-0.1164
AASDHPPT	hsa-miR-34c-5p	MIMAT0000686	-0.6725
AASDHPPT	hsa-miR-30e	MIMAT0000692	-0.4398
AASDHPPT	hsa-miR-30e	MIMAT0000692	-0.6678
AASDHPPT	hsa-miR-365	MIMAT0000710	-0.9711
AASDHPPT	hsa-miR-374a	MIMAT0000727	-0.1091
AASDHPPT	hsa-miR-374a	MIMAT0000727	-0.2398
AASDHPPT	hsa-miR-374a	MIMAT0000727	-1.0939
AASDHPPT	hsa-miR-374a	MIMAT0000727	-0.1906
AASDHPPT	hsa-miR-374a	MIMAT0000727	-0.3889
AASDHPPT	hsa-miR-374a	MIMAT0000727	-1.2063
AASDHPPT	hsa-miR-376a	MIMAT0000729	-0.3169
AASDHPPT	hsa-miR-377	MIMAT0000730	-0.1368
AASDHPPT	hsa-miR-377	MIMAT0000730	-0.2352
AASDHPPT	hsa-miR-381	MIMAT0000736	-0.1084
AASDHPPT	hsa-miR-340	MIMAT0004692	-0.6789
AASDHPPT	hsa-miR-340	MIMAT0004692	-0.8865
AASDHPPT	hsa-miR-330-5p	MIMAT0004693	-0.6489
AASDHPPT	hsa-miR-342-3p	MIMAT0000753	-0.1105
AASDHPPT	hsa-miR-342-3p	MIMAT0000753	-0.1929
AASDHPPT	hsa-miR-326	MIMAT0000756	-0.6489
AASDHPPT	hsa-miR-135b	MIMAT0000758	-0.5522
AASDHPPT	hsa-miR-384	MIMAT0001075	-0.4465
AASDHPPT	hsa-miR-384	MIMAT0001075	-0.6668
AASDHPPT	hsa-miR-424	MIMAT0001341	-0.2678
AASDHPPT	hsa-miR-424	MIMAT0001341	-0.2595
AASDHPPT	hsa-miR-424	MIMAT0001341	-0.4368
AASDHPPT	hsa-miR-425	MIMAT0003393	-0.1237
AASDHPPT	hsa-miR-429	MIMAT0001536	-0.6307
AASDHPPT	hsa-miR-429	MIMAT0001536	-0.8415
AASDHPPT	hsa-miR-451	MIMAT0001631	-0.1006
AASDHPPT	hsa-miR-376b	MIMAT0002172	-0.3169
AASDHPPT	hsa-miR-488	MIMAT0004763	-0.1115
AASDHPPT	hsa-miR-202	MIMAT0002811	-0.691
AASDHPPT	hsa-miR-202	MIMAT0002811	-0.9179
AASDHPPT	hsa-miR-494	MIMAT0002816	-0.1298
AASDHPPT	hsa-miR-495	MIMAT0002817	-0.108
AASDHPPT	hsa-miR-495	MIMAT0002817	-0.195
AASDHPPT	hsa-miR-496	MIMAT0002818	-0.1173
AASDHPPT	hsa-miR-193b	MIMAT0002819	-0.187
AASDHPPT	hsa-miR-497	MIMAT0002820	-0.2595
AASDHPPT	hsa-miR-497	MIMAT0002820	-0.2655
AASDHPPT	hsa-miR-497	MIMAT0002820	-0.4336
AASDHPPT	hsa-miR-181d	MIMAT0002821	-0.1128
AASDHPPT	hsa-miR-181d	MIMAT0002821	-1.0612
AASDHPPT	hsa-miR-181d	MIMAT0002821	-0.1967
AASDHPPT	hsa-miR-181d	MIMAT0002821	-1.1847
AASDHPPT	hsa-miR-505	MIMAT0002876	-0.706
AASDHPPT	hsa-miR-505	MIMAT0002876	-0.6493
AASDHPPT	hsa-miR-505	MIMAT0002876	-0.9122
AASDHPPT	hsa-miR-505	MIMAT0002876	-0.8742
AASDHPPT	hsa-miR-455-5p	MIMAT0003150	-0.1095
AASDHPPT	hsa-miR-539	MIMAT0003163	-0.8626
AASDHPPT	hsa-miR-539	MIMAT0003163	-0.1118
AASDHPPT	hsa-miR-539	MIMAT0003163	-1.0415
AASDHPPT	hsa-miR-544	MIMAT0003164	-0.1329
AASDHPPT	hsa-miR-590-3p	MIMAT0004801	-0.8823
AASDHPPT	hsa-miR-590-3p	MIMAT0004801	-0.8269
AASDHPPT	hsa-miR-590-3p	MIMAT0004801	-0.2349
AASDHPPT	hsa-miR-590-3p	MIMAT0004801	-1.0567
AASDHPPT	hsa-miR-590-3p	MIMAT0004801	-1.0132
AASDHPPT	hsa-miR-590-3p	MIMAT0004801	-0.3891
AASDHPPT	hsa-miR-421	MIMAT0003339	-0.5833
AASDHPPT	hsa-miR-421	MIMAT0003339	-0.2609
AASDHPPT	hsa-miR-421	MIMAT0003339	-0.7953
AASDHPPT	hsa-miR-421	MIMAT0003339	-0.4185
AASDHPPT	hsa-miR-300	MIMAT0004903	-0.1063
AASDHPPT	hsa-miR-543	MIMAT0004954	-1.0612
AASDHPPT	hsa-miR-543	MIMAT0004954	-1.1847
AASDHPPT	hsa-miR-374b	MIMAT0004955	-0.1102
AASDHPPT	hsa-miR-374b	MIMAT0004955	-1.0986
AASDHPPT	hsa-miR-374b	MIMAT0004955	-0.1924
AASDHPPT	hsa-miR-374b	MIMAT0004955	-1.2093
AASDHPPT	hsa-miR-216b	MIMAT0004959	-0.1296
ABCF3	hsa-miR-139-3p	MIMAT0004552	-0.5167
ABCF3	hsa-miR-194*	MIMAT0004671	-0.1199
ABCF3	hsa-miR-324-3p	MIMAT0000762	-0.4392
ABCF3	hsa-miR-486-3p	MIMAT0004762	-0.2755
ABCF3	hsa-miR-432*	MIMAT0002815	-0.1813
ABCF3	hsa-miR-455-3p	MIMAT0004784	-0.1002
ABCF3	hsa-miR-589	MIMAT0004799	-0.1102
ABCF3	hsa-miR-612	MIMAT0003280	-0.2178
ABCF3	hsa-miR-615-5p	MIMAT0004804	-0.9348
ABCF3	hsa-miR-625	MIMAT0003294	-0.3572
ABCF3	hsa-miR-625	MIMAT0003294	-0.3965
ABCF3	hsa-miR-298	MIMAT0004901	-0.8924
ABCF3	hsa-miR-1234	MIMAT0005589	-0.1838
ABCF3	hsa-miR-663b	MIMAT0005867	-0.3185
ABCF3	hsa-miR-1275	MIMAT0005929	-0.7298
ABCF3	hsa-miR-1275	MIMAT0005929	-0.3856
ABCF3	hsa-miR-3122	MIMAT0014984	-0.1374
ABCF3	hsa-miR-3175	MIMAT0015052	-0.7166
ABCF3	hsa-miR-4306	MIMAT0016858	-0.5022
ABCF3	hsa-miR-4271	MIMAT0016901	-0.1389
ABCF3	hsa-miR-29b	MIMAT0000100	-1.0169
ABCF3	hsa-miR-122	MIMAT0000421	-0.2132
ABCF3	hsa-miR-185	MIMAT0000455	-0.4988
ABCF3	hsa-miR-29c	MIMAT0000681	-1.0169
ABCF3	hsa-miR-376c	MIMAT0000720	-0.11
ABCF3	hsa-miR-373	MIMAT0000726	-0.4694
ABCF3	hsa-miR-520b	MIMAT0002843	-0.4661
ABCF3	hsa-miR-520c-3p	MIMAT0002846	-0.4661
ABHD11	hsa-miR-19a*	MIMAT0004490	-0.1655
ABHD11	hsa-miR-19b-1*	MIMAT0004491	-0.1639
ABHD11	hsa-miR-19b-2*	MIMAT0004492	-0.1639
ABHD11	hsa-miR-214*	MIMAT0004564	-0.7686
ABHD11	hsa-miR-223*	MIMAT0004570	-0.1127
ABHD11	hsa-miR-146a*	MIMAT0004608	-0.1019
ABHD11	hsa-miR-185*	MIMAT0004611	-0.421
ABHD11	hsa-miR-185*	MIMAT0004611	-0.1068
ABHD11	hsa-miR-186*	MIMAT0004612	-0.434
ABHD11	hsa-miR-367*	MIMAT0004686	-0.4651
ABHD11	hsa-miR-135b*	MIMAT0004698	-0.5212
ABHD11	hsa-miR-135b*	MIMAT0004698	-0.5723
ABHD11	hsa-miR-425*	MIMAT0001343	-0.2799
ABHD11	hsa-miR-511	MIMAT0002808	-0.9026
ABHD11	hsa-miR-193b*	MIMAT0004767	-0.4173
ABHD11	hsa-miR-512-3p	MIMAT0002823	-0.2333
ABHD11	hsa-miR-520f	MIMAT0002830	-0.7227
ABHD11	hsa-miR-520a-5p	MIMAT0002833	-0.1927
ABHD11	hsa-miR-526b*	MIMAT0002836	-0.192
ABHD11	hsa-miR-525-5p	MIMAT0002838	-0.1909
ABHD11	hsa-miR-520g	MIMAT0002858	-0.1013
ABHD11	hsa-miR-520h	MIMAT0002867	-0.1013
ABHD11	hsa-miR-505*	MIMAT0004776	-0.5133
ABHD11	hsa-miR-508-5p	MIMAT0004778	-0.1493
ABHD11	hsa-miR-552	MIMAT0003215	-0.3133
ABHD11	hsa-miR-548b-3p	MIMAT0003254	-0.2693
ABHD11	hsa-miR-550	MIMAT0004800	-0.289
ABHD11	hsa-miR-593	MIMAT0004802	-0.2831
ABHD11	hsa-miR-604	MIMAT0003272	-0.1291
ABHD11	hsa-miR-637	MIMAT0003307	-0.3253
ABHD11	hsa-miR-637	MIMAT0003307	-0.3808
ABHD11	hsa-miR-643	MIMAT0003313	-0.1103
ABHD11	hsa-miR-645	MIMAT0003315	-0.1022
ABHD11	hsa-miR-661	MIMAT0003324	-0.4252
ABHD11	hsa-miR-654-3p	MIMAT0004814	-0.1722
ABHD11	hsa-miR-767-3p	MIMAT0003883	-0.3268
ABHD11	hsa-miR-762	MIMAT0010313	-0.2483
ABHD11	hsa-miR-2113	MIMAT0009206	-0.7222
ABHD11	hsa-miR-761	MIMAT0010364	-0.2159
ABHD11	hsa-miR-761	MIMAT0010364	-0.238
ABHD11	hsa-miR-220b	MIMAT0004908	-0.3105
ABHD11	hsa-miR-541*	MIMAT0004919	-0.1641
ABHD11	hsa-miR-744*	MIMAT0004946	-0.2891
ABHD11	hsa-miR-924	MIMAT0004974	-0.3634
ABHD11	hsa-miR-942	MIMAT0004985	-0.6137
ABHD11	hsa-miR-1226	MIMAT0005577	-0.1327
ABHD11	hsa-miR-1231	MIMAT0005586	-0.3054
ABHD11	hsa-miR-1237	MIMAT0005592	-0.3197
ABHD11	hsa-miR-1202	MIMAT0005865	-0.5022
ABHD11	hsa-miR-1248	MIMAT0005900	-0.2157
ABHD11	hsa-miR-1275	MIMAT0005929	-0.1609
ABHD11	hsa-miR-664	MIMAT0005949	-0.9344
ABHD11	hsa-miR-1914	MIMAT0007889	-0.1312
ABHD11	hsa-miR-1976	MIMAT0009451	-0.3844
ABHD11	hsa-miR-2052	MIMAT0009977	-0.1703
ABHD11	hsa-miR-3135	MIMAT0015001	-0.5075
ABHD11	hsa-miR-544b	MIMAT0015004	-0.2567
ABHD11	hsa-miR-3138	MIMAT0015006	-0.6242
ABHD11	hsa-miR-3149	MIMAT0015022	-0.1297
ABHD11	hsa-miR-3150	MIMAT0015023	-0.159
ABHD11	hsa-miR-3150	MIMAT0015023	-0.1304
ABHD11	hsa-miR-3170	MIMAT0015045	-0.2281
ABHD11	hsa-miR-3172	MIMAT0015047	-0.4518
ABHD11	hsa-miR-3176	MIMAT0015053	-0.1927
ABHD11	hsa-miR-3180-5p	MIMAT0015057	-0.2195
ABHD11	hsa-miR-3180-5p	MIMAT0015057	-0.2428
ABHD11	hsa-miR-3065-3p	MIMAT0015378	-0.1486
ABHD11	hsa-miR-3065-3p	MIMAT0015378	-0.1391
ABHD11	hsa-miR-4293	MIMAT0016848	-0.4087
ABHD11	hsa-miR-4256	MIMAT0016877	-0.152
ABHD11	hsa-miR-4271	MIMAT0016901	-0.2243
ABHD11	hsa-miR-4279	MIMAT0016909	-0.1464
ABHD11	hsa-miR-4280	MIMAT0016911	-0.2527
ABHD11	hsa-let-7b	MIMAT0000063	-0.257
ABHD11	hsa-miR-17	MIMAT0000070	-0.192
ABHD11	hsa-miR-20a	MIMAT0000075	-0.192
ABHD11	hsa-miR-93	MIMAT0000093	-0.1956
ABHD11	hsa-miR-106a	MIMAT0000103	-0.192
ABHD11	hsa-miR-10a	MIMAT0000253	-0.2195
ABHD11	hsa-miR-10b	MIMAT0000254	-0.2195
ABHD11	hsa-miR-214	MIMAT0000271	-0.2179
ABHD11	hsa-miR-214	MIMAT0000271	-0.2401
ABHD11	hsa-let-7g	MIMAT0000414	-0.2651
ABHD11	hsa-let-7i	MIMAT0000415	-0.2628
ABHD11	hsa-miR-122	MIMAT0000421	-0.6903
ABHD11	hsa-miR-142-3p	MIMAT0000434	-0.1723
ABHD11	hsa-miR-149	MIMAT0000450	-0.1145
ABHD11	hsa-miR-150	MIMAT0000451	-0.1052
ABHD11	hsa-miR-106b	MIMAT0000680	-0.192
ABHD11	hsa-miR-302a	MIMAT0000684	-0.1142
ABHD11	hsa-miR-296-3p	MIMAT0004679	-0.1114
ABHD11	hsa-miR-302b	MIMAT0000715	-0.1142
ABHD11	hsa-miR-302c	MIMAT0000717	-0.1142
ABHD11	hsa-miR-302d	MIMAT0000718	-0.1142
ABHD11	hsa-miR-372	MIMAT0000724	-0.1119
ABHD11	hsa-miR-373	MIMAT0000726	-0.1131
ABHD11	hsa-miR-379	MIMAT0000733	-0.12
ABHD11	hsa-miR-379	MIMAT0000733	-0.1553
ABHD11	hsa-miR-20b	MIMAT0001413	-0.192
ABHD11	hsa-miR-431	MIMAT0001625	-0.3729
ABHD11	hsa-miR-520e	MIMAT0002825	-0.1142
ABHD11	hsa-miR-520a-3p	MIMAT0002834	-0.1142
ABHD11	hsa-miR-520b	MIMAT0002843	-0.1119
ABHD11	hsa-miR-520c-3p	MIMAT0002846	-0.1119
ABHD11	hsa-miR-519d	MIMAT0002853	-0.1785
ABHD11	hsa-miR-520d-3p	MIMAT0002856	-0.1142
ABHD11	hsa-miR-302e	MIMAT0005931	-0.1142
ABHD14B	hsa-let-7a*	MIMAT0004481	-0.6622
ABHD14B	hsa-let-7b*	MIMAT0004482	-0.4471
ABHD14B	hsa-let-7c*	MIMAT0004483	-0.1142
ABHD14B	hsa-let-7f-1*	MIMAT0004486	-0.4471
ABHD14B	hsa-miR-92a-1*	MIMAT0004507	-0.7504
ABHD14B	hsa-miR-92a-2*	MIMAT0004508	-0.3892
ABHD14B	hsa-miR-93*	MIMAT0004509	-0.7344
ABHD14B	hsa-miR-100*	MIMAT0004512	-0.2736
ABHD14B	hsa-miR-29b-1*	MIMAT0004514	-0.3935
ABHD14B	hsa-miR-198	MIMAT0000228	-0.3038
ABHD14B	hsa-miR-199a-3p	MIMAT0000232	-0.1773
ABHD14B	hsa-miR-30c-2*	MIMAT0004550	-0.1185
ABHD14B	hsa-miR-30c-2*	MIMAT0004550	-0.1297
ABHD14B	hsa-miR-147	MIMAT0000251	-0.5957
ABHD14B	hsa-miR-199b-3p	MIMAT0004563	-0.1773
ABHD14B	hsa-miR-30b*	MIMAT0004589	-0.1293
ABHD14B	hsa-miR-30b*	MIMAT0004589	-0.3554
ABHD14B	hsa-miR-143*	MIMAT0004599	-0.3441
ABHD14B	hsa-miR-145*	MIMAT0004601	-0.8158
ABHD14B	hsa-miR-145*	MIMAT0004601	-0.8542
ABHD14B	hsa-miR-149*	MIMAT0004609	-0.7259
ABHD14B	hsa-miR-149*	MIMAT0004609	-0.6712
ABHD14B	hsa-miR-194*	MIMAT0004671	-0.1995
ABHD14B	hsa-miR-30c-1*	MIMAT0004674	-0.1185
ABHD14B	hsa-miR-30c-1*	MIMAT0004674	-0.1297
ABHD14B	hsa-miR-363*	MIMAT0003385	-1.1386
ABHD14B	hsa-miR-367*	MIMAT0004686	-0.2066
ABHD14B	hsa-miR-367*	MIMAT0004686	-0.2247
ABHD14B	hsa-miR-378*	MIMAT0000731	-0.1412
ABHD14B	hsa-miR-378*	MIMAT0000731	-0.1569
ABHD14B	hsa-miR-380	MIMAT0000735	-0.111
ABHD14B	hsa-miR-380	MIMAT0000735	-0.1243
ABHD14B	hsa-miR-324-3p	MIMAT0000762	-0.4251
ABHD14B	hsa-miR-483-3p	MIMAT0002173	-0.2196
ABHD14B	hsa-miR-486-3p	MIMAT0004762	-0.3002
ABHD14B	hsa-miR-146b-3p	MIMAT0004766	-0.5832
ABHD14B	hsa-miR-520a-5p	MIMAT0002833	-0.4629
ABHD14B	hsa-miR-525-5p	MIMAT0002838	-0.4662
ABHD14B	hsa-miR-517b	MIMAT0002857	-0.2399
ABHD14B	hsa-miR-518a-5p	MIMAT0005457	-0.1165
ABHD14B	hsa-miR-527	MIMAT0002862	-0.1165
ABHD14B	hsa-miR-499-3p	MIMAT0004772	-0.1542
ABHD14B	hsa-miR-455-3p	MIMAT0004784	-0.1383
ABHD14B	hsa-miR-562	MIMAT0003226	-0.139
ABHD14B	hsa-miR-571	MIMAT0003236	-0.287
ABHD14B	hsa-miR-583	MIMAT0003248	-0.6804
ABHD14B	hsa-miR-583	MIMAT0003248	-0.7179
ABHD14B	hsa-miR-548b-3p	MIMAT0003254	-0.3821
ABHD14B	hsa-miR-548b-3p	MIMAT0003254	-0.4115
ABHD14B	hsa-miR-588	MIMAT0003255	-0.1046
ABHD14B	hsa-miR-591	MIMAT0003259	-0.2614
ABHD14B	hsa-miR-609	MIMAT0003277	-0.1638
ABHD14B	hsa-miR-615-5p	MIMAT0004804	-0.7084
ABHD14B	hsa-miR-636	MIMAT0003306	-0.3091
ABHD14B	hsa-miR-637	MIMAT0003307	-0.3545
ABHD14B	hsa-miR-661	MIMAT0003324	-0.2913
ABHD14B	hsa-miR-661	MIMAT0003324	-0.3194
ABHD14B	hsa-miR-762	MIMAT0010313	-0.1078
ABHD14B	hsa-miR-762	MIMAT0010313	-0.1015
ABHD14B	hsa-miR-764	MIMAT0010367	-0.7439
ABHD14B	hsa-miR-765	MIMAT0003945	-0.2899
ABHD14B	hsa-miR-765	MIMAT0003945	-0.6067
ABHD14B	hsa-miR-675*	MIMAT0006790	-0.4488
ABHD14B	hsa-miR-675*	MIMAT0006790	-0.1654
ABHD14B	hsa-miR-298	MIMAT0004901	-0.3249
ABHD14B	hsa-miR-220c	MIMAT0004915	-0.2447
ABHD14B	hsa-miR-744*	MIMAT0004946	-0.1936
ABHD14B	hsa-miR-374b*	MIMAT0004956	-0.1131
ABHD14B	hsa-miR-940	MIMAT0004983	-0.56
ABHD14B	hsa-miR-940	MIMAT0004983	-0.6189
ABHD14B	hsa-miR-297	MIMAT0004450	-0.2731
ABHD14B	hsa-miR-1178	MIMAT0005823	-0.8384
ABHD14B	hsa-miR-1225-3p	MIMAT0005573	-0.2028
ABHD14B	hsa-miR-1236	MIMAT0005591	-0.3064
ABHD14B	hsa-miR-1200	MIMAT0005863	-1.1968
ABHD14B	hsa-miR-1200	MIMAT0005863	-1.2137
ABHD14B	hsa-miR-1202	MIMAT0005865	-0.1595
ABHD14B	hsa-miR-663b	MIMAT0005867	-0.1345
ABHD14B	hsa-miR-1205	MIMAT0005869	-0.1326
ABHD14B	hsa-miR-1289	MIMAT0005879	-0.2883
ABHD14B	hsa-miR-1293	MIMAT0005883	-0.1086
ABHD14B	hsa-miR-1294	MIMAT0005884	-0.1622
ABHD14B	hsa-miR-1246	MIMAT0005898	-0.4272
ABHD14B	hsa-miR-1246	MIMAT0005898	-0.4642
ABHD14B	hsa-miR-1252	MIMAT0005944	-0.1047
ABHD14B	hsa-miR-1909	MIMAT0007883	-0.3959
ABHD14B	hsa-miR-1909	MIMAT0007883	-0.2418
ABHD14B	hsa-miR-1909	MIMAT0007883	-0.3988
ABHD14B	hsa-miR-1912	MIMAT0007887	-0.3356
ABHD14B	hsa-miR-1912	MIMAT0007887	-0.3626
ABHD14B	hsa-miR-1913	MIMAT0007888	-0.4219
ABHD14B	hsa-miR-1975	MIMAT0009450	-0.1045
ABHD14B	hsa-miR-2110	MIMAT0010133	-0.1075
ABHD14B	hsa-miR-2114*	MIMAT0011157	-0.1041
ABHD14B	hsa-miR-2276	MIMAT0011775	-0.5257
ABHD14B	hsa-miR-2276	MIMAT0011775	-0.5621
ABHD14B	hsa-miR-2277	MIMAT0011777	-0.3124
ABHD14B	hsa-miR-2277	MIMAT0011777	-0.3376
ABHD14B	hsa-miR-2278	MIMAT0011778	-0.1444
ABHD14B	hsa-miR-3116	MIMAT0014978	-0.1054
ABHD14B	hsa-miR-3125	MIMAT0014988	-0.1058
ABHD14B	hsa-miR-3127	MIMAT0014990	-0.4667
ABHD14B	hsa-miR-3127	MIMAT0014990	-0.3757
ABHD14B	hsa-miR-3129	MIMAT0014992	-0.1756
ABHD14B	hsa-miR-544b	MIMAT0015004	-0.4087
ABHD14B	hsa-miR-3147	MIMAT0015019	-0.5842
ABHD14B	hsa-miR-3151	MIMAT0015024	-0.1171
ABHD14B	hsa-miR-3158	MIMAT0015032	-0.1574
ABHD14B	hsa-miR-3159	MIMAT0015033	-0.3713
ABHD14B	hsa-miR-3159	MIMAT0015033	-0.4048
ABHD14B	hsa-miR-3160	MIMAT0015034	-0.6187
ABHD14B	hsa-miR-3165	MIMAT0015039	-0.1094
ABHD14B	hsa-miR-3173	MIMAT0015048	-0.2147
ABHD14B	hsa-miR-3173	MIMAT0015048	-0.369
ABHD14B	hsa-miR-3173	MIMAT0015048	-0.1218
ABHD14B	hsa-miR-3173	MIMAT0015048	-0.2226
ABHD14B	hsa-miR-3173	MIMAT0015048	-0.1522
ABHD14B	hsa-miR-3065-3p	MIMAT0015378	-0.5011
ABHD14B	hsa-miR-320e	MIMAT0015072	-0.2997
ABHD14B	hsa-miR-3190-5p	MIMAT0015073	-0.7805
ABHD14B	hsa-miR-3190-5p	MIMAT0015073	-0.8267
ABHD14B	hsa-miR-3192	MIMAT0015076	-0.2293
ABHD14B	hsa-miR-3192	MIMAT0015076	-0.2546
ABHD14B	hsa-miR-3198	MIMAT0015083	-0.3822
ABHD14B	hsa-miR-3202	MIMAT0015089	-0.7233
ABHD14B	hsa-miR-4296	MIMAT0016845	-0.5079
ABHD14B	hsa-miR-4294	MIMAT0016849	-0.5183
ABHD14B	hsa-miR-4306	MIMAT0016858	-0.1958
ABHD14B	hsa-miR-4306	MIMAT0016858	-0.2137
ABHD14B	hsa-miR-4309	MIMAT0016859	-0.3974
ABHD14B	hsa-miR-4313	MIMAT0016865	-0.4546
ABHD14B	hsa-miR-4319	MIMAT0016870	-0.1039
ABHD14B	hsa-miR-4319	MIMAT0016870	-0.1158
ABHD14B	hsa-miR-4322	MIMAT0016873	-0.5044
ABHD14B	hsa-miR-4324	MIMAT0016876	-0.9008
ABHD14B	hsa-miR-4324	MIMAT0016876	-0.9364
ABHD14B	hsa-miR-4256	MIMAT0016877	-0.143
ABHD14B	hsa-miR-4259	MIMAT0016880	-0.1284
ABHD14B	hsa-miR-4253	MIMAT0016882	-0.8481
ABHD14B	hsa-miR-4327	MIMAT0016889	-0.2819
ABHD14B	hsa-miR-4261	MIMAT0016890	-0.7701
ABHD14B	hsa-miR-4261	MIMAT0016890	-0.1298
ABHD14B	hsa-miR-4265	MIMAT0016891	-0.5009
ABHD14B	hsa-miR-4264	MIMAT0016899	-0.2652
ABHD14B	hsa-miR-4264	MIMAT0016899	-0.2902
ABHD14B	hsa-miR-4271	MIMAT0016901	-0.2718
ABHD14B	hsa-miR-4271	MIMAT0016901	-0.5063
ABHD14B	hsa-miR-4271	MIMAT0016901	-0.3167
ABHD14B	hsa-miR-4278	MIMAT0016910	-0.1348
ABHD14B	hsa-miR-4286	MIMAT0016916	-0.4619
ABHD14B	hsa-let-7a	MIMAT0000062	-0.9435
ABHD14B	hsa-let-7a	MIMAT0000062	-0.1497
ABHD14B	hsa-let-7a	MIMAT0000062	-0.9748
ABHD14B	hsa-let-7b	MIMAT0000063	-0.9435
ABHD14B	hsa-let-7b	MIMAT0000063	-0.1497
ABHD14B	hsa-let-7b	MIMAT0000063	-0.9748
ABHD14B	hsa-let-7c	MIMAT0000064	-0.9435
ABHD14B	hsa-let-7c	MIMAT0000064	-0.1497
ABHD14B	hsa-let-7c	MIMAT0000064	-0.9748
ABHD14B	hsa-let-7d	MIMAT0000065	-0.9403
ABHD14B	hsa-let-7d	MIMAT0000065	-0.1527
ABHD14B	hsa-let-7d	MIMAT0000065	-0.9717
ABHD14B	hsa-let-7e	MIMAT0000066	-0.9435
ABHD14B	hsa-let-7e	MIMAT0000066	-0.9748
ABHD14B	hsa-let-7f	MIMAT0000067	-0.9403
ABHD14B	hsa-let-7f	MIMAT0000067	-0.9717
ABHD14B	hsa-miR-18a	MIMAT0000072	-0.6707
ABHD14B	hsa-miR-96	MIMAT0000095	-0.1841
ABHD14B	hsa-miR-98	MIMAT0000096	-0.9435
ABHD14B	hsa-miR-98	MIMAT0000096	-0.9748
ABHD14B	hsa-miR-192	MIMAT0000222	-0.4796
ABHD14B	hsa-miR-197	MIMAT0000227	-0.689
ABHD14B	hsa-miR-34a	MIMAT0000255	-0.3691
ABHD14B	hsa-miR-203	MIMAT0000264	-0.1001
ABHD14B	hsa-miR-215	MIMAT0000272	-0.4796
ABHD14B	hsa-let-7g	MIMAT0000414	-0.9435
ABHD14B	hsa-let-7g	MIMAT0000414	-0.9748
ABHD14B	hsa-let-7i	MIMAT0000415	-0.9435
ABHD14B	hsa-let-7i	MIMAT0000415	-0.9748
ABHD14B	hsa-miR-125b	MIMAT0000423	-0.1018
ABHD14B	hsa-miR-125b	MIMAT0000423	-0.1135
ABHD14B	hsa-miR-152	MIMAT0000438	-0.2473
ABHD14B	hsa-miR-152	MIMAT0000438	-0.268
ABHD14B	hsa-miR-125a-5p	MIMAT0000443	-0.1008
ABHD14B	hsa-miR-125a-5p	MIMAT0000443	-0.1124
ABHD14B	hsa-miR-149	MIMAT0000450	-0.138
ABHD14B	hsa-miR-149	MIMAT0000450	-0.2721
ABHD14B	hsa-miR-185	MIMAT0000455	-0.1958
ABHD14B	hsa-miR-185	MIMAT0000455	-0.2137
ABHD14B	hsa-miR-320a	MIMAT0000510	-0.1346
ABHD14B	hsa-miR-302a	MIMAT0000684	-0.1188
ABHD14B	hsa-miR-302a	MIMAT0000684	-0.1348
ABHD14B	hsa-miR-299-3p	MIMAT0000687	-0.1383
ABHD14B	hsa-miR-302b	MIMAT0000715	-0.1188
ABHD14B	hsa-miR-302b	MIMAT0000715	-0.1348
ABHD14B	hsa-miR-302c	MIMAT0000717	-0.1188
ABHD14B	hsa-miR-302c	MIMAT0000717	-0.1348
ABHD14B	hsa-miR-302d	MIMAT0000718	-0.1188
ABHD14B	hsa-miR-302d	MIMAT0000718	-0.1348
ABHD14B	hsa-miR-372	MIMAT0000724	-0.1236
ABHD14B	hsa-miR-373	MIMAT0000726	-0.12
ABHD14B	hsa-miR-148b	MIMAT0000759	-0.2473
ABHD14B	hsa-miR-148b	MIMAT0000759	-0.268
ABHD14B	hsa-miR-346	MIMAT0000773	-0.1834
ABHD14B	hsa-miR-384	MIMAT0001075	-0.7534
ABHD14B	hsa-miR-384	MIMAT0001075	-0.7931
ABHD14B	hsa-miR-18b	MIMAT0001412	-0.6707
ABHD14B	hsa-miR-433	MIMAT0001627	-0.1825
ABHD14B	hsa-miR-491-5p	MIMAT0002807	-0.2855
ABHD14B	hsa-miR-520e	MIMAT0002825	-0.1188
ABHD14B	hsa-miR-520a-3p	MIMAT0002834	-0.1176
ABHD14B	hsa-miR-520b	MIMAT0002843	-0.12
ABHD14B	hsa-miR-520c-3p	MIMAT0002846	-0.12
ABHD14B	hsa-miR-520d-3p	MIMAT0002856	-0.1176
ABHD14B	hsa-miR-504	MIMAT0002875	-0.2614
ABHD14B	hsa-miR-551a	MIMAT0003214	-0.3539
ABHD14B	hsa-miR-320b	MIMAT0005792	-0.1346
ABHD14B	hsa-miR-320c	MIMAT0005793	-0.1346
ABHD14B	hsa-miR-1271	MIMAT0005796	-0.1961
ABHD14B	hsa-miR-302e	MIMAT0005931	-0.1212
ABHD14B	hsa-miR-320d	MIMAT0006764	-0.1346
ACAD9	hsa-let-7f-2*	MIMAT0004487	-0.1127
ACAD9	hsa-miR-26a-1*	MIMAT0004499	-0.2177
ACAD9	hsa-miR-198	MIMAT0000228	-0.1938
ACAD9	hsa-miR-147	MIMAT0000251	-0.7591
ACAD9	hsa-miR-34a*	MIMAT0004557	-0.1359
ACAD9	hsa-miR-214*	MIMAT0004564	-0.5227
ACAD9	hsa-miR-214*	MIMAT0004564	-0.3362
ACAD9	hsa-miR-218-1*	MIMAT0004565	-1.0367
ACAD9	hsa-miR-218-1*	MIMAT0004565	-0.7436
ACAD9	hsa-miR-218-2*	MIMAT0004566	-0.768
ACAD9	hsa-miR-218-2*	MIMAT0004566	-0.2463
ACAD9	hsa-miR-218-2*	MIMAT0004566	-0.1122
ACAD9	hsa-miR-224*	MIMAT0009198	-1.1313
ACAD9	hsa-miR-15b*	MIMAT0004586	-0.1626
ACAD9	hsa-miR-125b-2*	MIMAT0004603	-0.8437
ACAD9	hsa-miR-127-5p	MIMAT0004604	-0.1127
ACAD9	hsa-miR-150*	MIMAT0004610	-0.8605
ACAD9	hsa-miR-194*	MIMAT0004671	-0.2555
ACAD9	hsa-miR-302a*	MIMAT0000683	-0.1172
ACAD9	hsa-miR-219-2-3p	MIMAT0004675	-0.7457
ACAD9	hsa-miR-296-5p	MIMAT0000690	-0.107
ACAD9	hsa-miR-130b*	MIMAT0004680	-1.1117
ACAD9	hsa-miR-26a-2*	MIMAT0004681	-0.2177
ACAD9	hsa-miR-362-5p	MIMAT0000705	-0.212
ACAD9	hsa-miR-380	MIMAT0000735	-0.2137
ACAD9	hsa-miR-342-5p	MIMAT0004694	-0.5948
ACAD9	hsa-miR-342-5p	MIMAT0004694	-0.6949
ACAD9	hsa-miR-135b*	MIMAT0004698	-0.1286
ACAD9	hsa-miR-331-5p	MIMAT0004700	-0.5416
ACAD9	hsa-miR-331-3p	MIMAT0000760	-0.4855
ACAD9	hsa-miR-339-3p	MIMAT0004702	-0.3385
ACAD9	hsa-miR-425*	MIMAT0001343	-0.2383
ACAD9	hsa-miR-452	MIMAT0001635	-0.9706
ACAD9	hsa-miR-452	MIMAT0001635	-0.5382
ACAD9	hsa-miR-412	MIMAT0002170	-0.2703
ACAD9	hsa-miR-483-5p	MIMAT0004761	-0.1504
ACAD9	hsa-miR-489	MIMAT0002805	-0.1807
ACAD9	hsa-miR-490-5p	MIMAT0004764	-0.2538
ACAD9	hsa-miR-511	MIMAT0002808	-0.7881
ACAD9	hsa-miR-492	MIMAT0002812	-0.3813
ACAD9	hsa-miR-493	MIMAT0003161	-0.282
ACAD9	hsa-miR-512-5p	MIMAT0002822	-0.9532
ACAD9	hsa-miR-498	MIMAT0002824	-0.9434
ACAD9	hsa-miR-515-5p	MIMAT0002826	-0.1704
ACAD9	hsa-miR-515-3p	MIMAT0002827	-0.7927
ACAD9	hsa-miR-519e*	MIMAT0002828	-0.1688
ACAD9	hsa-miR-519e	MIMAT0002829	-0.7927
ACAD9	hsa-miR-520f	MIMAT0002830	-0.1445
ACAD9	hsa-miR-519c-3p	MIMAT0002832	-0.1239
ACAD9	hsa-miR-519c-3p	MIMAT0002832	-0.1917
ACAD9	hsa-miR-526b	MIMAT0002835	-0.1135
ACAD9	hsa-miR-519b-3p	MIMAT0002837	-0.1239
ACAD9	hsa-miR-519b-3p	MIMAT0002837	-0.1917
ACAD9	hsa-miR-516b	MIMAT0002859	-0.9931
ACAD9	hsa-miR-522	MIMAT0002868	-1.1377
ACAD9	hsa-miR-519a	MIMAT0002869	-0.1239
ACAD9	hsa-miR-519a	MIMAT0002869	-0.1917
ACAD9	hsa-miR-502-5p	MIMAT0002873	-0.1255
ACAD9	hsa-miR-513a-3p	MIMAT0004777	-0.4158
ACAD9	hsa-miR-509-5p	MIMAT0004779	-0.72
ACAD9	hsa-miR-545*	MIMAT0004785	-0.8621
ACAD9	hsa-miR-555	MIMAT0003219	-0.1231
ACAD9	hsa-miR-551b*	MIMAT0004794	-0.1365
ACAD9	hsa-miR-569	MIMAT0003234	-1.0806
ACAD9	hsa-miR-575	MIMAT0003240	-0.1627
ACAD9	hsa-miR-576-5p	MIMAT0003241	-0.6214
ACAD9	hsa-miR-581	MIMAT0003246	-0.1389
ACAD9	hsa-miR-581	MIMAT0003246	-0.1372
ACAD9	hsa-miR-581	MIMAT0003246	-1.1327
ACAD9	hsa-miR-588	MIMAT0003255	-0.5246
ACAD9	hsa-miR-588	MIMAT0003255	-0.1608
ACAD9	hsa-miR-589	MIMAT0004799	-0.2135
ACAD9	hsa-miR-597	MIMAT0003265	-0.1568
ACAD9	hsa-miR-607	MIMAT0003275	-0.1182
ACAD9	hsa-miR-608	MIMAT0003276	-0.1074
ACAD9	hsa-miR-614	MIMAT0003282	-0.8388
ACAD9	hsa-miR-619	MIMAT0003288	-0.1105
ACAD9	hsa-miR-623	MIMAT0003292	-0.2999
ACAD9	hsa-miR-630	MIMAT0003299	-0.2238
ACAD9	hsa-miR-33b*	MIMAT0004811	-0.8
ACAD9	hsa-miR-640	MIMAT0003310	-0.4215
ACAD9	hsa-miR-646	MIMAT0003316	-0.1551
ACAD9	hsa-miR-647	MIMAT0003317	-0.1918
ACAD9	hsa-miR-649	MIMAT0003319	-0.2511
ACAD9	hsa-miR-649	MIMAT0003319	-0.3248
ACAD9	hsa-miR-650	MIMAT0003320	-0.1189
ACAD9	hsa-miR-652	MIMAT0003322	-0.3496
ACAD9	hsa-miR-654-5p	MIMAT0003330	-0.3813
ACAD9	hsa-miR-654-5p	MIMAT0003330	-0.1257
ACAD9	hsa-miR-659	MIMAT0003337	-0.2857
ACAD9	hsa-miR-767-3p	MIMAT0003883	-1.1162
ACAD9	hsa-miR-769-5p	MIMAT0003886	-0.1178
ACAD9	hsa-miR-766	MIMAT0003888	-0.2843
ACAD9	hsa-miR-802	MIMAT0004185	-0.2365
ACAD9	hsa-miR-802	MIMAT0004185	-0.1022
ACAD9	hsa-miR-2113	MIMAT0009206	-0.1128
ACAD9	hsa-miR-761	MIMAT0010364	-0.212
ACAD9	hsa-miR-764	MIMAT0010367	-0.3969
ACAD9	hsa-miR-298	MIMAT0004901	-0.1294
ACAD9	hsa-miR-886-3p	MIMAT0004906	-0.8639
ACAD9	hsa-miR-450b-5p	MIMAT0004909	-0.5711
ACAD9	hsa-miR-888*	MIMAT0004917	-0.186
ACAD9	hsa-miR-892b	MIMAT0004918	-0.4957
ACAD9	hsa-miR-892b	MIMAT0004918	-0.517
ACAD9	hsa-miR-892b	MIMAT0004918	-0.2525
ACAD9	hsa-miR-541*	MIMAT0004919	-0.2312
ACAD9	hsa-miR-541*	MIMAT0004919	-0.4814
ACAD9	hsa-miR-541	MIMAT0004920	-0.4049
ACAD9	hsa-miR-744*	MIMAT0004946	-0.3173
ACAD9	hsa-miR-877*	MIMAT0004950	-0.3481
ACAD9	hsa-miR-509-3-5p	MIMAT0004975	-0.7163
ACAD9	hsa-miR-939	MIMAT0004982	-0.3559
ACAD9	hsa-miR-943	MIMAT0004986	-0.2215
ACAD9	hsa-miR-943	MIMAT0004986	-0.1109
ACAD9	hsa-miR-1178	MIMAT0005823	-0.6195
ACAD9	hsa-miR-1178	MIMAT0005823	-0.4039
ACAD9	hsa-miR-1184	MIMAT0005829	-0.1774
ACAD9	hsa-miR-1225-3p	MIMAT0005573	-0.2705
ACAD9	hsa-miR-1225-3p	MIMAT0005573	-0.3287
ACAD9	hsa-miR-1228	MIMAT0005583	-0.1124
ACAD9	hsa-miR-1228	MIMAT0005583	-0.2538
ACAD9	hsa-miR-1236	MIMAT0005591	-0.228
ACAD9	hsa-miR-1237	MIMAT0005592	-0.5776
ACAD9	hsa-miR-1237	MIMAT0005592	-0.6252
ACAD9	hsa-miR-1237	MIMAT0005592	-0.2619
ACAD9	hsa-miR-1202	MIMAT0005865	-0.3866
ACAD9	hsa-miR-1205	MIMAT0005869	-0.1304
ACAD9	hsa-miR-1206	MIMAT0005870	-0.3542
ACAD9	hsa-miR-1294	MIMAT0005884	-0.6859
ACAD9	hsa-miR-1302	MIMAT0005890	-0.4227
ACAD9	hsa-miR-1302	MIMAT0005890	-0.3244
ACAD9	hsa-miR-1303	MIMAT0005891	-0.7025
ACAD9	hsa-miR-1305	MIMAT0005893	-0.1011
ACAD9	hsa-miR-1245	MIMAT0005897	-0.6017
ACAD9	hsa-miR-1253	MIMAT0005904	-0.1547
ACAD9	hsa-miR-1253	MIMAT0005904	-0.4146
ACAD9	hsa-miR-1254	MIMAT0005905	-0.1487
ACAD9	hsa-miR-1254	MIMAT0005905	-0.2514
ACAD9	hsa-miR-1258	MIMAT0005909	-0.3394
ACAD9	hsa-miR-548g	MIMAT0005912	-1.0202
ACAD9	hsa-miR-548g	MIMAT0005912	-0.9566
ACAD9	hsa-miR-1265	MIMAT0005918	-0.142
ACAD9	hsa-miR-1265	MIMAT0005918	-0.6358
ACAD9	hsa-miR-1265	MIMAT0005918	-0.317
ACAD9	hsa-miR-1267	MIMAT0005921	-0.1825
ACAD9	hsa-miR-1269	MIMAT0005923	-0.1026
ACAD9	hsa-miR-1270	MIMAT0005924	-0.8793
ACAD9	hsa-miR-1275	MIMAT0005929	-0.3124
ACAD9	hsa-miR-1275	MIMAT0005929	-0.1348
ACAD9	hsa-miR-1292	MIMAT0005943	-0.2864
ACAD9	hsa-miR-1252	MIMAT0005944	-0.5253
ACAD9	hsa-miR-513b	MIMAT0005788	-1.1134
ACAD9	hsa-miR-513c	MIMAT0005789	-0.4481
ACAD9	hsa-miR-513c	MIMAT0005789	-0.2567
ACAD9	hsa-miR-513c	MIMAT0005789	-0.5147
ACAD9	hsa-miR-1322	MIMAT0005953	-0.9259
ACAD9	hsa-miR-1324	MIMAT0005956	-0.3383
ACAD9	hsa-miR-1909*	MIMAT0007882	-0.1105
ACAD9	hsa-miR-1909	MIMAT0007883	-0.6032
ACAD9	hsa-miR-1910	MIMAT0007884	-0.3522
ACAD9	hsa-miR-1912	MIMAT0007887	-0.517
ACAD9	hsa-miR-2053	MIMAT0009978	-0.1336
ACAD9	hsa-miR-2114	MIMAT0011156	-0.6014
ACAD9	hsa-miR-2114	MIMAT0011156	-0.1057
ACAD9	hsa-miR-2114*	MIMAT0011157	-1.2891
ACAD9	hsa-miR-2114*	MIMAT0011157	-1.1578
ACAD9	hsa-miR-2115	MIMAT0011158	-0.2435
ACAD9	hsa-miR-2115*	MIMAT0011159	-0.3245
ACAD9	hsa-miR-2276	MIMAT0011775	-0.8484
ACAD9	hsa-miR-2861	MIMAT0013802	-0.1456
ACAD9	hsa-miR-3115	MIMAT0014977	-0.2654
ACAD9	hsa-miR-3115	MIMAT0014977	-0.1003
ACAD9	hsa-miR-3116	MIMAT0014978	-0.1444
ACAD9	hsa-miR-3118	MIMAT0014980	-0.1886
ACAD9	hsa-miR-3123	MIMAT0014985	-0.7771
ACAD9	hsa-miR-548s	MIMAT0014987	-0.307
ACAD9	hsa-miR-3126-5p	MIMAT0014989	-0.3548
ACAD9	hsa-miR-3127	MIMAT0014990	-0.1252
ACAD9	hsa-miR-378b	MIMAT0014999	-0.1474
ACAD9	hsa-miR-378b	MIMAT0014999	-0.1397
ACAD9	hsa-miR-3136	MIMAT0015003	-0.128
ACAD9	hsa-miR-3137	MIMAT0015005	-0.1033
ACAD9	hsa-miR-3137	MIMAT0015005	-0.1093
ACAD9	hsa-miR-548v	MIMAT0015020	-0.3725
ACAD9	hsa-miR-3153	MIMAT0015026	-0.1455
ACAD9	hsa-miR-3154	MIMAT0015028	-0.1473
ACAD9	hsa-miR-3157	MIMAT0015031	-0.2322
ACAD9	hsa-miR-3160	MIMAT0015034	-0.1634
ACAD9	hsa-miR-3180-3p	MIMAT0015058	-0.6472
ACAD9	hsa-miR-3065-5p	MIMAT0015066	-1.2858
ACAD9	hsa-miR-3065-5p	MIMAT0015066	-1.0748
ACAD9	hsa-miR-3187	MIMAT0015069	-0.1998
ACAD9	hsa-miR-3194	MIMAT0015078	-0.7208
ACAD9	hsa-miR-3196	MIMAT0015080	-0.6472
ACAD9	hsa-miR-514b-5p	MIMAT0015087	-0.4514
ACAD9	hsa-miR-1273d	MIMAT0015090	-0.422
ACAD9	hsa-miR-4295	MIMAT0016844	-0.72
ACAD9	hsa-miR-378c	MIMAT0016847	-0.127
ACAD9	hsa-miR-4298	MIMAT0016852	-0.4355
ACAD9	hsa-miR-4298	MIMAT0016852	-0.3271
ACAD9	hsa-miR-4303	MIMAT0016856	-0.1202
ACAD9	hsa-miR-4303	MIMAT0016856	-0.77
ACAD9	hsa-miR-4306	MIMAT0016858	-0.331
ACAD9	hsa-miR-4309	MIMAT0016859	-0.1705
ACAD9	hsa-miR-4307	MIMAT0016860	-0.6963
ACAD9	hsa-miR-4307	MIMAT0016860	-0.3249
ACAD9	hsa-miR-4308	MIMAT0016861	-0.2067
ACAD9	hsa-miR-4310	MIMAT0016862	-0.1276
ACAD9	hsa-miR-4316	MIMAT0016867	-0.1818
ACAD9	hsa-miR-4320	MIMAT0016871	-0.6041
ACAD9	hsa-miR-4323	MIMAT0016875	-0.1368
ACAD9	hsa-miR-4256	MIMAT0016877	-0.295
ACAD9	hsa-miR-4257	MIMAT0016878	-0.1796
ACAD9	hsa-miR-4258	MIMAT0016879	-0.2644
ACAD9	hsa-miR-4258	MIMAT0016879	-0.1536
ACAD9	hsa-miR-4258	MIMAT0016879	-0.116
ACAD9	hsa-miR-4254	MIMAT0016884	-0.1371
ACAD9	hsa-miR-4326	MIMAT0016888	-0.1198
ACAD9	hsa-miR-4268	MIMAT0016896	-0.2514
ACAD9	hsa-miR-4264	MIMAT0016899	-0.7907
ACAD9	hsa-miR-4271	MIMAT0016901	-0.3468
ACAD9	hsa-miR-4271	MIMAT0016901	-0.3761
ACAD9	hsa-miR-4273	MIMAT0016903	-0.1957
ACAD9	hsa-miR-4274	MIMAT0016906	-0.8049
ACAD9	hsa-miR-4277	MIMAT0016908	-0.4603
ACAD9	hsa-miR-4277	MIMAT0016908	-0.2651
ACAD9	hsa-miR-4279	MIMAT0016909	-0.2792
ACAD9	hsa-miR-4279	MIMAT0016909	-0.2935
ACAD9	hsa-miR-4279	MIMAT0016909	-0.73
ACAD9	hsa-miR-4279	MIMAT0016909	-0.1214
ACAD9	hsa-miR-4279	MIMAT0016909	-0.1384
ACAD9	hsa-miR-4279	MIMAT0016909	-0.1247
ACAD9	hsa-miR-4284	MIMAT0016915	-0.2222
ACAD9	hsa-miR-4291	MIMAT0016922	-0.6942
ACAD9	hsa-let-7a	MIMAT0000062	-0.734
ACAD9	hsa-let-7b	MIMAT0000063	-0.734
ACAD9	hsa-let-7c	MIMAT0000064	-0.734
ACAD9	hsa-let-7d	MIMAT0000065	-0.7626
ACAD9	hsa-let-7e	MIMAT0000066	-0.7626
ACAD9	hsa-let-7f	MIMAT0000067	-0.7589
ACAD9	hsa-miR-19a	MIMAT0000073	-0.8507
ACAD9	hsa-miR-19b	MIMAT0000074	-0.8507
ACAD9	hsa-miR-22	MIMAT0000077	-0.2058
ACAD9	hsa-miR-22	MIMAT0000077	-0.269
ACAD9	hsa-miR-24	MIMAT0000080	-0.2336
ACAD9	hsa-miR-24	MIMAT0000080	-0.1003
ACAD9	hsa-miR-24	MIMAT0000080	-0.3237
ACAD9	hsa-miR-96	MIMAT0000095	-0.2498
ACAD9	hsa-miR-98	MIMAT0000096	-0.734
ACAD9	hsa-miR-101	MIMAT0000099	-1.0648
ACAD9	hsa-miR-103	MIMAT0000101	-0.1204
ACAD9	hsa-miR-107	MIMAT0000104	-0.1204
ACAD9	hsa-miR-148a	MIMAT0000243	-1.1238
ACAD9	hsa-miR-204	MIMAT0000265	-0.3345
ACAD9	hsa-miR-204	MIMAT0000265	-0.2331
ACAD9	hsa-miR-211	MIMAT0000268	-0.2152
ACAD9	hsa-miR-211	MIMAT0000268	-0.3373
ACAD9	hsa-miR-212	MIMAT0000269	-0.725
ACAD9	hsa-miR-212	MIMAT0000269	-0.4655
ACAD9	hsa-miR-216a	MIMAT0000273	-0.3117
ACAD9	hsa-let-7g	MIMAT0000414	-0.7626
ACAD9	hsa-let-7i	MIMAT0000415	-0.734
ACAD9	hsa-miR-130a	MIMAT0000425	-0.7423
ACAD9	hsa-miR-132	MIMAT0000426	-0.7213
ACAD9	hsa-miR-132	MIMAT0000426	-0.4622
ACAD9	hsa-miR-133a	MIMAT0000427	-0.1404
ACAD9	hsa-miR-141	MIMAT0000432	-0.1704
ACAD9	hsa-miR-142-3p	MIMAT0000434	-0.1598
ACAD9	hsa-miR-152	MIMAT0000438	-1.1238
ACAD9	hsa-miR-134	MIMAT0000447	-0.1834
ACAD9	hsa-miR-136	MIMAT0000448	-0.4325
ACAD9	hsa-miR-185	MIMAT0000455	-0.331
ACAD9	hsa-miR-194	MIMAT0000460	-0.3843
ACAD9	hsa-miR-194	MIMAT0000460	-0.2056
ACAD9	hsa-miR-200a	MIMAT0000682	-0.1704
ACAD9	hsa-miR-302a	MIMAT0000684	-0.1251
ACAD9	hsa-miR-301a	MIMAT0000688	-0.7312
ACAD9	hsa-miR-296-3p	MIMAT0004679	-0.1346
ACAD9	hsa-miR-130b	MIMAT0000691	-0.746
ACAD9	hsa-miR-302b	MIMAT0000715	-0.1251
ACAD9	hsa-miR-302c	MIMAT0000717	-0.1251
ACAD9	hsa-miR-302d	MIMAT0000718	-0.1251
ACAD9	hsa-miR-302d	MIMAT0000718	-0.1994
ACAD9	hsa-miR-370	MIMAT0000722	-0.3759
ACAD9	hsa-miR-371-5p	MIMAT0004687	-0.1546
ACAD9	hsa-miR-372	MIMAT0000724	-0.1276
ACAD9	hsa-miR-373	MIMAT0000726	-0.1264
ACAD9	hsa-miR-377	MIMAT0000730	-0.1479
ACAD9	hsa-miR-378	MIMAT0000732	-0.1425
ACAD9	hsa-miR-330-5p	MIMAT0004693	-0.6624
ACAD9	hsa-miR-342-3p	MIMAT0000753	-0.1792
ACAD9	hsa-miR-148b	MIMAT0000759	-1.1238
ACAD9	hsa-miR-324-5p	MIMAT0000761	-0.3757
ACAD9	hsa-miR-338-3p	MIMAT0000763	-0.2037
ACAD9	hsa-miR-133b	MIMAT0000770	-0.1404
ACAD9	hsa-miR-422a	MIMAT0001339	-0.1283
ACAD9	hsa-miR-424	MIMAT0001341	-0.774
ACAD9	hsa-miR-431	MIMAT0001625	-0.2642
ACAD9	hsa-miR-431	MIMAT0001625	-0.124
ACAD9	hsa-miR-485-5p	MIMAT0002175	-0.7132
ACAD9	hsa-miR-486-5p	MIMAT0002177	-0.4451
ACAD9	hsa-miR-486-5p	MIMAT0002177	-0.1777
ACAD9	hsa-miR-490-3p	MIMAT0002806	-0.153
ACAD9	hsa-miR-490-3p	MIMAT0002806	-0.2482
ACAD9	hsa-miR-520e	MIMAT0002825	-0.1264
ACAD9	hsa-miR-520a-3p	MIMAT0002834	-0.1276
ACAD9	hsa-miR-520b	MIMAT0002843	-0.1239
ACAD9	hsa-miR-520c-3p	MIMAT0002846	-0.1239
ACAD9	hsa-miR-520c-3p	MIMAT0002846	-0.1939
ACAD9	hsa-miR-520d-3p	MIMAT0002856	-0.1276
ACAD9	hsa-miR-503	MIMAT0002874	-0.1362
ACAD9	hsa-miR-544	MIMAT0003164	-0.4734
ACAD9	hsa-miR-551a	MIMAT0003214	-0.6816
ACAD9	hsa-miR-411	MIMAT0003329	-0.2026
ACAD9	hsa-miR-542-3p	MIMAT0003389	-0.3126
ACAD9	hsa-miR-542-3p	MIMAT0003389	-0.1486
ACAD9	hsa-miR-758	MIMAT0003879	-1.0484
ACAD9	hsa-miR-1271	MIMAT0005796	-0.2498
ACAD9	hsa-miR-454	MIMAT0003885	-0.7024
ACAD9	hsa-miR-301b	MIMAT0004958	-0.7312
ACAD9	hsa-miR-216b	MIMAT0004959	-0.2471
ACAD9	hsa-miR-302e	MIMAT0005931	-0.1227
ACOT13	hsa-miR-18a*	MIMAT0002891	-0.1669
ACOT13	hsa-miR-19a*	MIMAT0004490	-0.3007
ACOT13	hsa-miR-19b-1*	MIMAT0004491	-0.3209
ACOT13	hsa-miR-19b-2*	MIMAT0004492	-0.3209
ACOT13	hsa-miR-20a*	MIMAT0004493	-0.4998
ACOT13	hsa-miR-26a-1*	MIMAT0004499	-0.5295
ACOT13	hsa-miR-26b*	MIMAT0004500	-0.1529
ACOT13	hsa-miR-32*	MIMAT0004505	-0.242
ACOT13	hsa-miR-32*	MIMAT0004505	-0.8361
ACOT13	hsa-miR-33a*	MIMAT0004506	-0.5863
ACOT13	hsa-miR-92a-1*	MIMAT0004507	-0.1251
ACOT13	hsa-miR-29b-1*	MIMAT0004514	-0.4721
ACOT13	hsa-miR-29b-2*	MIMAT0004515	-0.1148
ACOT13	hsa-miR-147	MIMAT0000251	-0.1612
ACOT13	hsa-miR-183*	MIMAT0004560	-0.3263
ACOT13	hsa-miR-183*	MIMAT0004560	-0.7385
ACOT13	hsa-miR-221*	MIMAT0004568	-0.3293
ACOT13	hsa-miR-200b*	MIMAT0004571	-0.1916
ACOT13	hsa-miR-200b*	MIMAT0004571	-0.2109
ACOT13	hsa-miR-138-2*	MIMAT0004596	-0.5196
ACOT13	hsa-miR-9*	MIMAT0000442	-0.274
ACOT13	hsa-miR-125b-2*	MIMAT0004603	-0.4119
ACOT13	hsa-miR-188-5p	MIMAT0000457	-0.2252
ACOT13	hsa-miR-302a*	MIMAT0000683	-0.2843
ACOT13	hsa-miR-219-2-3p	MIMAT0004675	-0.7063
ACOT13	hsa-miR-26a-2*	MIMAT0004681	-0.5295
ACOT13	hsa-miR-362-5p	MIMAT0000705	-0.1397
ACOT13	hsa-miR-302b*	MIMAT0000714	-0.2918
ACOT13	hsa-miR-302b*	MIMAT0000714	-0.5574
ACOT13	hsa-miR-302c*	MIMAT0000716	-0.2343
ACOT13	hsa-miR-302d*	MIMAT0004685	-0.2918
ACOT13	hsa-miR-302d*	MIMAT0004685	-0.544
ACOT13	hsa-miR-135b*	MIMAT0004698	-0.3578
ACOT13	hsa-miR-339-3p	MIMAT0004702	-0.2374
ACOT13	hsa-miR-335*	MIMAT0004703	-0.6783
ACOT13	hsa-miR-425*	MIMAT0001343	-0.2888
ACOT13	hsa-miR-20b*	MIMAT0004752	-0.3287
ACOT13	hsa-miR-409-3p	MIMAT0001639	-0.1518
ACOT13	hsa-miR-511	MIMAT0002808	-0.6304
ACOT13	hsa-miR-511	MIMAT0002808	-0.483
ACOT13	hsa-miR-432	MIMAT0002814	-0.2013
ACOT13	hsa-miR-193b*	MIMAT0004767	-0.1204
ACOT13	hsa-miR-520f	MIMAT0002830	-0.5914
ACOT13	hsa-miR-519c-3p	MIMAT0002832	-0.4501
ACOT13	hsa-miR-526b	MIMAT0002835	-0.3186
ACOT13	hsa-miR-526b*	MIMAT0002836	-0.448
ACOT13	hsa-miR-519b-3p	MIMAT0002837	-0.4501
ACOT13	hsa-miR-518f	MIMAT0002842	-0.4513
ACOT13	hsa-miR-518b	MIMAT0002844	-0.448
ACOT13	hsa-miR-518c	MIMAT0002848	-0.4513
ACOT13	hsa-miR-516b*	MIMAT0002860	-0.3151
ACOT13	hsa-miR-518a-3p	MIMAT0002863	-0.448
ACOT13	hsa-miR-518d-3p	MIMAT0002864	-0.448
ACOT13	hsa-miR-519a	MIMAT0002869	-0.4501
ACOT13	hsa-miR-516a-3p	MIMAT0006778	-0.3151
ACOT13	hsa-miR-501-5p	MIMAT0002872	-0.2706
ACOT13	hsa-miR-513a-3p	MIMAT0004777	-0.1132
ACOT13	hsa-miR-513a-3p	MIMAT0004777	-0.6822
ACOT13	hsa-miR-507	MIMAT0002879	-0.8281
ACOT13	hsa-miR-510	MIMAT0002882	-0.1796
ACOT13	hsa-miR-532-5p	MIMAT0002888	-0.4261
ACOT13	hsa-miR-559	MIMAT0003223	-0.2242
ACOT13	hsa-miR-561	MIMAT0003225	-0.1227
ACOT13	hsa-miR-567	MIMAT0003231	-0.5358
ACOT13	hsa-miR-551b*	MIMAT0004794	-0.2059
ACOT13	hsa-miR-570	MIMAT0003235	-0.4043
ACOT13	hsa-miR-573	MIMAT0003238	-0.7291
ACOT13	hsa-miR-574-5p	MIMAT0004795	-0.6367
ACOT13	hsa-miR-578	MIMAT0003243	-0.8062
ACOT13	hsa-miR-579	MIMAT0003244	-0.4364
ACOT13	hsa-miR-605	MIMAT0003273	-0.2346
ACOT13	hsa-miR-610	MIMAT0003278	-0.5421
ACOT13	hsa-miR-619	MIMAT0003288	-0.4358
ACOT13	hsa-miR-625*	MIMAT0004808	-0.5169
ACOT13	hsa-miR-629	MIMAT0004810	-0.1641
ACOT13	hsa-miR-651	MIMAT0003321	-0.6077
ACOT13	hsa-miR-661	MIMAT0003324	-0.2282
ACOT13	hsa-miR-1264	MIMAT0005791	-0.2192
ACOT13	hsa-miR-449c*	MIMAT0013771	-0.1625
ACOT13	hsa-miR-449c*	MIMAT0013771	-0.8298
ACOT13	hsa-miR-1283	MIMAT0005799	-0.4642
ACOT13	hsa-miR-1283	MIMAT0005799	-0.6149
ACOT13	hsa-miR-1283	MIMAT0005799	-0.5741
ACOT13	hsa-miR-769-5p	MIMAT0003886	-0.331
ACOT13	hsa-miR-670	MIMAT0010357	-0.2346
ACOT13	hsa-miR-670	MIMAT0010357	-0.1791
ACOT13	hsa-miR-2113	MIMAT0009206	-0.1005
ACOT13	hsa-miR-761	MIMAT0010364	-0.1229
ACOT13	hsa-miR-770-5p	MIMAT0003948	-0.1242
ACOT13	hsa-miR-890	MIMAT0004912	-0.1073
ACOT13	hsa-miR-541*	MIMAT0004919	-0.1347
ACOT13	hsa-miR-708*	MIMAT0004927	-0.528
ACOT13	hsa-miR-920	MIMAT0004970	-0.1295
ACOT13	hsa-miR-921	MIMAT0004971	-0.2633
ACOT13	hsa-miR-944	MIMAT0004987	-0.1183
ACOT13	hsa-miR-297	MIMAT0004450	-0.4907
ACOT13	hsa-miR-1179	MIMAT0005824	-0.2669
ACOT13	hsa-miR-548k	MIMAT0005882	-0.225
ACOT13	hsa-miR-1303	MIMAT0005891	-0.1602
ACOT13	hsa-miR-1304	MIMAT0005892	-0.3978
ACOT13	hsa-miR-1249	MIMAT0005901	-0.1474
ACOT13	hsa-miR-1256	MIMAT0005907	-0.2243
ACOT13	hsa-miR-548g	MIMAT0005912	-0.137
ACOT13	hsa-miR-1261	MIMAT0005913	-0.1412
ACOT13	hsa-miR-1266	MIMAT0005920	-0.4321
ACOT13	hsa-miR-1270	MIMAT0005924	-0.2031
ACOT13	hsa-miR-1279	MIMAT0005937	-0.4859
ACOT13	hsa-miR-1274b	MIMAT0005938	-0.1404
ACOT13	hsa-miR-664	MIMAT0005949	-0.3082
ACOT13	hsa-miR-513b	MIMAT0005788	-0.2479
ACOT13	hsa-miR-513c	MIMAT0005789	-0.4107
ACOT13	hsa-miR-1826	MIMAT0006766	-0.7104
ACOT13	hsa-miR-1910	MIMAT0007884	-0.2395
ACOT13	hsa-miR-2053	MIMAT0009978	-0.2576
ACOT13	hsa-miR-2053	MIMAT0009978	-0.3093
ACOT13	hsa-miR-2110	MIMAT0010133	-0.3131
ACOT13	hsa-miR-3123	MIMAT0014985	-0.5877
ACOT13	hsa-miR-3128	MIMAT0014991	-0.2368
ACOT13	hsa-miR-3133	MIMAT0014998	-0.1134
ACOT13	hsa-miR-378b	MIMAT0014999	-0.5193
ACOT13	hsa-miR-3143	MIMAT0015012	-0.6091
ACOT13	hsa-miR-3144-3p	MIMAT0015015	-0.1998
ACOT13	hsa-miR-3149	MIMAT0015022	-0.5381
ACOT13	hsa-miR-3153	MIMAT0015026	-0.2039
ACOT13	hsa-miR-3153	MIMAT0015026	-0.1045
ACOT13	hsa-miR-3156	MIMAT0015030	-0.3289
ACOT13	hsa-miR-3161	MIMAT0015035	-0.1045
ACOT13	hsa-miR-3163	MIMAT0015037	-0.5618
ACOT13	hsa-miR-3172	MIMAT0015047	-0.1204
ACOT13	hsa-miR-3187	MIMAT0015069	-0.1988
ACOT13	hsa-miR-3188	MIMAT0015070	-0.4915
ACOT13	hsa-miR-3190-5p	MIMAT0015073	-0.167
ACOT13	hsa-miR-548x	MIMAT0015081	-0.255
ACOT13	hsa-miR-514b-5p	MIMAT0015087	-0.417
ACOT13	hsa-miR-378c	MIMAT0016847	-0.5123
ACOT13	hsa-miR-4294	MIMAT0016849	-0.1145
ACOT13	hsa-miR-4307	MIMAT0016860	-0.2901
ACOT13	hsa-miR-4310	MIMAT0016862	-0.3034
ACOT13	hsa-miR-4318	MIMAT0016869	-0.1405
ACOT13	hsa-miR-4257	MIMAT0016878	-0.186
ACOT13	hsa-miR-4251	MIMAT0016883	-0.1953
ACOT13	hsa-miR-4254	MIMAT0016884	-0.1584
ACOT13	hsa-miR-4255	MIMAT0016885	-0.1842
ACOT13	hsa-miR-4273	MIMAT0016903	-0.4673
ACOT13	hsa-miR-4273	MIMAT0016903	-0.1023
ACOT13	hsa-miR-4284	MIMAT0016915	-0.1466
ACOT13	hsa-miR-500b	MIMAT0016925	-0.1397
ACOT13	hsa-miR-19a	MIMAT0000073	-0.2721
ACOT13	hsa-miR-19b	MIMAT0000074	-0.2721
ACOT13	hsa-miR-26a	MIMAT0000082	-0.1005
ACOT13	hsa-miR-26a	MIMAT0000082	-0.1365
ACOT13	hsa-miR-26b	MIMAT0000083	-0.1005
ACOT13	hsa-miR-26b	MIMAT0000083	-0.1365
ACOT13	hsa-miR-30a	MIMAT0000087	-0.1219
ACOT13	hsa-miR-103	MIMAT0000101	-0.5226
ACOT13	hsa-miR-107	MIMAT0000104	-0.5226
ACOT13	hsa-miR-30c	MIMAT0000244	-0.1243
ACOT13	hsa-miR-30d	MIMAT0000245	-0.1219
ACOT13	hsa-miR-7	MIMAT0000252	-0.1089
ACOT13	hsa-miR-10a	MIMAT0000253	-0.1544
ACOT13	hsa-miR-10a	MIMAT0000253	-0.2117
ACOT13	hsa-miR-10b	MIMAT0000254	-0.1544
ACOT13	hsa-miR-10b	MIMAT0000254	-0.2117
ACOT13	hsa-miR-199b-5p	MIMAT0000263	-0.1815
ACOT13	hsa-miR-203	MIMAT0000264	-0.3024
ACOT13	hsa-miR-214	MIMAT0000271	-0.1366
ACOT13	hsa-miR-1	MIMAT0000416	-0.1117
ACOT13	hsa-miR-30b	MIMAT0000420	-0.1243
ACOT13	hsa-miR-138	MIMAT0000430	-0.2107
ACOT13	hsa-miR-141	MIMAT0000432	-0.3574
ACOT13	hsa-miR-191	MIMAT0000440	-0.3515
ACOT13	hsa-miR-9	MIMAT0000441	-0.76
ACOT13	hsa-miR-125a-3p	MIMAT0004602	-0.5434
[truncated: 138,664 more rows]
