# Supplementary material for: Evidence for the importance of post-transcriptional regulatory changes in ovarian cancer progression and the contribution of miRNAs
Source: Sci Rep. 2017 Aug 15;7:8171. doi: 10.1038/s41598-017-08502-z (PMC5557889; doi:10.1038/s41598-017-08502-z)
Supplement: Supplementary file 8 — Supplementary Table 8 [file 41598_2017_8502_MOESM8_ESM.xlsx]

## Sheet: Supplementary Table 8
Supplementary Table 8. Differentially expressed (p<0.05 and fold change > 1.5) miRNAs and their target genes in the NC-D group
OV: ovarian cancer
OM: omental cancer
Gene symbol	Targeting miRNA	miRNA annotation	mirSVR score	miRNA fold change (OM/OV)	miRNA p-value
AACS	hsa-miR-143*	MIMAT0004599	-0.2157	7.14149	0.000275414
AACS	hsa-miR-143*	MIMAT0004599	-0.2138	7.14149	0.000275414
AACS	hsa-miR-342-5p	MIMAT0004694	-0.5347	1.39682	0.00956327
AACS	hsa-miR-342-5p	MIMAT0004694	-0.2859	1.39682	0.00956327
AACS	hsa-miR-342-5p	MIMAT0004694	-0.5313	1.39682	0.00956327
AACS	hsa-miR-196b*	MIMAT0009201	-0.2422	0.53992	0.00498515
AACS	hsa-miR-196b*	MIMAT0009201	-0.4076	0.53992	0.00498515
AACS	hsa-miR-485-3p	MIMAT0002176	-0.1834	2.34933	0.0102409
AACS	hsa-miR-500*	MIMAT0002871	-0.532	1.60353	0.0440335
AACS	hsa-miR-500*	MIMAT0002871	-0.2781	1.60353	0.0440335
AACS	hsa-miR-500*	MIMAT0002871	-0.5282	1.60353	0.0440335
AACS	hsa-miR-501-3p	MIMAT0004774	-0.1219	1.58963	0.026654
AACS	hsa-miR-501-3p	MIMAT0004774	-0.2179	1.58963	0.026654
AACS	hsa-miR-502-3p	MIMAT0004775	-0.1316	1.63341	0.0378044
AACS	hsa-miR-502-3p	MIMAT0004775	-0.2338	1.63341	0.0378044
AACS	hsa-miR-675	MIMAT0004284	-0.1849	7.96834	0.00154813
AACS	hsa-miR-675	MIMAT0004284	-0.118	7.96834	0.00154813
AACS	hsa-miR-664*	MIMAT0005948	-0.1314	1.53046	0.0297177
AACS	hsa-miR-664*	MIMAT0005948	-0.1301	1.53046	0.0297177
AACS	hsa-miR-4324	MIMAT0016876	-0.1661	0.580044	0.0100094
AACS	hsa-miR-4324	MIMAT0016876	-0.1644	0.580044	0.0100094
AACS	hsa-miR-31	MIMAT0000089	-0.2884	0.295083	0.000370315
AACS	hsa-miR-31	MIMAT0000089	-0.4861	0.295083	0.000370315
AACS	hsa-miR-197	MIMAT0000227	-0.1012	0.742894	0.037638
AACS	hsa-miR-197	MIMAT0000227	-0.1621	0.742894	0.037638
AACS	hsa-miR-197	MIMAT0000227	-0.1001	0.742894	0.037638
AACS	hsa-miR-197	MIMAT0000227	-0.2943	0.742894	0.037638
AACS	hsa-miR-148a	MIMAT0000243	-0.1341	0.483487	0.0164795
AACS	hsa-miR-148a	MIMAT0000243	-0.1268	0.483487	0.0164795
AACS	hsa-miR-203	MIMAT0000264	-0.381	0.721504	0.0156605
AACS	hsa-miR-204	MIMAT0000265	-1.0349	7.79856	0.000156775
AACS	hsa-miR-204	MIMAT0000265	-0.3332	7.79856	0.000156775
AACS	hsa-miR-204	MIMAT0000265	-0.7284	7.79856	0.000156775
AACS	hsa-miR-204	MIMAT0000265	-0.5293	7.79856	0.000156775
AACS	hsa-miR-23b	MIMAT0000418	-0.691	0.76454	0.00672997
AACS	hsa-miR-23b	MIMAT0000418	-0.4048	0.76454	0.00672997
AACS	hsa-miR-23b	MIMAT0000418	-0.6874	0.76454	0.00672997
AACS	hsa-miR-140-5p	MIMAT0000431	-0.2006	2.57819	0.0345957
AACS	hsa-miR-152	MIMAT0000438	-0.1341	1.66479	0.0155553
AACS	hsa-miR-152	MIMAT0000438	-0.1268	1.66479	0.0155553
AACS	hsa-miR-127-3p	MIMAT0000446	-0.2792	1.82012	0.0428004
AACS	hsa-miR-146a	MIMAT0000449	-0.3631	2.27379	0.00588594
AACS	hsa-miR-146a	MIMAT0000449	-0.5927	2.27379	0.00588594
AACS	hsa-miR-363	MIMAT0000707	-0.1242	59.6487	4.67461e-05
AACS	hsa-miR-363	MIMAT0000707	-0.1353	59.6487	4.67461e-05
AACS	hsa-miR-363	MIMAT0000707	-0.1231	59.6487	4.67461e-05
AACS	hsa-miR-363	MIMAT0000707	-0.134	59.6487	4.67461e-05
AACS	hsa-miR-425	MIMAT0003393	-0.1159	0.627952	0.00288967
AACS	hsa-miR-425	MIMAT0003393	-0.1147	0.627952	0.00288967
AACS	hsa-miR-485-5p	MIMAT0002175	-0.1906	1.6569	0.0224522
AACS	hsa-miR-486-5p	MIMAT0002177	-0.244	13.6484	0.000163418
AACS	hsa-miR-487b	MIMAT0003180	-0.126	2.24478	0.00816276
AACS	hsa-miR-320d	MIMAT0006764	-0.11	0.845856	0.025145
AACS	hsa-miR-320d	MIMAT0006764	-0.1088	0.845856	0.025145
AAMP	hsa-miR-107	MIMAT0000104	-0.3494	0.837281	0.0211531
AAMP	hsa-miR-197	MIMAT0000227	-0.3244	0.742894	0.037638
AAMP	hsa-miR-223	MIMAT0000280	-0.2489	3.38191	0.0285588
AAMP	hsa-miR-223	MIMAT0000280	-0.2377	3.38191	0.0285588
AAMP	hsa-miR-328	MIMAT0000752	-0.2557	1.49612	0.0223531
AAMP	hsa-miR-328	MIMAT0000752	-0.2443	1.49612	0.0223531
AAMP	hsa-miR-485-5p	MIMAT0002175	-0.3856	1.6569	0.0224522
AAMP	hsa-miR-485-5p	MIMAT0002175	-0.3703	1.6569	0.0224522
AASDHPPT	hsa-miR-199a-3p	MIMAT0000232	-0.5197	2.54067	0.0150167
AASDHPPT	hsa-miR-199a-3p	MIMAT0000232	-0.7537	2.54067	0.0150167
AASDHPPT	hsa-miR-148a*	MIMAT0004549	-0.1598	0.631349	0.0177315
AASDHPPT	hsa-miR-199b-3p	MIMAT0004563	-0.5197	2.48034	0.0180121
AASDHPPT	hsa-miR-199b-3p	MIMAT0004563	-0.7537	2.48034	0.0180121
AASDHPPT	hsa-miR-224*	MIMAT0009198	-0.1573	2.56917	0.00234809
AASDHPPT	hsa-miR-143*	MIMAT0004599	-1.0523	7.14149	0.000275414
AASDHPPT	hsa-miR-143*	MIMAT0004599	-1.19	7.14149	0.000275414
AASDHPPT	hsa-miR-196b*	MIMAT0009201	-0.1158	0.53992	0.00498515
AASDHPPT	hsa-miR-425*	MIMAT0001343	-0.6927	0.604132	0.0182188
AASDHPPT	hsa-miR-409-3p	MIMAT0001639	-0.2645	1.86168	0.00573307
AASDHPPT	hsa-miR-409-3p	MIMAT0001639	-0.1005	1.86168	0.00573307
AASDHPPT	hsa-miR-409-3p	MIMAT0001639	-0.4232	1.86168	0.00573307
AASDHPPT	hsa-miR-885-5p	MIMAT0004947	-0.5685	0.0635193	0.000436002
AASDHPPT	hsa-miR-885-5p	MIMAT0004947	-0.7806	0.0635193	0.000436002
AASDHPPT	hsa-miR-934	MIMAT0004977	-0.2705	0.369527	0.0168172
AASDHPPT	hsa-miR-934	MIMAT0004977	-0.4315	0.369527	0.0168172
AASDHPPT	hsa-miR-1270	MIMAT0005924	-0.9805	0.139558	0.000767738
AASDHPPT	hsa-miR-4324	MIMAT0016876	-0.6215	0.580044	0.0100094
AASDHPPT	hsa-miR-30c	MIMAT0000244	-0.4366	0.673579	0.0272664
AASDHPPT	hsa-miR-30c	MIMAT0000244	-0.6641	0.673579	0.0272664
AASDHPPT	hsa-miR-139-5p	MIMAT0000250	-0.9321	7.2702	0.00040042
AASDHPPT	hsa-miR-139-5p	MIMAT0000250	-1.1101	7.2702	0.00040042
AASDHPPT	hsa-miR-10a	MIMAT0000253	-0.1299	2.87602	0.0221917
AASDHPPT	hsa-miR-10a	MIMAT0000253	-0.233	2.87602	0.0221917
AASDHPPT	hsa-miR-203	MIMAT0000264	-0.1017	0.721504	0.0156605
AASDHPPT	hsa-miR-204	MIMAT0000265	-0.5525	7.79856	0.000156775
AASDHPPT	hsa-miR-204	MIMAT0000265	-1.0092	7.79856	0.000156775
AASDHPPT	hsa-miR-15b	MIMAT0000417	-0.2572	0.450137	0.00673093
AASDHPPT	hsa-miR-15b	MIMAT0000417	-0.2726	0.450137	0.00673093
AASDHPPT	hsa-miR-15b	MIMAT0000417	-0.4433	0.450137	0.00673093
AASDHPPT	hsa-miR-132	MIMAT0000426	-0.434	2.88112	0.0117019
AASDHPPT	hsa-miR-145	MIMAT0000437	-0.7757	3.27466	0.00258878
AASDHPPT	hsa-miR-145	MIMAT0000437	-0.9918	3.27466	0.00258878
AASDHPPT	hsa-miR-146a	MIMAT0000449	-0.4073	2.27379	0.00588594
AASDHPPT	hsa-miR-200c	MIMAT0000617	-0.6307	0.711193	0.0263645
AASDHPPT	hsa-miR-200c	MIMAT0000617	-0.8415	0.711193	0.0263645
AASDHPPT	hsa-miR-425	MIMAT0003393	-0.1237	0.627952	0.00288967
AASDHPPT	hsa-miR-429	MIMAT0001536	-0.6307	0.271401	0.022357
AASDHPPT	hsa-miR-429	MIMAT0001536	-0.8415	0.271401	0.022357
AASDHPPT	hsa-miR-451	MIMAT0001631	-0.1006	20.6197	0.00311143
AASDHPPT	hsa-miR-495	MIMAT0002817	-0.108	1.99568	0.022971
AASDHPPT	hsa-miR-495	MIMAT0002817	-0.195	1.99568	0.022971
AASDHPPT	hsa-miR-181d	MIMAT0002821	-0.1128	0.503334	0.00227531
AASDHPPT	hsa-miR-181d	MIMAT0002821	-1.0612	0.503334	0.00227531
AASDHPPT	hsa-miR-181d	MIMAT0002821	-0.1967	0.503334	0.00227531
AASDHPPT	hsa-miR-181d	MIMAT0002821	-1.1847	0.503334	0.00227531
AASDHPPT	hsa-miR-421	MIMAT0003339	-0.5833	0.477183	0.0133248
AASDHPPT	hsa-miR-421	MIMAT0003339	-0.2609	0.477183	0.0133248
AASDHPPT	hsa-miR-421	MIMAT0003339	-0.7953	0.477183	0.0133248
AASDHPPT	hsa-miR-421	MIMAT0003339	-0.4185	0.477183	0.0133248
ABCF3	hsa-miR-486-3p	MIMAT0004762	-0.2755	3.75974	0.0177198
ABCF3	hsa-miR-455-3p	MIMAT0004784	-0.1002	1.76779	0.000155775
ABCF3	hsa-miR-625	MIMAT0003294	-0.3572	0.447984	0.00113352
ABCF3	hsa-miR-625	MIMAT0003294	-0.3965	0.447984	0.00113352
ABHD11	hsa-miR-425*	MIMAT0001343	-0.2799	0.604132	0.0182188
ABHD11	hsa-miR-512-3p	MIMAT0002823	-0.2333	1.30308	0.0370099
ABHD11	hsa-miR-654-3p	MIMAT0004814	-0.1722	4.07461	0.0458204
ABHD11	hsa-miR-20a	MIMAT0000075	-0.192	0.75442	0.0205886
ABHD11	hsa-miR-10a	MIMAT0000253	-0.2195	2.87602	0.0221917
ABHD11	hsa-miR-149	MIMAT0000450	-0.1145	0.29096	0.00111627
ABHD11	hsa-miR-150	MIMAT0000451	-0.1052	6.02742	0.000142543
ABHD11	hsa-miR-106b	MIMAT0000680	-0.192	0.764458	0.0250522
ABHD11	hsa-miR-20b	MIMAT0001413	-0.192	1.93331	0.0299935
ABHD14B	hsa-miR-199a-3p	MIMAT0000232	-0.1773	2.54067	0.0150167
ABHD14B	hsa-miR-199b-3p	MIMAT0004563	-0.1773	2.48034	0.0180121
ABHD14B	hsa-miR-143*	MIMAT0004599	-0.3441	7.14149	0.000275414
ABHD14B	hsa-miR-363*	MIMAT0003385	-1.1386	2.60537	0.00146363
ABHD14B	hsa-miR-486-3p	MIMAT0004762	-0.3002	3.75974	0.0177198
ABHD14B	hsa-miR-146b-3p	MIMAT0004766	-0.5832	2.33406	0.00424211
ABHD14B	hsa-miR-455-3p	MIMAT0004784	-0.1383	1.76779	0.000155775
ABHD14B	hsa-miR-675*	MIMAT0006790	-0.4488	5.31069	0.00211502
ABHD14B	hsa-miR-675*	MIMAT0006790	-0.1654	5.31069	0.00211502
ABHD14B	hsa-miR-297	MIMAT0004450	-0.2731	1.43512	0.0482028
ABHD14B	hsa-miR-4324	MIMAT0016876	-0.9008	0.580044	0.0100094
ABHD14B	hsa-miR-4324	MIMAT0016876	-0.9364	0.580044	0.0100094
ABHD14B	hsa-miR-197	MIMAT0000227	-0.689	0.742894	0.037638
ABHD14B	hsa-miR-203	MIMAT0000264	-0.1001	0.721504	0.0156605
ABHD14B	hsa-miR-152	MIMAT0000438	-0.2473	1.66479	0.0155553
ABHD14B	hsa-miR-152	MIMAT0000438	-0.268	1.66479	0.0155553
ABHD14B	hsa-miR-149	MIMAT0000450	-0.138	0.29096	0.00111627
ABHD14B	hsa-miR-149	MIMAT0000450	-0.2721	0.29096	0.00111627
ABHD14B	hsa-miR-299-3p	MIMAT0000687	-0.1383	1.45042	0.0200617
ABHD14B	hsa-miR-320d	MIMAT0006764	-0.1346	0.845856	0.025145
ACAD9	hsa-miR-224*	MIMAT0009198	-1.1313	2.56917	0.00234809
ACAD9	hsa-miR-342-5p	MIMAT0004694	-0.5948	1.39682	0.00956327
ACAD9	hsa-miR-342-5p	MIMAT0004694	-0.6949	1.39682	0.00956327
ACAD9	hsa-miR-425*	MIMAT0001343	-0.2383	0.604132	0.0182188
ACAD9	hsa-miR-1270	MIMAT0005924	-0.8793	0.139558	0.000767738
ACAD9	hsa-miR-378c	MIMAT0016847	-0.127	0.795103	0.015346
ACAD9	hsa-miR-22	MIMAT0000077	-0.2058	1.64348	0.0165897
ACAD9	hsa-miR-22	MIMAT0000077	-0.269	1.64348	0.0165897
ACAD9	hsa-miR-107	MIMAT0000104	-0.1204	0.837281	0.0211531
ACAD9	hsa-miR-148a	MIMAT0000243	-1.1238	0.483487	0.0164795
ACAD9	hsa-miR-204	MIMAT0000265	-0.3345	7.79856	0.000156775
ACAD9	hsa-miR-204	MIMAT0000265	-0.2331	7.79856	0.000156775
ACAD9	hsa-miR-132	MIMAT0000426	-0.7213	2.88112	0.0117019
ACAD9	hsa-miR-132	MIMAT0000426	-0.4622	2.88112	0.0117019
ACAD9	hsa-miR-141	MIMAT0000432	-0.1704	0.49216	0.0274624
ACAD9	hsa-miR-152	MIMAT0000438	-1.1238	1.66479	0.0155553
ACAD9	hsa-miR-200a	MIMAT0000682	-0.1704	0.481847	0.0144635
ACAD9	hsa-miR-301a	MIMAT0000688	-0.7312	0.3279	0.0189158
ACAD9	hsa-miR-130b	MIMAT0000691	-0.746	0.631487	0.0467531
ACAD9	hsa-miR-485-5p	MIMAT0002175	-0.7132	1.6569	0.0224522
ACAD9	hsa-miR-486-5p	MIMAT0002177	-0.4451	13.6484	0.000163418
ACAD9	hsa-miR-486-5p	MIMAT0002177	-0.1777	13.6484	0.000163418
ACAD9	hsa-miR-503	MIMAT0002874	-0.1362	2.3154	0.000397892
ACOT13	hsa-miR-18a*	MIMAT0002891	-0.1669	0.56071	0.0070817
ACOT13	hsa-miR-200b*	MIMAT0004571	-0.1916	0.57116	0.00537375
ACOT13	hsa-miR-200b*	MIMAT0004571	-0.2109	0.57116	0.00537375
ACOT13	hsa-miR-425*	MIMAT0001343	-0.2888	0.604132	0.0182188
ACOT13	hsa-miR-20b*	MIMAT0004752	-0.3287	4.56817	0.00675276
ACOT13	hsa-miR-409-3p	MIMAT0001639	-0.1518	1.86168	0.00573307
ACOT13	hsa-miR-297	MIMAT0004450	-0.4907	1.43512	0.0482028
ACOT13	hsa-miR-1270	MIMAT0005924	-0.2031	0.139558	0.000767738
ACOT13	hsa-miR-378c	MIMAT0016847	-0.5123	0.795103	0.015346
ACOT13	hsa-miR-107	MIMAT0000104	-0.5226	0.837281	0.0211531
ACOT13	hsa-miR-30c	MIMAT0000244	-0.1243	0.673579	0.0272664
ACOT13	hsa-miR-10a	MIMAT0000253	-0.1544	2.87602	0.0221917
ACOT13	hsa-miR-10a	MIMAT0000253	-0.2117	2.87602	0.0221917
ACOT13	hsa-miR-203	MIMAT0000264	-0.3024	0.721504	0.0156605
ACOT13	hsa-miR-1	MIMAT0000416	-0.1117	0.698268	0.0235818
ACOT13	hsa-miR-138	MIMAT0000430	-0.2107	3.75798	0.00540323
ACOT13	hsa-miR-141	MIMAT0000432	-0.3574	0.49216	0.0274624
ACOT13	hsa-miR-149	MIMAT0000450	-0.1803	0.29096	0.00111627
ACOT13	hsa-miR-200a	MIMAT0000682	-0.3574	0.481847	0.0144635
ACOT13	hsa-miR-421	MIMAT0003339	-0.3052	0.477183	0.0133248
ACOT13	hsa-miR-320d	MIMAT0006764	-0.4273	0.845856	0.025145
ACOT13	hsa-miR-320d	MIMAT0006764	-0.4125	0.845856	0.025145
ACTL6A	hsa-miR-31*	MIMAT0004504	-0.1271	0.139037	0.00132372
ACTL6A	hsa-miR-148a*	MIMAT0004549	-0.1082	0.631349	0.0177315
ACTL6A	hsa-miR-424*	MIMAT0004749	-0.1666	2.59707	0.00243953
ACTL6A	hsa-miR-449c	MIMAT0010251	-1.256	2.15251	0.0240577
ACTL6A	hsa-miR-1270	MIMAT0005924	-0.1754	0.139558	0.000767738
ACTL6A	hsa-miR-4324	MIMAT0016876	-0.3548	0.580044	0.0100094
ACTL6A	hsa-miR-20a	MIMAT0000075	-0.2924	0.75442	0.0205886
ACTL6A	hsa-miR-20a	MIMAT0000075	-0.2864	0.75442	0.0205886
ACTL6A	hsa-miR-148a	MIMAT0000243	-0.4709	0.483487	0.0164795
ACTL6A	hsa-miR-30c	MIMAT0000244	-0.2728	0.673579	0.0272664
ACTL6A	hsa-miR-203	MIMAT0000264	-0.554	0.721504	0.0156605
ACTL6A	hsa-miR-203	MIMAT0000264	-0.1265	0.721504	0.0156605
ACTL6A	hsa-miR-1	MIMAT0000416	-0.5483	0.698268	0.0235818
ACTL6A	hsa-miR-145	MIMAT0000437	-0.2331	3.27466	0.00258878
ACTL6A	hsa-miR-152	MIMAT0000438	-0.4709	1.66479	0.0155553
ACTL6A	hsa-miR-106b	MIMAT0000680	-0.2949	0.764458	0.0250522
ACTL6A	hsa-miR-106b	MIMAT0000680	-0.284	0.764458	0.0250522
ACTL6A	hsa-miR-301a	MIMAT0000688	-0.2227	0.3279	0.0189158
ACTL6A	hsa-miR-301a	MIMAT0000688	-0.333	0.3279	0.0189158
ACTL6A	hsa-miR-130b	MIMAT0000691	-0.3275	0.631487	0.0467531
ACTL6A	hsa-miR-130b	MIMAT0000691	-0.1999	0.631487	0.0467531
ACTL6A	hsa-miR-20b	MIMAT0001413	-0.2924	1.93331	0.0299935
ACTL6A	hsa-miR-20b	MIMAT0001413	-0.2864	1.93331	0.0299935
ACTL6A	hsa-miR-429	MIMAT0001536	-0.1278	0.271401	0.022357
ACTL6A	hsa-miR-495	MIMAT0002817	-0.4239	1.99568	0.022971
ACTL6A	hsa-miR-181d	MIMAT0002821	-0.233	0.503334	0.00227531
ACTL6A	hsa-miR-320d	MIMAT0006764	-0.1458	0.845856	0.025145
ACTL6A	hsa-miR-320d	MIMAT0006764	-0.3827	0.845856	0.025145
ACTR1B	hsa-miR-146b-3p	MIMAT0004766	-0.1905	2.33406	0.00424211
ACTR1B	hsa-miR-451	MIMAT0001631	-1.189	20.6197	0.00311143
ACY1	hsa-miR-363*	MIMAT0003385	-0.8369	2.60537	0.00146363
ACY1	hsa-miR-146b-3p	MIMAT0004766	-0.2992	2.33406	0.00424211
ACY1	hsa-miR-500*	MIMAT0002871	-0.1309	1.60353	0.0440335
ACY1	hsa-miR-625	MIMAT0003294	-0.7312	0.447984	0.00113352
ACY1	hsa-miR-675	MIMAT0004284	-0.22	7.96834	0.00154813
ACY1	hsa-miR-378c	MIMAT0016847	-0.4597	0.795103	0.015346
ACY1	hsa-miR-27a	MIMAT0000084	-0.6788	0.737153	0.0186922
ACY1	hsa-miR-141	MIMAT0000432	-0.6026	0.49216	0.0274624
ACY1	hsa-miR-200a	MIMAT0000682	-0.6026	0.481847	0.0144635
ACY1	hsa-miR-485-5p	MIMAT0002175	-0.291	1.6569	0.0224522
ACY1	hsa-miR-486-5p	MIMAT0002177	-0.2819	13.6484	0.000163418
ADK	hsa-miR-224*	MIMAT0009198	-0.1317	2.56917	0.00234809
ADK	hsa-miR-409-3p	MIMAT0001639	-0.1843	1.86168	0.00573307
ADK	hsa-miR-885-5p	MIMAT0004947	-0.1182	0.0635193	0.000436002
ADK	hsa-miR-297	MIMAT0004450	-0.69	1.43512	0.0482028
ADK	hsa-miR-20a	MIMAT0000075	-0.1468	0.75442	0.0205886
ADK	hsa-miR-31	MIMAT0000089	-0.1657	0.295083	0.000370315
ADK	hsa-miR-107	MIMAT0000104	-0.2112	0.837281	0.0211531
ADK	hsa-miR-148a	MIMAT0000243	-0.2574	0.483487	0.0164795
ADK	hsa-miR-203	MIMAT0000264	-1.3125	0.721504	0.0156605
ADK	hsa-miR-203	MIMAT0000264	-0.1426	0.721504	0.0156605
ADK	hsa-miR-203	MIMAT0000264	-0.2213	0.721504	0.0156605
ADK	hsa-miR-1	MIMAT0000416	-0.2364	0.698268	0.0235818
ADK	hsa-miR-23b	MIMAT0000418	-0.1695	0.76454	0.00672997
ADK	hsa-miR-23b	MIMAT0000418	-0.2956	0.76454	0.00672997
ADK	hsa-miR-152	MIMAT0000438	-0.2574	1.66479	0.0155553
ADK	hsa-miR-106b	MIMAT0000680	-0.1483	0.764458	0.0250522
ADK	hsa-miR-299-3p	MIMAT0000687	-0.2766	1.45042	0.0200617
ADK	hsa-miR-301a	MIMAT0000688	-0.3211	0.3279	0.0189158
ADK	hsa-miR-130b	MIMAT0000691	-0.2933	0.631487	0.0467531
ADK	hsa-miR-363	MIMAT0000707	-1.2051	59.6487	4.67461e-05
ADK	hsa-miR-425	MIMAT0003393	-0.2669	0.627952	0.00288967
ADK	hsa-miR-20b	MIMAT0001413	-0.1468	1.93331	0.0299935
ADK	hsa-miR-486-5p	MIMAT0002177	-0.2454	13.6484	0.000163418
ADK	hsa-miR-486-5p	MIMAT0002177	-0.1648	13.6484	0.000163418
ADK	hsa-miR-181d	MIMAT0002821	-0.2093	0.503334	0.00227531
ADK	hsa-miR-320d	MIMAT0006764	-0.3315	0.845856	0.025145
ADO	hsa-miR-196b*	MIMAT0009201	-0.4073	0.53992	0.00498515
ADO	hsa-miR-20b*	MIMAT0004752	-0.2702	4.56817	0.00675276
ADO	hsa-miR-1270	MIMAT0005924	-0.3663	0.139558	0.000767738
ADO	hsa-miR-664*	MIMAT0005948	-0.1951	1.53046	0.0297177
ADO	hsa-miR-664*	MIMAT0005948	-0.5624	1.53046	0.0297177
ADO	hsa-miR-4324	MIMAT0016876	-0.4632	0.580044	0.0100094
ADO	hsa-miR-27a	MIMAT0000084	-0.4557	0.737153	0.0186922
ADO	hsa-miR-197	MIMAT0000227	-1.0354	0.742894	0.037638
ADO	hsa-miR-148a	MIMAT0000243	-0.172	0.483487	0.0164795
ADO	hsa-miR-30c	MIMAT0000244	-0.3779	0.673579	0.0272664
ADO	hsa-miR-204	MIMAT0000265	-0.8325	7.79856	0.000156775
ADO	hsa-miR-27b	MIMAT0000419	-0.4557	0.523354	0.0130269
ADO	hsa-miR-132	MIMAT0000426	-0.1823	2.88112	0.0117019
ADO	hsa-miR-141	MIMAT0000432	-0.1913	0.49216	0.0274624
ADO	hsa-miR-152	MIMAT0000438	-0.172	1.66479	0.0155553
ADO	hsa-miR-200a	MIMAT0000682	-0.1913	0.481847	0.0144635
ADO	hsa-miR-181d	MIMAT0002821	-0.1641	0.503334	0.00227531
ADO	hsa-miR-181d	MIMAT0002821	-0.561	0.503334	0.00227531
ADO	hsa-miR-181d	MIMAT0002821	-0.1677	0.503334	0.00227531
ADPRHL2	hsa-miR-31*	MIMAT0004504	-0.7156	0.139037	0.00132372
ADPRHL2	hsa-miR-20b*	MIMAT0004752	-0.2325	4.56817	0.00675276
ADPRHL2	hsa-miR-455-3p	MIMAT0004784	-0.6088	1.76779	0.000155775
ADPRHL2	hsa-miR-664*	MIMAT0005948	-0.8447	1.53046	0.0297177
AHCYL1	hsa-miR-224*	MIMAT0009198	-0.5116	2.56917	0.00234809
AHCYL1	hsa-miR-200b*	MIMAT0004571	-0.247	0.57116	0.00537375
AHCYL1	hsa-miR-129-3p	MIMAT0004605	-0.3278	0.723405	0.0171166
AHCYL1	hsa-miR-409-5p	MIMAT0001638	-0.1207	2.63114	0.0190922
AHCYL1	hsa-miR-409-3p	MIMAT0001639	-1.0868	1.86168	0.00573307
AHCYL1	hsa-miR-486-3p	MIMAT0004762	-0.3317	3.75974	0.0177198
AHCYL1	hsa-miR-501-3p	MIMAT0004774	-0.522	1.58963	0.026654
AHCYL1	hsa-miR-502-3p	MIMAT0004775	-0.522	1.63341	0.0378044
AHCYL1	hsa-miR-654-3p	MIMAT0004814	-0.9984	4.07461	0.0458204
AHCYL1	hsa-miR-31	MIMAT0000089	-1.0644	0.295083	0.000370315
AHCYL1	hsa-miR-204	MIMAT0000265	-0.5251	7.79856	0.000156775
AHCYL1	hsa-miR-23b	MIMAT0000418	-0.4406	0.76454	0.00672997
AHCYL1	hsa-miR-132	MIMAT0000426	-0.1158	2.88112	0.0117019
AHCYL1	hsa-miR-143	MIMAT0000435	-1.2773	3.2564	0.000204843
AHCYL1	hsa-miR-363	MIMAT0000707	-0.2691	59.6487	4.67461e-05
AHCYL1	hsa-miR-181d	MIMAT0002821	-0.315	0.503334	0.00227531
AHCYL1	hsa-miR-181d	MIMAT0002821	-0.1587	0.503334	0.00227531
AHNAK2	hsa-miR-140-3p	MIMAT0004597	-0.7458	3.27852	0.00218302
AHNAK2	hsa-miR-342-5p	MIMAT0004694	-0.6942	1.39682	0.00956327
AHNAK2	hsa-miR-455-3p	MIMAT0004784	-0.3011	1.76779	0.000155775
AHNAK2	hsa-miR-27a	MIMAT0000084	-0.5017	0.737153	0.0186922
AHNAK2	hsa-miR-15b	MIMAT0000417	-0.1271	0.450137	0.00673093
AHNAK2	hsa-miR-27b	MIMAT0000419	-0.5017	0.523354	0.0130269
AHNAK2	hsa-miR-132	MIMAT0000426	-0.6216	2.88112	0.0117019
AHNAK2	hsa-miR-138	MIMAT0000430	-0.389	3.75798	0.00540323
AHNAK2	hsa-miR-495	MIMAT0002817	-0.3704	1.99568	0.022971
AHSA1	hsa-miR-378c	MIMAT0016847	-0.2007	0.795103	0.015346
AHSA1	hsa-miR-320d	MIMAT0006764	-0.3293	0.845856	0.025145
AK2	hsa-miR-200b*	MIMAT0004571	-0.3548	0.57116	0.00537375
AK2	hsa-miR-140-3p	MIMAT0004597	-0.2943	3.27852	0.00218302
AK2	hsa-miR-512-3p	MIMAT0002823	-0.11	1.30308	0.0370099
AK2	hsa-miR-512-3p	MIMAT0002823	-0.5442	1.30308	0.0370099
AK2	hsa-miR-455-3p	MIMAT0004784	-0.2332	1.76779	0.000155775
AK2	hsa-miR-654-3p	MIMAT0004814	-0.2089	4.07461	0.0458204
AK2	hsa-miR-1270	MIMAT0005924	-0.2451	0.139558	0.000767738
AK2	hsa-miR-664*	MIMAT0005948	-0.684	1.53046	0.0297177
AK2	hsa-miR-4324	MIMAT0016876	-0.1097	0.580044	0.0100094
AK2	hsa-miR-20a	MIMAT0000075	-0.2089	0.75442	0.0205886
AK2	hsa-miR-22	MIMAT0000077	-0.1908	1.64348	0.0165897
AK2	hsa-miR-27a	MIMAT0000084	-0.2251	0.737153	0.0186922
AK2	hsa-miR-27a	MIMAT0000084	-0.1374	0.737153	0.0186922
AK2	hsa-miR-31	MIMAT0000089	-0.1706	0.295083	0.000370315
AK2	hsa-miR-107	MIMAT0000104	-0.5034	0.837281	0.0211531
AK2	hsa-miR-196a	MIMAT0000226	-0.3977	6.39462	0.00309226
AK2	hsa-miR-148a	MIMAT0000243	-0.6976	0.483487	0.0164795
AK2	hsa-miR-148a	MIMAT0000243	-0.2631	0.483487	0.0164795
AK2	hsa-miR-203	MIMAT0000264	-0.4785	0.721504	0.0156605
AK2	hsa-miR-204	MIMAT0000265	-0.1206	7.79856	0.000156775
AK2	hsa-miR-223	MIMAT0000280	-0.5097	3.38191	0.0285588
AK2	hsa-miR-27b	MIMAT0000419	-0.2251	0.523354	0.0130269
AK2	hsa-miR-132	MIMAT0000426	-0.3907	2.88112	0.0117019
AK2	hsa-miR-141	MIMAT0000432	-0.4481	0.49216	0.0274624
AK2	hsa-miR-145	MIMAT0000437	-0.3662	3.27466	0.00258878
AK2	hsa-miR-152	MIMAT0000438	-0.2631	1.66479	0.0155553
AK2	hsa-miR-152	MIMAT0000438	-0.6976	1.66479	0.0155553
AK2	hsa-miR-106b	MIMAT0000680	-0.2108	0.764458	0.0250522
AK2	hsa-miR-200a	MIMAT0000682	-0.4705	0.481847	0.0144635
AK2	hsa-miR-301a	MIMAT0000688	-0.2694	0.3279	0.0189158
AK2	hsa-miR-130b	MIMAT0000691	-0.2624	0.631487	0.0467531
AK2	hsa-miR-130b	MIMAT0000691	-0.4007	0.631487	0.0467531
AK2	hsa-miR-196b	MIMAT0001080	-0.4007	0.11016	0.00822067
AK2	hsa-miR-425	MIMAT0003393	-0.4961	0.627952	0.00288967
AK2	hsa-miR-20b	MIMAT0001413	-0.2089	1.93331	0.0299935
AK2	hsa-miR-486-5p	MIMAT0002177	-0.6502	13.6484	0.000163418
AK2	hsa-miR-495	MIMAT0002817	-0.2219	1.99568	0.022971
AK2	hsa-miR-495	MIMAT0002817	-0.1161	1.99568	0.022971
AK2	hsa-miR-421	MIMAT0003339	-0.5153	0.477183	0.0133248
AK2	hsa-miR-320d	MIMAT0006764	-0.4383	0.845856	0.025145
AKAP8	hsa-miR-148a*	MIMAT0004549	-0.1762	0.631349	0.0177315
AKAP8	hsa-miR-409-3p	MIMAT0001639	-1.1515	1.86168	0.00573307
AKAP8	hsa-miR-20a	MIMAT0000075	-0.1158	0.75442	0.0205886
AKAP8	hsa-miR-31	MIMAT0000089	-0.1861	0.295083	0.000370315
AKAP8	hsa-miR-204	MIMAT0000265	-0.1257	7.79856	0.000156775
AKAP8	hsa-miR-146a	MIMAT0000449	-0.5958	2.27379	0.00588594
AKAP8	hsa-miR-106b	MIMAT0000680	-0.1158	0.764458	0.0250522
AKAP8	hsa-miR-20b	MIMAT0001413	-0.1158	1.93331	0.0299935
AKAP8L	hsa-miR-22	MIMAT0000077	-0.2087	1.64348	0.0165897
AKAP8L	hsa-miR-197	MIMAT0000227	-0.136	0.742894	0.037638
ALDH5A1	hsa-miR-31*	MIMAT0004504	-0.1899	0.139037	0.00132372
ALDH5A1	hsa-miR-424*	MIMAT0004749	-0.3304	2.59707	0.00243953
ALDH5A1	hsa-miR-409-3p	MIMAT0001639	-0.4019	1.86168	0.00573307
ALDH5A1	hsa-miR-297	MIMAT0004450	-0.1312	1.43512	0.0482028
ALDH5A1	hsa-miR-27a	MIMAT0000084	-0.55	0.737153	0.0186922
ALDH5A1	hsa-miR-148a	MIMAT0000243	-0.399	0.483487	0.0164795
ALDH5A1	hsa-miR-203	MIMAT0000264	-0.3773	0.721504	0.0156605
ALDH5A1	hsa-miR-204	MIMAT0000265	-0.247	7.79856	0.000156775
ALDH5A1	hsa-miR-221	MIMAT0000278	-0.6096	0.487901	0.00117997
ALDH5A1	hsa-miR-222	MIMAT0000279	-0.6096	0.561799	0.000951226
ALDH5A1	hsa-miR-23b	MIMAT0000418	-0.1734	0.76454	0.00672997
ALDH5A1	hsa-miR-23b	MIMAT0000418	-0.3929	0.76454	0.00672997
ALDH5A1	hsa-miR-27b	MIMAT0000419	-0.55	0.523354	0.0130269
ALDH5A1	hsa-miR-145	MIMAT0000437	-0.2994	3.27466	0.00258878
ALDH5A1	hsa-miR-145	MIMAT0000437	-0.7914	3.27466	0.00258878
ALDH5A1	hsa-miR-152	MIMAT0000438	-0.399	1.66479	0.0155553
ALDH5A1	hsa-miR-149	MIMAT0000450	-0.2407	0.29096	0.00111627
ALDH5A1	hsa-miR-149	MIMAT0000450	-0.2477	0.29096	0.00111627
ALDH5A1	hsa-miR-200c	MIMAT0000617	-0.2819	0.711193	0.0263645
ALDOA	hsa-miR-486-3p	MIMAT0004762	-0.1333	3.75974	0.0177198
ALDOA	hsa-miR-486-3p	MIMAT0004762	-0.1594	3.75974	0.0177198
ALDOA	hsa-miR-512-3p	MIMAT0002823	-0.5319	1.30308	0.0370099
ALDOA	hsa-miR-20a	MIMAT0000075	-0.3086	0.75442	0.0205886
ALDOA	hsa-miR-15b	MIMAT0000417	-0.172	0.450137	0.00673093
ANK3	hsa-miR-18a*	MIMAT0002891	-0.316	0.56071	0.0070817
ANK3	hsa-miR-31*	MIMAT0004504	-0.1051	0.139037	0.00132372
ANK3	hsa-miR-200b*	MIMAT0004571	-0.2595	0.57116	0.00537375
ANK3	hsa-miR-143*	MIMAT0004599	-0.1286	7.14149	0.000275414
ANK3	hsa-miR-129-3p	MIMAT0004605	-0.2379	0.723405	0.0171166
ANK3	hsa-miR-200c*	MIMAT0004657	-0.104	0.474461	0.0382064
ANK3	hsa-miR-363*	MIMAT0003385	-0.7086	2.60537	0.00146363
ANK3	hsa-miR-363*	MIMAT0003385	-0.3101	2.60537	0.00146363
ANK3	hsa-miR-20b*	MIMAT0004752	-1.086	4.56817	0.00675276
ANK3	hsa-miR-409-5p	MIMAT0001638	-0.3318	2.63114	0.0190922
ANK3	hsa-miR-409-3p	MIMAT0001639	-0.8051	1.86168	0.00573307
ANK3	hsa-miR-485-3p	MIMAT0002176	-1.2446	2.34933	0.0102409
ANK3	hsa-miR-146b-3p	MIMAT0004766	-0.2559	2.33406	0.00424211
ANK3	hsa-miR-512-3p	MIMAT0002823	-0.1205	1.30308	0.0370099
ANK3	hsa-miR-455-3p	MIMAT0004784	-0.1478	1.76779	0.000155775
ANK3	hsa-miR-449c	MIMAT0010251	-0.534	2.15251	0.0240577
ANK3	hsa-miR-297	MIMAT0004450	-1.2521	1.43512	0.0482028
ANK3	hsa-miR-664*	MIMAT0005948	-0.2479	1.53046	0.0297177
ANK3	hsa-miR-27a	MIMAT0000084	-0.5104	0.737153	0.0186922
ANK3	hsa-miR-107	MIMAT0000104	-0.8045	0.837281	0.0211531
ANK3	hsa-miR-197	MIMAT0000227	-0.4438	0.742894	0.037638
ANK3	hsa-miR-139-5p	MIMAT0000250	-0.3257	7.2702	0.00040042
ANK3	hsa-miR-139-5p	MIMAT0000250	-0.1063	7.2702	0.00040042
ANK3	hsa-miR-10a	MIMAT0000253	-0.1333	2.87602	0.0221917
ANK3	hsa-miR-204	MIMAT0000265	-0.3139	7.79856	0.000156775
ANK3	hsa-miR-221	MIMAT0000278	-0.8708	0.487901	0.00117997
ANK3	hsa-miR-15b	MIMAT0000417	-0.4686	0.450137	0.00673093
ANK3	hsa-miR-15b	MIMAT0000417	-0.1082	0.450137	0.00673093
ANK3	hsa-miR-27b	MIMAT0000419	-0.5104	0.523354	0.0130269
ANK3	hsa-miR-132	MIMAT0000426	-0.1288	2.88112	0.0117019
ANK3	hsa-miR-140-5p	MIMAT0000431	-0.1541	2.57819	0.0345957
ANK3	hsa-miR-141	MIMAT0000432	-0.2348	0.49216	0.0274624
ANK3	hsa-miR-143	MIMAT0000435	-0.154	3.2564	0.000204843
ANK3	hsa-miR-145	MIMAT0000437	-0.1015	3.27466	0.00258878
ANK3	hsa-miR-200c	MIMAT0000617	-0.4108	0.711193	0.0263645
ANK3	hsa-miR-200a	MIMAT0000682	-0.2348	0.481847	0.0144635
ANK3	hsa-miR-299-3p	MIMAT0000687	-1.1704	1.45042	0.0200617
ANK3	hsa-miR-363	MIMAT0000707	-0.5247	59.6487	4.67461e-05
ANK3	hsa-miR-425	MIMAT0003393	-0.9911	0.627952	0.00288967
ANK3	hsa-miR-425	MIMAT0003393	-1.2954	0.627952	0.00288967
ANK3	hsa-miR-425	MIMAT0003393	-0.5257	0.627952	0.00288967
ANK3	hsa-miR-429	MIMAT0001536	-0.4076	0.271401	0.022357
ANK3	hsa-miR-485-5p	MIMAT0002175	-0.2362	1.6569	0.0224522
ANK3	hsa-miR-495	MIMAT0002817	-0.3214	1.99568	0.022971
ANK3	hsa-miR-503	MIMAT0002874	-0.6365	2.3154	0.000397892
ANK3	hsa-miR-503	MIMAT0002874	-0.1082	2.3154	0.000397892
ANK3	hsa-miR-421	MIMAT0003339	-0.3677	0.477183	0.0133248
ANKRD28	hsa-miR-24-2*	MIMAT0004497	-0.695	0.667398	0.00331861
ANKRD28	hsa-miR-148a*	MIMAT0004549	-0.269	0.631349	0.0177315
ANKRD28	hsa-miR-486-3p	MIMAT0004762	-0.1148	3.75974	0.0177198
ANKRD28	hsa-miR-501-3p	MIMAT0004774	-0.1491	1.58963	0.026654
ANKRD28	hsa-miR-502-3p	MIMAT0004775	-0.1491	1.63341	0.0378044
ANKRD28	hsa-miR-625	MIMAT0003294	-0.1974	0.447984	0.00113352
ANKRD28	hsa-miR-934	MIMAT0004977	-0.8413	0.369527	0.0168172
ANKRD28	hsa-miR-297	MIMAT0004450	-0.3617	1.43512	0.0482028
ANKRD28	hsa-miR-664*	MIMAT0005948	-0.4396	1.53046	0.0297177
ANKRD28	hsa-miR-378c	MIMAT0016847	-0.2963	0.795103	0.015346
ANKRD28	hsa-miR-20a	MIMAT0000075	-0.1916	0.75442	0.0205886
ANKRD28	hsa-miR-100	MIMAT0000098	-0.2661	1.27781	0.00912842
ANKRD28	hsa-miR-196a	MIMAT0000226	-0.1251	6.39462	0.00309226
ANKRD28	hsa-miR-10a	MIMAT0000253	-0.3545	2.87602	0.0221917
ANKRD28	hsa-miR-203	MIMAT0000264	-0.113	0.721504	0.0156605
ANKRD28	hsa-miR-23b	MIMAT0000418	-0.1321	0.76454	0.00672997
ANKRD28	hsa-miR-138	MIMAT0000430	-0.3452	3.75798	0.00540323
ANKRD28	hsa-miR-140-5p	MIMAT0000431	-0.1172	2.57819	0.0345957
ANKRD28	hsa-miR-140-5p	MIMAT0000431	-0.6104	2.57819	0.0345957
ANKRD28	hsa-miR-143	MIMAT0000435	-0.6109	3.2564	0.000204843
ANKRD28	hsa-miR-145	MIMAT0000437	-0.4245	3.27466	0.00258878
ANKRD28	hsa-miR-145	MIMAT0000437	-0.998	3.27466	0.00258878
ANKRD28	hsa-miR-146a	MIMAT0000449	-0.7809	2.27379	0.00588594
ANKRD28	hsa-miR-200c	MIMAT0000617	-0.1205	0.711193	0.0263645
ANKRD28	hsa-miR-200c	MIMAT0000617	-0.994	0.711193	0.0263645
ANKRD28	hsa-miR-106b	MIMAT0000680	-0.1934	0.764458	0.0250522
ANKRD28	hsa-miR-301a	MIMAT0000688	-0.5095	0.3279	0.0189158
ANKRD28	hsa-miR-301a	MIMAT0000688	-0.3965	0.3279	0.0189158
ANKRD28	hsa-miR-130b	MIMAT0000691	-0.5026	0.631487	0.0467531
ANKRD28	hsa-miR-130b	MIMAT0000691	-0.4026	0.631487	0.0467531
ANKRD28	hsa-miR-363	MIMAT0000707	-0.2271	59.6487	4.67461e-05
ANKRD28	hsa-miR-363	MIMAT0000707	-0.1157	59.6487	4.67461e-05
ANKRD28	hsa-miR-363	MIMAT0000707	-0.3752	59.6487	4.67461e-05
ANKRD28	hsa-miR-196b	MIMAT0001080	-0.1264	0.11016	0.00822067
ANKRD28	hsa-miR-20b	MIMAT0001413	-0.1781	1.93331	0.0299935
ANKRD28	hsa-miR-429	MIMAT0001536	-0.1236	0.271401	0.022357
ANKRD28	hsa-miR-429	MIMAT0001536	-0.9969	0.271401	0.022357
ANKRD28	hsa-miR-495	MIMAT0002817	-0.2049	1.99568	0.022971
ANKRD28	hsa-miR-421	MIMAT0003339	-0.8988	0.477183	0.0133248
ANKRD6	hsa-miR-199a-3p	MIMAT0000232	-0.1649	2.54067	0.0150167
ANKRD6	hsa-miR-199b-3p	MIMAT0004563	-0.1649	2.48034	0.0180121
ANKRD6	hsa-miR-20b*	MIMAT0004752	-0.283	4.56817	0.00675276
ANKRD6	hsa-miR-625	MIMAT0003294	-0.1417	0.447984	0.00113352
ANKRD6	hsa-miR-449c	MIMAT0010251	-0.6016	2.15251	0.0240577
ANKRD6	hsa-miR-378c	MIMAT0016847	-0.2081	0.795103	0.015346
ANKRD6	hsa-miR-20a	MIMAT0000075	-0.1403	0.75442	0.0205886
ANKRD6	hsa-miR-22	MIMAT0000077	-0.7337	1.64348	0.0165897
ANKRD6	hsa-miR-107	MIMAT0000104	-0.6308	0.837281	0.0211531
ANKRD6	hsa-miR-196a	MIMAT0000226	-0.4484	6.39462	0.00309226
ANKRD6	hsa-miR-203	MIMAT0000264	-0.4778	0.721504	0.0156605
ANKRD6	hsa-miR-204	MIMAT0000265	-0.2632	7.79856	0.000156775
ANKRD6	hsa-miR-223	MIMAT0000280	-0.5065	3.38191	0.0285588
ANKRD6	hsa-miR-1	MIMAT0000416	-0.617	0.698268	0.0235818
ANKRD6	hsa-miR-15b	MIMAT0000417	-0.6405	0.450137	0.00673093
ANKRD6	hsa-miR-143	MIMAT0000435	-0.6372	3.2564	0.000204843
ANKRD6	hsa-miR-145	MIMAT0000437	-0.2276	3.27466	0.00258878
ANKRD6	hsa-miR-149	MIMAT0000450	-0.1453	0.29096	0.00111627
ANKRD6	hsa-miR-150	MIMAT0000451	-0.188	6.02742	0.000142543
ANKRD6	hsa-miR-150	MIMAT0000451	-0.3385	6.02742	0.000142543
ANKRD6	hsa-miR-200c	MIMAT0000617	-0.607	0.711193	0.0263645
ANKRD6	hsa-miR-106b	MIMAT0000680	-0.1417	0.764458	0.0250522
ANKRD6	hsa-miR-196b	MIMAT0001080	-0.4516	0.11016	0.00822067
ANKRD6	hsa-miR-20b	MIMAT0001413	-0.1403	1.93331	0.0299935
ANKRD6	hsa-miR-429	MIMAT0001536	-0.6106	0.271401	0.022357
ANKRD6	hsa-miR-495	MIMAT0002817	-1.1342	1.99568	0.022971
ANKRD6	hsa-miR-421	MIMAT0003339	-0.6086	0.477183	0.0133248
ANLN	hsa-miR-28-3p	MIMAT0004502	-0.7856	0.679417	0.0111011
ANLN	hsa-miR-148a*	MIMAT0004549	-0.6384	0.631349	0.0177315
ANLN	hsa-miR-200b*	MIMAT0004571	-0.1213	0.57116	0.00537375
ANLN	hsa-miR-200c*	MIMAT0004657	-0.1225	0.474461	0.0382064
ANLN	hsa-miR-485-3p	MIMAT0002176	-0.2205	2.34933	0.0102409
ANLN	hsa-miR-501-3p	MIMAT0004774	-0.4592	1.58963	0.026654
ANLN	hsa-miR-502-3p	MIMAT0004775	-0.4592	1.63341	0.0378044
ANLN	hsa-miR-31	MIMAT0000089	-0.1979	0.295083	0.000370315
ANLN	hsa-miR-15b	MIMAT0000417	-0.2276	0.450137	0.00673093
ANLN	hsa-miR-132	MIMAT0000426	-0.2235	2.88112	0.0117019
ANLN	hsa-miR-146a	MIMAT0000449	-0.1149	2.27379	0.00588594
ANLN	hsa-miR-200c	MIMAT0000617	-1.0014	0.711193	0.0263645
ANLN	hsa-miR-425	MIMAT0003393	-0.1223	0.627952	0.00288967
ANLN	hsa-miR-429	MIMAT0001536	-1.0043	0.271401	0.022357
ANLN	hsa-miR-485-5p	MIMAT0002175	-0.4069	1.6569	0.0224522
ANLN	hsa-miR-495	MIMAT0002817	-0.6834	1.99568	0.022971
ANLN	hsa-miR-503	MIMAT0002874	-0.2174	2.3154	0.000397892
ANP32A	hsa-miR-486-3p	MIMAT0004762	-0.5624	3.75974	0.0177198
ANP32A	hsa-miR-486-3p	MIMAT0004762	-0.3985	3.75974	0.0177198
ANP32A	hsa-miR-625	MIMAT0003294	-0.6513	0.447984	0.00113352
ANP32A	hsa-miR-625	MIMAT0003294	-0.245	0.447984	0.00113352
ANP32A	hsa-miR-4324	MIMAT0016876	-0.1499	0.580044	0.0100094
ANP32A	hsa-miR-4324	MIMAT0016876	-0.174	0.580044	0.0100094
ANP32A	hsa-miR-30c	MIMAT0000244	-0.108	0.673579	0.0272664
ANP32A	hsa-miR-203	MIMAT0000264	-0.149	0.721504	0.0156605
ANP32A	hsa-miR-203	MIMAT0000264	-0.5275	0.721504	0.0156605
ANP32A	hsa-miR-23b	MIMAT0000418	-0.9769	0.76454	0.00672997
ANP32A	hsa-miR-132	MIMAT0000426	-1.174	2.88112	0.0117019
ANP32A	hsa-miR-138	MIMAT0000430	-0.1165	3.75798	0.00540323
ANP32A	hsa-miR-143	MIMAT0000435	-0.1012	3.2564	0.000204843
ANP32A	hsa-miR-146a	MIMAT0000449	-0.4635	2.27379	0.00588594
ANP32A	hsa-miR-149	MIMAT0000450	-0.7642	0.29096	0.00111627
ANP32A	hsa-miR-425	MIMAT0003393	-0.139	0.627952	0.00288967
ANP32A	hsa-miR-486-5p	MIMAT0002177	-0.8386	13.6484	0.000163418
ANP32A	hsa-miR-495	MIMAT0002817	-0.3256	1.99568	0.022971
ANP32A	hsa-miR-181d	MIMAT0002821	-0.7924	0.503334	0.00227531
ANP32A	hsa-miR-181d	MIMAT0002821	-0.1067	0.503334	0.00227531
ANP32B	hsa-miR-148a*	MIMAT0004549	-0.1207	0.631349	0.0177315
ANP32B	hsa-miR-200b*	MIMAT0004571	-1.1183	0.57116	0.00537375
ANP32B	hsa-miR-342-5p	MIMAT0004694	-0.2375	1.39682	0.00956327
ANP32B	hsa-miR-409-3p	MIMAT0001639	-0.1256	1.86168	0.00573307
ANP32B	hsa-miR-409-3p	MIMAT0001639	-0.1514	1.86168	0.00573307
ANP32B	hsa-miR-512-3p	MIMAT0002823	-0.1436	1.30308	0.0370099
ANP32B	hsa-miR-455-3p	MIMAT0004784	-0.8809	1.76779	0.000155775
ANP32B	hsa-miR-449c	MIMAT0010251	-0.4473	2.15251	0.0240577
ANP32B	hsa-miR-27a	MIMAT0000084	-0.1689	0.737153	0.0186922
ANP32B	hsa-miR-27a	MIMAT0000084	-0.1292	0.737153	0.0186922
ANP32B	hsa-miR-31	MIMAT0000089	-0.1165	0.295083	0.000370315
ANP32B	hsa-miR-30c	MIMAT0000244	-0.1849	0.673579	0.0272664
ANP32B	hsa-miR-221	MIMAT0000278	-0.1145	0.487901	0.00117997
ANP32B	hsa-miR-222	MIMAT0000279	-0.1145	0.561799	0.000951226
ANP32B	hsa-miR-223	MIMAT0000280	-0.143	3.38191	0.0285588
ANP32B	hsa-miR-1	MIMAT0000416	-0.5593	0.698268	0.0235818
ANP32B	hsa-miR-23b	MIMAT0000418	-0.2754	0.76454	0.00672997
ANP32B	hsa-miR-27b	MIMAT0000419	-0.1292	0.523354	0.0130269
ANP32B	hsa-miR-27b	MIMAT0000419	-0.1689	0.523354	0.0130269
ANP32B	hsa-miR-149	MIMAT0000450	-0.1504	0.29096	0.00111627
ANP32B	hsa-miR-200c	MIMAT0000617	-0.7163	0.711193	0.0263645
ANP32B	hsa-miR-200c	MIMAT0000617	-0.3474	0.711193	0.0263645
ANP32B	hsa-miR-429	MIMAT0001536	-0.72	0.271401	0.022357
ANP32B	hsa-miR-429	MIMAT0001536	-0.3502	0.271401	0.022357
ANP32B	hsa-miR-320d	MIMAT0006764	-0.7133	0.845856	0.025145
ANP32E	hsa-miR-148a*	MIMAT0004549	-0.1042	0.631349	0.0177315
ANP32E	hsa-miR-148a*	MIMAT0004549	-0.1046	0.631349	0.0177315
ANP32E	hsa-miR-140-3p	MIMAT0004597	-0.2204	3.27852	0.00218302
ANP32E	hsa-miR-140-3p	MIMAT0004597	-0.2213	3.27852	0.00218302
ANP32E	hsa-miR-200c*	MIMAT0004657	-0.135	0.474461	0.0382064
ANP32E	hsa-miR-200c*	MIMAT0004657	-0.1356	0.474461	0.0382064
ANP32E	hsa-miR-485-3p	MIMAT0002176	-0.5548	2.34933	0.0102409
ANP32E	hsa-miR-485-3p	MIMAT0002176	-0.5565	2.34933	0.0102409
ANP32E	hsa-miR-500*	MIMAT0002871	-0.4384	1.60353	0.0440335
ANP32E	hsa-miR-500*	MIMAT0002871	-0.4398	1.60353	0.0440335
ANP32E	hsa-miR-501-3p	MIMAT0004774	-0.9516	1.58963	0.026654
ANP32E	hsa-miR-501-3p	MIMAT0004774	-0.9529	1.58963	0.026654
ANP32E	hsa-miR-502-3p	MIMAT0004775	-0.9516	1.63341	0.0378044
ANP32E	hsa-miR-502-3p	MIMAT0004775	-0.9529	1.63341	0.0378044
ANP32E	hsa-miR-378c	MIMAT0016847	-0.9144	0.795103	0.015346
ANP32E	hsa-miR-378c	MIMAT0016847	-0.9158	0.795103	0.015346
ANP32E	hsa-miR-22	MIMAT0000077	-0.8956	1.64348	0.0165897
ANP32E	hsa-miR-22	MIMAT0000077	-0.8971	1.64348	0.0165897
ANP32E	hsa-miR-27a	MIMAT0000084	-0.33	0.737153	0.0186922
ANP32E	hsa-miR-27a	MIMAT0000084	-0.1639	0.737153	0.0186922
ANP32E	hsa-miR-27a	MIMAT0000084	-0.3311	0.737153	0.0186922
ANP32E	hsa-miR-27a	MIMAT0000084	-0.1647	0.737153	0.0186922
ANP32E	hsa-miR-196a	MIMAT0000226	-0.5256	6.39462	0.00309226
ANP32E	hsa-miR-196a	MIMAT0000226	-0.5271	6.39462	0.00309226
ANP32E	hsa-miR-197	MIMAT0000227	-0.5947	0.742894	0.037638
ANP32E	hsa-miR-197	MIMAT0000227	-0.5962	0.742894	0.037638
ANP32E	hsa-miR-148a	MIMAT0000243	-0.9128	0.483487	0.0164795
ANP32E	hsa-miR-148a	MIMAT0000243	-0.9143	0.483487	0.0164795
ANP32E	hsa-miR-203	MIMAT0000264	-0.5833	0.721504	0.0156605
ANP32E	hsa-miR-203	MIMAT0000264	-0.5849	0.721504	0.0156605
ANP32E	hsa-miR-223	MIMAT0000280	-0.2485	3.38191	0.0285588
ANP32E	hsa-miR-223	MIMAT0000280	-0.1977	3.38191	0.0285588
ANP32E	hsa-miR-223	MIMAT0000280	-0.2496	3.38191	0.0285588
ANP32E	hsa-miR-223	MIMAT0000280	-0.1984	3.38191	0.0285588
ANP32E	hsa-miR-1	MIMAT0000416	-0.1046	0.698268	0.0235818
ANP32E	hsa-miR-1	MIMAT0000416	-0.3062	0.698268	0.0235818
ANP32E	hsa-miR-1	MIMAT0000416	-0.1051	0.698268	0.0235818
ANP32E	hsa-miR-1	MIMAT0000416	-0.3073	0.698268	0.0235818
ANP32E	hsa-miR-15b	MIMAT0000417	-0.3824	0.450137	0.00673093
ANP32E	hsa-miR-15b	MIMAT0000417	-0.3839	0.450137	0.00673093
ANP32E	hsa-miR-27b	MIMAT0000419	-0.33	0.523354	0.0130269
ANP32E	hsa-miR-27b	MIMAT0000419	-0.1639	0.523354	0.0130269
ANP32E	hsa-miR-27b	MIMAT0000419	-0.3311	0.523354	0.0130269
ANP32E	hsa-miR-27b	MIMAT0000419	-0.1647	0.523354	0.0130269
ANP32E	hsa-miR-132	MIMAT0000426	-0.6545	2.88112	0.0117019
ANP32E	hsa-miR-132	MIMAT0000426	-0.6562	2.88112	0.0117019
ANP32E	hsa-miR-141	MIMAT0000432	-1.1275	0.49216	0.0274624
ANP32E	hsa-miR-141	MIMAT0000432	-0.2646	0.49216	0.0274624
ANP32E	hsa-miR-141	MIMAT0000432	-1.1285	0.49216	0.0274624
ANP32E	hsa-miR-141	MIMAT0000432	-0.2655	0.49216	0.0274624
ANP32E	hsa-miR-152	MIMAT0000438	-0.9128	1.66479	0.0155553
ANP32E	hsa-miR-152	MIMAT0000438	-0.9143	1.66479	0.0155553
ANP32E	hsa-miR-146a	MIMAT0000449	-1.2006	2.27379	0.00588594
ANP32E	hsa-miR-146a	MIMAT0000449	-1.2014	2.27379	0.00588594
ANP32E	hsa-miR-200a	MIMAT0000682	-1.1296	0.481847	0.0144635
ANP32E	hsa-miR-200a	MIMAT0000682	-0.2669	0.481847	0.0144635
ANP32E	hsa-miR-200a	MIMAT0000682	-1.1306	0.481847	0.0144635
ANP32E	hsa-miR-200a	MIMAT0000682	-0.2679	0.481847	0.0144635
ANP32E	hsa-miR-363	MIMAT0000707	-0.9869	59.6487	4.67461e-05
ANP32E	hsa-miR-363	MIMAT0000707	-0.6479	59.6487	4.67461e-05
ANP32E	hsa-miR-363	MIMAT0000707	-0.9883	59.6487	4.67461e-05
ANP32E	hsa-miR-363	MIMAT0000707	-0.6494	59.6487	4.67461e-05
ANP32E	hsa-miR-196b	MIMAT0001080	-0.5291	0.11016	0.00822067
ANP32E	hsa-miR-196b	MIMAT0001080	-0.5306	0.11016	0.00822067
ANP32E	hsa-miR-485-5p	MIMAT0002175	-0.1088	1.6569	0.0224522
ANP32E	hsa-miR-485-5p	MIMAT0002175	-0.1093	1.6569	0.0224522
ANP32E	hsa-miR-495	MIMAT0002817	-0.1201	1.99568	0.022971
ANP32E	hsa-miR-487b	MIMAT0003180	-1.0263	2.24478	0.00816276
ANP32E	hsa-miR-487b	MIMAT0003180	-1.0275	2.24478	0.00816276
ANP32E	hsa-miR-421	MIMAT0003339	-0.5447	0.477183	0.0133248
ANP32E	hsa-miR-421	MIMAT0003339	-0.5463	0.477183	0.0133248
ANXA3	hsa-miR-1270	MIMAT0005924	-0.9745	0.139558	0.000767738
ANXA3	hsa-miR-22	MIMAT0000077	-0.1297	1.64348	0.0165897
ANXA3	hsa-miR-221	MIMAT0000278	-1.2392	0.487901	0.00117997
ANXA3	hsa-miR-222	MIMAT0000279	-1.2404	0.561799	0.000951226
ANXA3	hsa-miR-143	MIMAT0000435	-0.4408	3.2564	0.000204843
ANXA3	hsa-miR-146a	MIMAT0000449	-0.1369	2.27379	0.00588594
APEX1	hsa-miR-149	MIMAT0000450	-0.2741	0.29096	0.00111627
APEX1	hsa-miR-299-3p	MIMAT0000687	-0.2146	1.45042	0.0200617
AQP5	hsa-miR-342-5p	MIMAT0004694	-0.1281	1.39682	0.00956327
AQP5	hsa-miR-328	MIMAT0000752	-0.1003	1.49612	0.0223531
ARFGAP2	hsa-miR-18a*	MIMAT0002891	-0.145	0.56071	0.0070817
ARFGAP2	hsa-miR-129-3p	MIMAT0004605	-0.1353	0.723405	0.0171166
ARFGAP2	hsa-miR-486-3p	MIMAT0004762	-0.2137	3.75974	0.0177198
ARFGAP2	hsa-miR-512-3p	MIMAT0002823	-0.1807	1.30308	0.0370099
ARFGAP2	hsa-miR-455-3p	MIMAT0004784	-0.197	1.76779	0.000155775
ARFGAP2	hsa-miR-455-3p	MIMAT0004784	-0.5983	1.76779	0.000155775
ARFGAP2	hsa-miR-625	MIMAT0003294	-0.1215	0.447984	0.00113352
ARFGAP2	hsa-miR-22	MIMAT0000077	-0.1274	1.64348	0.0165897
ARFGAP2	hsa-miR-22	MIMAT0000077	-0.2749	1.64348	0.0165897
ARFGAP2	hsa-miR-27a	MIMAT0000084	-1.0732	0.737153	0.0186922
ARFGAP2	hsa-miR-139-5p	MIMAT0000250	-0.2022	7.2702	0.00040042
ARFGAP2	hsa-miR-15b	MIMAT0000417	-0.1412	0.450137	0.00673093
ARFGAP2	hsa-miR-27b	MIMAT0000419	-1.0732	0.523354	0.0130269
ARFGAP2	hsa-miR-132	MIMAT0000426	-0.641	2.88112	0.0117019
ARFGAP2	hsa-miR-132	MIMAT0000426	-0.1202	2.88112	0.0117019
ARFGAP2	hsa-miR-141	MIMAT0000432	-0.1088	0.49216	0.0274624
ARFGAP2	hsa-miR-200a	MIMAT0000682	-0.1099	0.481847	0.0144635
ARFGAP2	hsa-miR-196b	MIMAT0001080	-0.3502	0.11016	0.00822067
ARHGAP29	hsa-miR-224*	MIMAT0009198	-0.2084	2.56917	0.00234809
ARHGAP29	hsa-miR-224*	MIMAT0009198	-0.2719	2.56917	0.00234809
ARHGAP29	hsa-miR-200b*	MIMAT0004571	-1.0327	0.57116	0.00537375
ARHGAP29	hsa-miR-200b*	MIMAT0004571	-0.2875	0.57116	0.00537375
ARHGAP29	hsa-miR-140-3p	MIMAT0004597	-0.2801	3.27852	0.00218302
ARHGAP29	hsa-miR-140-3p	MIMAT0004597	-0.2275	3.27852	0.00218302
ARHGAP29	hsa-miR-200c*	MIMAT0004657	-0.1481	0.474461	0.0382064
ARHGAP29	hsa-miR-196b*	MIMAT0009201	-0.155	0.53992	0.00498515
ARHGAP29	hsa-miR-20b*	MIMAT0004752	-0.3146	4.56817	0.00675276
ARHGAP29	hsa-miR-409-3p	MIMAT0001639	-0.7463	1.86168	0.00573307
ARHGAP29	hsa-miR-485-3p	MIMAT0002176	-0.487	2.34933	0.0102409
ARHGAP29	hsa-miR-485-3p	MIMAT0002176	-0.327	2.34933	0.0102409
ARHGAP29	hsa-miR-512-3p	MIMAT0002823	-0.1091	1.30308	0.0370099
ARHGAP29	hsa-miR-500*	MIMAT0002871	-0.4131	1.60353	0.0440335
ARHGAP29	hsa-miR-449c	MIMAT0010251	-0.9508	2.15251	0.0240577
ARHGAP29	hsa-miR-449c	MIMAT0010251	-0.1391	2.15251	0.0240577
ARHGAP29	hsa-miR-934	MIMAT0004977	-0.4755	0.369527	0.0168172
ARHGAP29	hsa-miR-664*	MIMAT0005948	-0.4264	1.53046	0.0297177
ARHGAP29	hsa-miR-378c	MIMAT0016847	-0.1537	0.795103	0.015346
ARHGAP29	hsa-miR-4324	MIMAT0016876	-0.1981	0.580044	0.0100094
ARHGAP29	hsa-miR-20a	MIMAT0000075	-0.1164	0.75442	0.0205886
ARHGAP29	hsa-miR-27a	MIMAT0000084	-0.1164	0.737153	0.0186922
ARHGAP29	hsa-miR-30c	MIMAT0000244	-0.2162	0.673579	0.0272664
ARHGAP29	hsa-miR-30c	MIMAT0000244	-0.6161	0.673579	0.0272664
ARHGAP29	hsa-miR-203	MIMAT0000264	-0.1175	0.721504	0.0156605
ARHGAP29	hsa-miR-204	MIMAT0000265	-0.3725	7.79856	0.000156775
ARHGAP29	hsa-miR-15b	MIMAT0000417	-1.2039	0.450137	0.00673093
ARHGAP29	hsa-miR-15b	MIMAT0000417	-0.3422	0.450137	0.00673093
ARHGAP29	hsa-miR-23b	MIMAT0000418	-0.4489	0.76454	0.00672997
ARHGAP29	hsa-miR-23b	MIMAT0000418	-0.1359	0.76454	0.00672997
ARHGAP29	hsa-miR-27b	MIMAT0000419	-0.1164	0.523354	0.0130269
ARHGAP29	hsa-miR-132	MIMAT0000426	-0.5386	2.88112	0.0117019
ARHGAP29	hsa-miR-140-5p	MIMAT0000431	-0.7482	2.57819	0.0345957
ARHGAP29	hsa-miR-141	MIMAT0000432	-0.1397	0.49216	0.0274624
ARHGAP29	hsa-miR-141	MIMAT0000432	-0.7915	0.49216	0.0274624
ARHGAP29	hsa-miR-145	MIMAT0000437	-0.1322	3.27466	0.00258878
ARHGAP29	hsa-miR-146a	MIMAT0000449	-0.1581	2.27379	0.00588594
ARHGAP29	hsa-miR-149	MIMAT0000450	-0.1936	0.29096	0.00111627
ARHGAP29	hsa-miR-200c	MIMAT0000617	-0.1939	0.711193	0.0263645
ARHGAP29	hsa-miR-106b	MIMAT0000680	-0.1164	0.764458	0.0250522
ARHGAP29	hsa-miR-200a	MIMAT0000682	-0.1411	0.481847	0.0144635
ARHGAP29	hsa-miR-301a	MIMAT0000688	-0.2076	0.3279	0.0189158
ARHGAP29	hsa-miR-130b	MIMAT0000691	-0.2076	0.631487	0.0467531
ARHGAP29	hsa-miR-363	MIMAT0000707	-0.1702	59.6487	4.67461e-05
ARHGAP29	hsa-miR-375	MIMAT0000728	-1.2955	2.61023	0.0081131
ARHGAP29	hsa-miR-20b	MIMAT0001413	-0.1164	1.93331	0.0299935
ARHGAP29	hsa-miR-429	MIMAT0001536	-0.1939	0.271401	0.022357
ARHGAP29	hsa-miR-495	MIMAT0002817	-0.2346	1.99568	0.022971
ARHGAP29	hsa-miR-181d	MIMAT0002821	-0.9601	0.503334	0.00227531
ARHGAP29	hsa-miR-181d	MIMAT0002821	-0.1334	0.503334	0.00227531
ARHGAP29	hsa-miR-487b	MIMAT0003180	-0.3079	2.24478	0.00816276
ARHGAP29	hsa-miR-320d	MIMAT0006764	-0.1473	0.845856	0.025145
ARL8B	hsa-miR-224*	MIMAT0009198	-0.1261	2.56917	0.00234809
ARL8B	hsa-miR-224*	MIMAT0009198	-0.1314	2.56917	0.00234809
ARL8B	hsa-miR-143*	MIMAT0004599	-0.8312	7.14149	0.000275414
ARL8B	hsa-miR-143*	MIMAT0004599	-0.846	7.14149	0.000275414
ARL8B	hsa-miR-363*	MIMAT0003385	-1.2428	2.60537	0.00146363
ARL8B	hsa-miR-363*	MIMAT0003385	-1.2485	2.60537	0.00146363
ARL8B	hsa-miR-409-3p	MIMAT0001639	-0.4416	1.86168	0.00573307
ARL8B	hsa-miR-409-3p	MIMAT0001639	-0.4555	1.86168	0.00573307
ARL8B	hsa-miR-512-3p	MIMAT0002823	-0.4905	1.30308	0.0370099
ARL8B	hsa-miR-512-3p	MIMAT0002823	-0.505	1.30308	0.0370099
ARL8B	hsa-miR-500*	MIMAT0002871	-0.5017	1.60353	0.0440335
ARL8B	hsa-miR-500*	MIMAT0002871	-0.5163	1.60353	0.0440335
ARL8B	hsa-miR-501-3p	MIMAT0004774	-0.4077	1.58963	0.026654
ARL8B	hsa-miR-501-3p	MIMAT0004774	-0.4226	1.58963	0.026654
ARL8B	hsa-miR-502-3p	MIMAT0004775	-0.4077	1.63341	0.0378044
ARL8B	hsa-miR-502-3p	MIMAT0004775	-0.4226	1.63341	0.0378044
ARL8B	hsa-miR-449c	MIMAT0010251	-0.7407	2.15251	0.0240577
ARL8B	hsa-miR-449c	MIMAT0010251	-0.7562	2.15251	0.0240577
ARL8B	hsa-miR-1270	MIMAT0005924	-0.5792	0.139558	0.000767738
ARL8B	hsa-miR-1270	MIMAT0005924	-0.5964	0.139558	0.000767738
ARL8B	hsa-miR-378c	MIMAT0016847	-0.4443	0.795103	0.015346
ARL8B	hsa-miR-378c	MIMAT0016847	-0.4598	0.795103	0.015346
ARL8B	hsa-miR-4299	MIMAT0016851	-0.5896	0.765875	0.0159196
ARL8B	hsa-miR-4299	MIMAT0016851	-0.6069	0.765875	0.0159196
ARL8B	hsa-miR-27a	MIMAT0000084	-0.2712	0.737153	0.0186922
ARL8B	hsa-miR-27a	MIMAT0000084	-0.2825	0.737153	0.0186922
ARL8B	hsa-miR-148a	MIMAT0000243	-0.4097	0.483487	0.0164795
ARL8B	hsa-miR-148a	MIMAT0000243	-0.1576	0.483487	0.0164795
ARL8B	hsa-miR-148a	MIMAT0000243	-0.3977	0.483487	0.0164795
ARL8B	hsa-miR-148a	MIMAT0000243	-0.4207	0.483487	0.0164795
ARL8B	hsa-miR-148a	MIMAT0000243	-0.1649	0.483487	0.0164795
ARL8B	hsa-miR-148a	MIMAT0000243	-0.4107	0.483487	0.0164795
ARL8B	hsa-miR-30c	MIMAT0000244	-0.5931	0.673579	0.0272664
ARL8B	hsa-miR-30c	MIMAT0000244	-0.6086	0.673579	0.0272664
ARL8B	hsa-miR-139-5p	MIMAT0000250	-0.4106	7.2702	0.00040042
ARL8B	hsa-miR-139-5p	MIMAT0000250	-0.4239	7.2702	0.00040042
ARL8B	hsa-miR-203	MIMAT0000264	-0.2857	0.721504	0.0156605
ARL8B	hsa-miR-203	MIMAT0000264	-0.2962	0.721504	0.0156605
ARL8B	hsa-miR-204	MIMAT0000265	-0.8034	7.79856	0.000156775
ARL8B	hsa-miR-204	MIMAT0000265	-0.8185	7.79856	0.000156775
ARL8B	hsa-miR-15b	MIMAT0000417	-0.2729	0.450137	0.00673093
ARL8B	hsa-miR-15b	MIMAT0000417	-0.2842	0.450137	0.00673093
ARL8B	hsa-miR-23b	MIMAT0000418	-0.2861	0.76454	0.00672997
ARL8B	hsa-miR-23b	MIMAT0000418	-0.2966	0.76454	0.00672997
ARL8B	hsa-miR-152	MIMAT0000438	-0.4097	1.66479	0.0155553
ARL8B	hsa-miR-152	MIMAT0000438	-0.1576	1.66479	0.0155553
ARL8B	hsa-miR-152	MIMAT0000438	-0.3543	1.66479	0.0155553
ARL8B	hsa-miR-152	MIMAT0000438	-0.4207	1.66479	0.0155553
ARL8B	hsa-miR-152	MIMAT0000438	-0.1649	1.66479	0.0155553
ARL8B	hsa-miR-152	MIMAT0000438	-0.3664	1.66479	0.0155553
ARL8B	hsa-miR-200c	MIMAT0000617	-0.55	0.711193	0.0263645
ARL8B	hsa-miR-200c	MIMAT0000617	-0.567	0.711193	0.0263645
ARL8B	hsa-miR-301a	MIMAT0000688	-0.104	0.3279	0.0189158
ARL8B	hsa-miR-301a	MIMAT0000688	-0.109	0.3279	0.0189158
ARL8B	hsa-miR-130b	MIMAT0000691	-0.108	0.631487	0.0467531
ARL8B	hsa-miR-130b	MIMAT0000691	-0.7754	0.631487	0.0467531
ARL8B	hsa-miR-130b	MIMAT0000691	-0.1132	0.631487	0.0467531
ARL8B	hsa-miR-130b	MIMAT0000691	-0.7987	0.631487	0.0467531
ARL8B	hsa-miR-429	MIMAT0001536	-0.55	0.271401	0.022357
ARL8B	hsa-miR-429	MIMAT0001536	-0.567	0.271401	0.022357
ARL8B	hsa-miR-495	MIMAT0002817	-0.6132	1.99568	0.022971
ARL8B	hsa-miR-495	MIMAT0002817	-0.3453	1.99568	0.022971
ARL8B	hsa-miR-495	MIMAT0002817	-0.4134	1.99568	0.022971
ARL8B	hsa-miR-495	MIMAT0002817	-0.6288	1.99568	0.022971
ARL8B	hsa-miR-495	MIMAT0002817	-0.3572	1.99568	0.022971
ARL8B	hsa-miR-495	MIMAT0002817	-0.4283	1.99568	0.022971
ARL8B	hsa-miR-320d	MIMAT0006764	-1.1033	0.845856	0.025145
ARL8B	hsa-miR-320d	MIMAT0006764	-0.1945	0.845856	0.025145
ARL8B	hsa-miR-320d	MIMAT0006764	-1.113	0.845856	0.025145
ARL8B	hsa-miR-320d	MIMAT0006764	-0.2033	0.845856	0.025145
ARPC1A	hsa-miR-199a-3p	MIMAT0000232	-0.2464	2.54067	0.0150167
ARPC1A	hsa-miR-199a-3p	MIMAT0000232	-0.2147	2.54067	0.0150167
ARPC1A	hsa-miR-148a*	MIMAT0004549	-0.5164	0.631349	0.0177315
ARPC1A	hsa-miR-148a*	MIMAT0004549	-0.2872	0.631349	0.0177315
ARPC1A	hsa-miR-199b-3p	MIMAT0004563	-0.2464	2.48034	0.0180121
ARPC1A	hsa-miR-199b-3p	MIMAT0004563	-0.2147	2.48034	0.0180121
ARPC1A	hsa-miR-181a*	MIMAT0000270	-1.1194	2.896	0.0441038
ARPC1A	hsa-miR-181a*	MIMAT0000270	-0.9357	2.896	0.0441038
ARPC1A	hsa-miR-424*	MIMAT0004749	-0.4339	2.59707	0.00243953
ARPC1A	hsa-miR-424*	MIMAT0004749	-0.3887	2.59707	0.00243953
ARPC1A	hsa-miR-486-3p	MIMAT0004762	-1.0494	3.75974	0.0177198
ARPC1A	hsa-miR-500*	MIMAT0002871	-0.3098	1.60353	0.0440335
ARPC1A	hsa-miR-500*	MIMAT0002871	-0.6566	1.60353	0.0440335
ARPC1A	hsa-miR-501-3p	MIMAT0004774	-1.1132	1.58963	0.026654
ARPC1A	hsa-miR-502-3p	MIMAT0004775	-1.1132	1.63341	0.0378044
ARPC1A	hsa-miR-449c	MIMAT0010251	-0.1731	2.15251	0.0240577
ARPC1A	hsa-miR-449c	MIMAT0010251	-0.1507	2.15251	0.0240577
ARPC1A	hsa-miR-675	MIMAT0004284	-0.3711	7.96834	0.00154813
ARPC1A	hsa-miR-297	MIMAT0004450	-0.7922	1.43512	0.0482028
ARPC1A	hsa-miR-297	MIMAT0004450	-0.7486	1.43512	0.0482028
ARPC1A	hsa-miR-1270	MIMAT0005924	-0.4873	0.139558	0.000767738
ARPC1A	hsa-miR-22	MIMAT0000077	-0.1513	1.64348	0.0165897
ARPC1A	hsa-miR-22	MIMAT0000077	-0.1315	1.64348	0.0165897
ARPC1A	hsa-miR-197	MIMAT0000227	-0.3022	0.742894	0.037638
ARPC1A	hsa-miR-197	MIMAT0000227	-0.1508	0.742894	0.037638
ARPC1A	hsa-miR-148a	MIMAT0000243	-0.1624	0.483487	0.0164795
ARPC1A	hsa-miR-148a	MIMAT0000243	-0.1419	0.483487	0.0164795
ARPC1A	hsa-miR-10a	MIMAT0000253	-0.649	2.87602	0.0221917
ARPC1A	hsa-miR-10a	MIMAT0000253	-0.3877	2.87602	0.0221917
ARPC1A	hsa-miR-10a	MIMAT0000253	-0.5259	2.87602	0.0221917
ARPC1A	hsa-miR-1	MIMAT0000416	-0.172	0.698268	0.0235818
ARPC1A	hsa-miR-23b	MIMAT0000418	-0.2779	0.76454	0.00672997
ARPC1A	hsa-miR-23b	MIMAT0000418	-0.4315	0.76454	0.00672997
ARPC1A	hsa-miR-23b	MIMAT0000418	-0.1375	0.76454	0.00672997
ARPC1A	hsa-miR-141	MIMAT0000432	-0.1008	0.49216	0.0274624
ARPC1A	hsa-miR-149	MIMAT0000450	-0.2083	0.29096	0.00111627
ARPC1A	hsa-miR-149	MIMAT0000450	-0.1767	0.29096	0.00111627
ARPC1A	hsa-miR-200a	MIMAT0000682	-0.1008	0.481847	0.0144635
ARPC1A	hsa-miR-301a	MIMAT0000688	-1.0954	0.3279	0.0189158
ARPC1A	hsa-miR-301a	MIMAT0000688	-1.0245	0.3279	0.0189158
ARPC1A	hsa-miR-130b	MIMAT0000691	-1.079	0.631487	0.0467531
ARPC1A	hsa-miR-130b	MIMAT0000691	-1.0052	0.631487	0.0467531
ARPC1A	hsa-miR-375	MIMAT0000728	-0.1485	2.61023	0.0081131
ARPC1A	hsa-miR-375	MIMAT0000728	-0.129	2.61023	0.0081131
ARPC1A	hsa-miR-328	MIMAT0000752	-0.4837	1.49612	0.0223531
ARPC1A	hsa-miR-425	MIMAT0003393	-0.7861	0.627952	0.00288967
ARPC1A	hsa-miR-425	MIMAT0003393	-0.6246	0.627952	0.00288967
ARPC1A	hsa-miR-485-5p	MIMAT0002175	-0.219	1.6569	0.0224522
ARPC1A	hsa-miR-495	MIMAT0002817	-1.1615	1.99568	0.022971
ARPC1A	hsa-miR-495	MIMAT0002817	-1.2657	1.99568	0.022971
ARPC1A	hsa-miR-495	MIMAT0002817	-0.9731	1.99568	0.022971
ARPC1A	hsa-miR-495	MIMAT0002817	-1.2497	1.99568	0.022971
ARPC1A	hsa-miR-181d	MIMAT0002821	-0.925	0.503334	0.00227531
ARPC1A	hsa-miR-181d	MIMAT0002821	-0.6536	0.503334	0.00227531
ARPC1A	hsa-miR-320d	MIMAT0006764	-0.1091	0.845856	0.025145
ASNS	hsa-miR-107	MIMAT0000104	-0.3642	0.837281	0.0211531
ASNS	hsa-miR-23b	MIMAT0000418	-1.0637	0.76454	0.00672997
ATG4B	hsa-miR-140-3p	MIMAT0004597	-0.2715	3.27852	0.00218302
ATG4B	hsa-miR-140-3p	MIMAT0004597	-0.2622	3.27852	0.00218302
ATG4B	hsa-miR-140-3p	MIMAT0004597	-0.3433	3.27852	0.00218302
ATG4B	hsa-miR-486-3p	MIMAT0004762	-0.191	3.75974	0.0177198
ATG4B	hsa-miR-654-3p	MIMAT0004814	-0.3144	4.07461	0.0458204
ATG4B	hsa-miR-654-3p	MIMAT0004814	-0.3041	4.07461	0.0458204
ATG4B	hsa-miR-378c	MIMAT0016847	-0.1801	0.795103	0.015346
ATG4B	hsa-miR-378c	MIMAT0016847	-0.1735	0.795103	0.015346
ATG4B	hsa-miR-31	MIMAT0000089	-0.166	0.295083	0.000370315
ATG4B	hsa-miR-31	MIMAT0000089	-0.1604	0.295083	0.000370315
ATG4B	hsa-miR-140-5p	MIMAT0000431	-0.1206	2.57819	0.0345957
ATG4B	hsa-miR-140-5p	MIMAT0000431	-0.1164	2.57819	0.0345957
ATG4B	hsa-miR-328	MIMAT0000752	-0.3945	1.49612	0.0223531
ATG4B	hsa-miR-328	MIMAT0000752	-0.3838	1.49612	0.0223531
ATG4B	hsa-miR-421	MIMAT0003339	-0.5172	0.477183	0.0133248
ATG4B	hsa-miR-421	MIMAT0003339	-0.5034	0.477183	0.0133248
ATG4B	hsa-miR-421	MIMAT0003339	-0.422	0.477183	0.0133248
ATIC	hsa-miR-200c	MIMAT0000617	-0.1021	0.711193	0.0263645
ATIC	hsa-miR-429	MIMAT0001536	-0.1031	0.271401	0.022357
ATN1	hsa-miR-24-2*	MIMAT0004497	-0.1646	0.667398	0.00331861
ATN1	hsa-miR-200b*	MIMAT0004571	-0.1118	0.57116	0.00537375
ATN1	hsa-miR-107	MIMAT0000104	-0.3413	0.837281	0.0211531
ATN1	hsa-miR-197	MIMAT0000227	-0.1035	0.742894	0.037638
ATN1	hsa-miR-221	MIMAT0000278	-0.1006	0.487901	0.00117997
ATN1	hsa-miR-141	MIMAT0000432	-0.1809	0.49216	0.0274624
ATN1	hsa-miR-145	MIMAT0000437	-0.1706	3.27466	0.00258878
ATN1	hsa-miR-200a	MIMAT0000682	-0.1809	0.481847	0.0144635
ATN1	hsa-miR-451	MIMAT0001631	-0.2831	20.6197	0.00311143
ATN1	hsa-miR-485-5p	MIMAT0002175	-0.3331	1.6569	0.0224522
ATN1	hsa-miR-495	MIMAT0002817	-0.21	1.99568	0.022971
ATN1	hsa-miR-421	MIMAT0003339	-0.1131	0.477183	0.0133248
ATOX1	hsa-miR-15b	MIMAT0000417	-0.1858	0.450137	0.00673093
ATOX1	hsa-miR-363	MIMAT0000707	-0.126	59.6487	4.67461e-05
ATOX1	hsa-miR-503	MIMAT0002874	-0.1109	2.3154	0.000397892
ATOX1	hsa-miR-503	MIMAT0002874	-0.1858	2.3154	0.000397892
ATXN10	hsa-miR-28-3p	MIMAT0004502	-0.4158	0.679417	0.0111011
ATXN10	hsa-miR-934	MIMAT0004977	-0.5681	0.369527	0.0168172
ATXN10	hsa-miR-297	MIMAT0004450	-0.9753	1.43512	0.0482028
ATXN10	hsa-miR-27a	MIMAT0000084	-0.6394	0.737153	0.0186922
ATXN10	hsa-miR-27a	MIMAT0000084	-0.7015	0.737153	0.0186922
ATXN10	hsa-miR-27b	MIMAT0000419	-0.6394	0.523354	0.0130269
ATXN10	hsa-miR-27b	MIMAT0000419	-0.7015	0.523354	0.0130269
ATXN10	hsa-miR-145	MIMAT0000437	-0.7258	3.27466	0.00258878
ATXN10	hsa-miR-152	MIMAT0000438	-0.3461	1.66479	0.0155553
ATXN10	hsa-miR-150	MIMAT0000451	-0.6944	6.02742	0.000142543
ATXN2L	hsa-miR-363*	MIMAT0003385	-0.3031	2.60537	0.00146363
ATXN2L	hsa-miR-363*	MIMAT0003385	-0.3522	2.60537	0.00146363
ATXN2L	hsa-miR-486-3p	MIMAT0004762	-0.2671	3.75974	0.0177198
ATXN2L	hsa-miR-486-3p	MIMAT0004762	-0.3476	3.75974	0.0177198
ATXN2L	hsa-miR-486-3p	MIMAT0004762	-0.352	3.75974	0.0177198
ATXN2L	hsa-miR-486-3p	MIMAT0004762	-0.3366	3.75974	0.0177198
ATXN2L	hsa-miR-146b-3p	MIMAT0004766	-0.1626	2.33406	0.00424211
ATXN2L	hsa-miR-146b-3p	MIMAT0004766	-0.1002	2.33406	0.00424211
ATXN2L	hsa-miR-512-3p	MIMAT0002823	-0.2731	1.30308	0.0370099
ATXN2L	hsa-miR-512-3p	MIMAT0002823	-0.4123	1.30308	0.0370099
ATXN2L	hsa-miR-625	MIMAT0003294	-0.3781	0.447984	0.00113352
ATXN2L	hsa-miR-625	MIMAT0003294	-0.7439	0.447984	0.00113352
ATXN2L	hsa-miR-625	MIMAT0003294	-0.4821	0.447984	0.00113352
ATXN2L	hsa-miR-625	MIMAT0003294	-0.8551	0.447984	0.00113352
ATXN2L	hsa-miR-625	MIMAT0003294	-0.4873	0.447984	0.00113352
ATXN2L	hsa-miR-625	MIMAT0003294	-0.8599	0.447984	0.00113352
ATXN2L	hsa-miR-625	MIMAT0003294	-0.4707	0.447984	0.00113352
ATXN2L	hsa-miR-625	MIMAT0003294	-0.8424	0.447984	0.00113352
ATXN2L	hsa-miR-449c	MIMAT0010251	-0.1064	2.15251	0.0240577
ATXN2L	hsa-miR-31	MIMAT0000089	-0.2236	0.295083	0.000370315
ATXN2L	hsa-miR-31	MIMAT0000089	-0.2936	0.295083	0.000370315
ATXN2L	hsa-miR-31	MIMAT0000089	-0.2975	0.295083	0.000370315
ATXN2L	hsa-miR-31	MIMAT0000089	-0.2846	0.295083	0.000370315
ATXN2L	hsa-miR-196a	MIMAT0000226	-0.2841	6.39462	0.00309226
ATXN2L	hsa-miR-196a	MIMAT0000226	-0.3669	6.39462	0.00309226
ATXN2L	hsa-miR-196a	MIMAT0000226	-0.371	6.39462	0.00309226
ATXN2L	hsa-miR-196a	MIMAT0000226	-0.3565	6.39462	0.00309226
ATXN2L	hsa-miR-223	MIMAT0000280	-0.5245	3.38191	0.0285588
ATXN2L	hsa-miR-223	MIMAT0000280	-0.6363	3.38191	0.0285588
ATXN2L	hsa-miR-223	MIMAT0000280	-0.6414	3.38191	0.0285588
ATXN2L	hsa-miR-223	MIMAT0000280	-0.6229	3.38191	0.0285588
ATXN2L	hsa-miR-328	MIMAT0000752	-0.174	1.49612	0.0223531
ATXN2L	hsa-miR-196b	MIMAT0001080	-0.2865	0.11016	0.00822067
ATXN2L	hsa-miR-196b	MIMAT0001080	-0.3699	0.11016	0.00822067
ATXN2L	hsa-miR-196b	MIMAT0001080	-0.3739	0.11016	0.00822067
ATXN2L	hsa-miR-196b	MIMAT0001080	-0.3593	0.11016	0.00822067
BANF1	hsa-miR-224*	MIMAT0009198	-0.631	2.56917	0.00234809
BANF1	hsa-miR-224*	MIMAT0009198	-1.079	2.56917	0.00234809
BANF1	hsa-miR-203	MIMAT0000264	-0.83	0.721504	0.0156605
BANF1	hsa-miR-150	MIMAT0000451	-0.6318	6.02742	0.000142543
BANF1	hsa-miR-320d	MIMAT0006764	-0.2851	0.845856	0.025145
BBX	hsa-miR-148a*	MIMAT0004549	-0.2238	0.631349	0.0177315
BBX	hsa-miR-148a*	MIMAT0004549	-0.2154	0.631349	0.0177315
BBX	hsa-miR-224*	MIMAT0009198	-1.1029	2.56917	0.00234809
BBX	hsa-miR-224*	MIMAT0009198	-1.093	2.56917	0.00234809
BBX	hsa-miR-143*	MIMAT0004599	-0.1769	7.14149	0.000275414
BBX	hsa-miR-143*	MIMAT0004599	-0.1692	7.14149	0.000275414
BBX	hsa-miR-200c*	MIMAT0004657	-0.5658	0.474461	0.0382064
BBX	hsa-miR-200c*	MIMAT0004657	-0.5506	0.474461	0.0382064
BBX	hsa-miR-363*	MIMAT0003385	-0.4389	2.60537	0.00146363
BBX	hsa-miR-363*	MIMAT0003385	-0.4254	2.60537	0.00146363
BBX	hsa-miR-20b*	MIMAT0004752	-0.3164	4.56817	0.00675276
BBX	hsa-miR-20b*	MIMAT0004752	-0.3054	4.56817	0.00675276
BBX	hsa-miR-409-3p	MIMAT0001639	-0.1406	1.86168	0.00573307
BBX	hsa-miR-409-3p	MIMAT0001639	-0.135	1.86168	0.00573307
BBX	hsa-miR-485-3p	MIMAT0002176	-0.1331	2.34933	0.0102409
BBX	hsa-miR-485-3p	MIMAT0002176	-0.1277	2.34933	0.0102409
BBX	hsa-miR-4324	MIMAT0016876	-0.1022	0.580044	0.0100094
BBX	hsa-miR-20a	MIMAT0000075	-0.3251	0.75442	0.0205886
BBX	hsa-miR-20a	MIMAT0000075	-0.3125	0.75442	0.0205886
BBX	hsa-miR-27a	MIMAT0000084	-0.8581	0.737153	0.0186922
BBX	hsa-miR-27a	MIMAT0000084	-0.8433	0.737153	0.0186922
BBX	hsa-miR-197	MIMAT0000227	-0.1353	0.742894	0.037638
BBX	hsa-miR-139-5p	MIMAT0000250	-0.1078	7.2702	0.00040042
BBX	hsa-miR-139-5p	MIMAT0000250	-0.1028	7.2702	0.00040042
BBX	hsa-miR-10a	MIMAT0000253	-0.8454	2.87602	0.0221917
BBX	hsa-miR-10a	MIMAT0000253	-0.8288	2.87602	0.0221917
BBX	hsa-miR-203	MIMAT0000264	-0.164	0.721504	0.0156605
BBX	hsa-miR-203	MIMAT0000264	-0.3738	0.721504	0.0156605
BBX	hsa-miR-203	MIMAT0000264	-0.2249	0.721504	0.0156605
BBX	hsa-miR-203	MIMAT0000264	-0.1575	0.721504	0.0156605
BBX	hsa-miR-203	MIMAT0000264	-0.3615	0.721504	0.0156605
BBX	hsa-miR-203	MIMAT0000264	-0.2164	0.721504	0.0156605
BBX	hsa-miR-223	MIMAT0000280	-0.3964	3.38191	0.0285588
BBX	hsa-miR-223	MIMAT0000280	-0.3821	3.38191	0.0285588
BBX	hsa-miR-15b	MIMAT0000417	-0.1175	0.450137	0.00673093
BBX	hsa-miR-15b	MIMAT0000417	-0.1127	0.450137	0.00673093
BBX	hsa-miR-23b	MIMAT0000418	-0.1429	0.76454	0.00672997
BBX	hsa-miR-23b	MIMAT0000418	-0.1372	0.76454	0.00672997
BBX	hsa-miR-27b	MIMAT0000419	-0.8581	0.523354	0.0130269
BBX	hsa-miR-27b	MIMAT0000419	-0.8433	0.523354	0.0130269
BBX	hsa-miR-132	MIMAT0000426	-0.1274	2.88112	0.0117019
BBX	hsa-miR-132	MIMAT0000426	-0.1222	2.88112	0.0117019
BBX	hsa-miR-150	MIMAT0000451	-0.1465	6.02742	0.000142543
BBX	hsa-miR-150	MIMAT0000451	-0.1406	6.02742	0.000142543
BBX	hsa-miR-106b	MIMAT0000680	-0.3464	0.764458	0.0250522
BBX	hsa-miR-106b	MIMAT0000680	-0.3333	0.764458	0.0250522
BBX	hsa-miR-301a	MIMAT0000688	-0.3048	0.3279	0.0189158
BBX	hsa-miR-301a	MIMAT0000688	-0.2941	0.3279	0.0189158
BBX	hsa-miR-20b	MIMAT0001413	-0.3251	1.93331	0.0299935
BBX	hsa-miR-20b	MIMAT0001413	-0.3125	1.93331	0.0299935
BBX	hsa-miR-181d	MIMAT0002821	-0.1845	0.503334	0.00227531
BBX	hsa-miR-181d	MIMAT0002821	-0.1773	0.503334	0.00227531
BBX	hsa-miR-421	MIMAT0003339	-0.118	0.477183	0.0133248
BBX	hsa-miR-421	MIMAT0003339	-0.1131	0.477183	0.0133248
BCAM	hsa-miR-363*	MIMAT0003385	-0.2172	2.60537	0.00146363
BCAM	hsa-miR-20b*	MIMAT0004752	-0.1456	4.56817	0.00675276
BCAM	hsa-miR-486-3p	MIMAT0004762	-0.262	3.75974	0.0177198
BCAM	hsa-miR-486-3p	MIMAT0004762	-0.2579	3.75974	0.0177198
BCAM	hsa-miR-625	MIMAT0003294	-0.1431	0.447984	0.00113352
BCAM	hsa-miR-664*	MIMAT0005948	-0.1948	1.53046	0.0297177
BCAM	hsa-miR-138	MIMAT0000430	-0.2624	3.75798	0.00540323
BCAM	hsa-miR-299-3p	MIMAT0000687	-0.1123	1.45042	0.0200617
BCAM	hsa-miR-485-5p	MIMAT0002175	-0.569	1.6569	0.0224522
BCL10	hsa-miR-31*	MIMAT0004504	-1.0352	0.139037	0.00132372
BCL10	hsa-miR-424*	MIMAT0004749	-0.3938	2.59707	0.00243953
BCL10	hsa-miR-455-3p	MIMAT0004784	-0.6327	1.76779	0.000155775
BCL10	hsa-miR-664*	MIMAT0005948	-0.8022	1.53046	0.0297177
BCL10	hsa-miR-20a	MIMAT0000075	-0.8569	0.75442	0.0205886
BCL10	hsa-miR-20a	MIMAT0000075	-0.7124	0.75442	0.0205886
BCL10	hsa-miR-20a	MIMAT0000075	-0.1347	0.75442	0.0205886
BCL10	hsa-miR-30c	MIMAT0000244	-1.0412	0.673579	0.0272664
BCL10	hsa-miR-30c	MIMAT0000244	-0.122	0.673579	0.0272664
BCL10	hsa-miR-203	MIMAT0000264	-0.1313	0.721504	0.0156605
BCL10	hsa-miR-132	MIMAT0000426	-0.7304	2.88112	0.0117019
BCL10	hsa-miR-143	MIMAT0000435	-0.9159	3.2564	0.000204843
BCL10	hsa-miR-145	MIMAT0000437	-1.0201	3.27466	0.00258878
BCL10	hsa-miR-106b	MIMAT0000680	-0.8567	0.764458	0.0250522
BCL10	hsa-miR-106b	MIMAT0000680	-0.7124	0.764458	0.0250522
BCL10	hsa-miR-106b	MIMAT0000680	-0.1347	0.764458	0.0250522
BCL10	hsa-miR-375	MIMAT0000728	-0.1185	2.61023	0.0081131
BCL10	hsa-miR-20b	MIMAT0001413	-0.8569	1.93331	0.0299935
BCL10	hsa-miR-20b	MIMAT0001413	-0.1347	1.93331	0.0299935
BCL10	hsa-miR-485-5p	MIMAT0002175	-0.2	1.6569	0.0224522
BCL10	hsa-miR-485-5p	MIMAT0002175	-0.8849	1.6569	0.0224522
BCL10	hsa-miR-495	MIMAT0002817	-0.9286	1.99568	0.022971
BCL10	hsa-miR-320d	MIMAT0006764	-0.1239	0.845856	0.025145
BCL2L1	hsa-miR-18a*	MIMAT0002891	-0.1042	0.56071	0.0070817
BCL2L1	hsa-miR-363*	MIMAT0003385	-0.1267	2.60537	0.00146363
BCL2L1	hsa-miR-342-5p	MIMAT0004694	-0.5061	1.39682	0.00956327
BCL2L1	hsa-miR-486-3p	MIMAT0004762	-0.1135	3.75974	0.0177198
BCL2L1	hsa-miR-625	MIMAT0003294	-0.5675	0.447984	0.00113352
BCL2L1	hsa-miR-31	MIMAT0000089	-0.1472	0.295083	0.000370315
BCL2L1	hsa-miR-30c	MIMAT0000244	-0.2449	0.673579	0.0272664
BCL2L1	hsa-miR-132	MIMAT0000426	-1.0886	2.88112	0.0117019
BCL2L1	hsa-miR-140-5p	MIMAT0000431	-0.3865	2.57819	0.0345957
BCL2L1	hsa-miR-486-5p	MIMAT0002177	-0.1646	13.6484	0.000163418
BCL2L1	hsa-miR-495	MIMAT0002817	-0.2209	1.99568	0.022971
BCL2L1	hsa-miR-421	MIMAT0003339	-0.5275	0.477183	0.0133248
BDH2	hsa-miR-148a*	MIMAT0004549	-0.7892	0.631349	0.0177315
BDH2	hsa-miR-297	MIMAT0004450	-0.2717	1.43512	0.0482028
BDH2	hsa-miR-20a	MIMAT0000075	-0.1133	0.75442	0.0205886
BDH2	hsa-miR-203	MIMAT0000264	-0.2302	0.721504	0.0156605
BDH2	hsa-miR-132	MIMAT0000426	-0.7792	2.88112	0.0117019
BDH2	hsa-miR-141	MIMAT0000432	-0.5939	0.49216	0.0274624
BDH2	hsa-miR-143	MIMAT0000435	-0.5861	3.2564	0.000204843
BDH2	hsa-miR-200c	MIMAT0000617	-0.6099	0.711193	0.0263645
BDH2	hsa-miR-106b	MIMAT0000680	-0.1133	0.764458	0.0250522
BDH2	hsa-miR-106b	MIMAT0000680	-0.1498	0.764458	0.0250522
BDH2	hsa-miR-200a	MIMAT0000682	-0.5939	0.481847	0.0144635
BDH2	hsa-miR-328	MIMAT0000752	-0.3808	1.49612	0.0223531
BDH2	hsa-miR-425	MIMAT0003393	-0.5536	0.627952	0.00288967
BDH2	hsa-miR-20b	MIMAT0001413	-0.1133	1.93331	0.0299935
BDH2	hsa-miR-485-5p	MIMAT0002175	-0.9461	1.6569	0.0224522
BDH2	hsa-miR-495	MIMAT0002817	-1.0536	1.99568	0.022971
BICD1	hsa-miR-31*	MIMAT0004504	-0.3314	0.139037	0.00132372
BICD1	hsa-miR-140-3p	MIMAT0004597	-0.3778	3.27852	0.00218302
BICD1	hsa-miR-140-3p	MIMAT0004597	-0.9827	3.27852	0.00218302
BICD1	hsa-miR-140-3p	MIMAT0004597	-0.9613	3.27852	0.00218302
BICD1	hsa-miR-200c*	MIMAT0004657	-0.1204	0.474461	0.0382064
BICD1	hsa-miR-200c*	MIMAT0004657	-0.1123	0.474461	0.0382064
BICD1	hsa-miR-20b*	MIMAT0004752	-0.1063	4.56817	0.00675276
BICD1	hsa-miR-485-3p	MIMAT0002176	-0.394	2.34933	0.0102409
BICD1	hsa-miR-485-3p	MIMAT0002176	-0.121	2.34933	0.0102409
BICD1	hsa-miR-485-3p	MIMAT0002176	-0.1128	2.34933	0.0102409
BICD1	hsa-miR-486-3p	MIMAT0004762	-0.9044	3.75974	0.0177198
BICD1	hsa-miR-625	MIMAT0003294	-0.3594	0.447984	0.00113352
BICD1	hsa-miR-1270	MIMAT0005924	-0.1933	0.139558	0.000767738
BICD1	hsa-miR-378c	MIMAT0016847	-0.5615	0.795103	0.015346
BICD1	hsa-miR-378c	MIMAT0016847	-0.2475	0.795103	0.015346
BICD1	hsa-miR-378c	MIMAT0016847	-1.1287	0.795103	0.015346
BICD1	hsa-miR-378c	MIMAT0016847	-0.4139	0.795103	0.015346
BICD1	hsa-miR-378c	MIMAT0016847	-1.1114	0.795103	0.015346
BICD1	hsa-miR-378c	MIMAT0016847	-0.388	0.795103	0.015346
BICD1	hsa-miR-4299	MIMAT0016851	-0.3878	0.765875	0.0159196
BICD1	hsa-miR-20a	MIMAT0000075	-0.1368	0.75442	0.0205886
BICD1	hsa-miR-20a	MIMAT0000075	-0.1278	0.75442	0.0205886
BICD1	hsa-miR-31	MIMAT0000089	-0.1167	0.295083	0.000370315
BICD1	hsa-miR-107	MIMAT0000104	-0.682	0.837281	0.0211531
BICD1	hsa-miR-197	MIMAT0000227	-0.1259	0.742894	0.037638
BICD1	hsa-miR-139-5p	MIMAT0000250	-0.1547	7.2702	0.00040042
BICD1	hsa-miR-139-5p	MIMAT0000250	-0.2273	7.2702	0.00040042
BICD1	hsa-miR-10a	MIMAT0000253	-0.4715	2.87602	0.0221917
BICD1	hsa-miR-10a	MIMAT0000253	-0.2984	2.87602	0.0221917
BICD1	hsa-miR-203	MIMAT0000264	-0.4897	0.721504	0.0156605
BICD1	hsa-miR-1	MIMAT0000416	-0.1117	0.698268	0.0235818
BICD1	hsa-miR-143	MIMAT0000435	-0.261	3.2564	0.000204843
BICD1	hsa-miR-143	MIMAT0000435	-0.1141	3.2564	0.000204843
BICD1	hsa-miR-143	MIMAT0000435	-0.3215	3.2564	0.000204843
BICD1	hsa-miR-143	MIMAT0000435	-0.8236	3.2564	0.000204843
BICD1	hsa-miR-145	MIMAT0000437	-0.2457	3.27466	0.00258878
BICD1	hsa-miR-145	MIMAT0000437	-0.1546	3.27466	0.00258878
BICD1	hsa-miR-149	MIMAT0000450	-0.4126	0.29096	0.00111627
BICD1	hsa-miR-106b	MIMAT0000680	-0.1476	0.764458	0.0250522
BICD1	hsa-miR-106b	MIMAT0000680	-0.1379	0.764458	0.0250522
BICD1	hsa-miR-299-3p	MIMAT0000687	-0.1186	1.45042	0.0200617
BICD1	hsa-miR-301a	MIMAT0000688	-1.2547	0.3279	0.0189158
BICD1	hsa-miR-196b	MIMAT0001080	-0.4968	0.11016	0.00822067
BICD1	hsa-miR-425	MIMAT0003393	-0.1408	0.627952	0.00288967
BICD1	hsa-miR-425	MIMAT0003393	-0.5937	0.627952	0.00288967
BICD1	hsa-miR-425	MIMAT0003393	-0.1363	0.627952	0.00288967
BICD1	hsa-miR-425	MIMAT0003393	-0.5683	0.627952	0.00288967
BICD1	hsa-miR-425	MIMAT0003393	-0.1272	0.627952	0.00288967
BICD1	hsa-miR-20b	MIMAT0001413	-0.1368	1.93331	0.0299935
BICD1	hsa-miR-20b	MIMAT0001413	-0.1278	1.93331	0.0299935
BICD1	hsa-miR-485-5p	MIMAT0002175	-0.3974	1.6569	0.0224522
BICD1	hsa-miR-485-5p	MIMAT0002175	-0.993	1.6569	0.0224522
BICD1	hsa-miR-486-5p	MIMAT0002177	-0.4777	13.6484	0.000163418
BICD1	hsa-miR-495	MIMAT0002817	-0.4144	1.99568	0.022971
BICD1	hsa-miR-495	MIMAT0002817	-0.3928	1.99568	0.022971
BICD1	hsa-miR-320d	MIMAT0006764	-0.8749	0.845856	0.025145
BMPR2	hsa-miR-485-3p	MIMAT0002176	-0.3099	2.34933	0.0102409
BMPR2	hsa-miR-486-3p	MIMAT0004762	-0.1406	3.75974	0.0177198
BMPR2	hsa-miR-20a	MIMAT0000075	-0.1627	0.75442	0.0205886
BMPR2	hsa-miR-141	MIMAT0000432	-0.1381	0.49216	0.0274624
BMPR2	hsa-miR-106b	MIMAT0000680	-0.1627	0.764458	0.0250522
BMPR2	hsa-miR-200a	MIMAT0000682	-0.1394	0.481847	0.0144635
BMPR2	hsa-miR-301a	MIMAT0000688	-0.1892	0.3279	0.0189158
BMPR2	hsa-miR-130b	MIMAT0000691	-0.1978	0.631487	0.0467531
BMPR2	hsa-miR-363	MIMAT0000707	-0.216	59.6487	4.67461e-05
BMPR2	hsa-miR-20b	MIMAT0001413	-0.1627	1.93331	0.0299935
BPNT1	hsa-miR-18a*	MIMAT0002891	-0.125	0.56071	0.0070817
BPNT1	hsa-miR-148a*	MIMAT0004549	-0.6292	0.631349	0.0177315
BPNT1	hsa-miR-424*	MIMAT0004749	-0.1937	2.59707	0.00243953
BPNT1	hsa-miR-675	MIMAT0004284	-0.1949	7.96834	0.00154813
BPNT1	hsa-miR-675	MIMAT0004284	-0.1085	7.96834	0.00154813
BPNT1	hsa-miR-664*	MIMAT0005948	-0.174	1.53046	0.0297177
BPNT1	hsa-miR-4299	MIMAT0016851	-1.1088	0.765875	0.0159196
BPNT1	hsa-miR-30c	MIMAT0000244	-0.2103	0.673579	0.0272664
BPNT1	hsa-miR-1	MIMAT0000416	-1.0136	0.698268	0.0235818
BPNT1	hsa-miR-138	MIMAT0000430	-1.2218	3.75798	0.00540323
BPNT1	hsa-miR-146a	MIMAT0000449	-0.1292	2.27379	0.00588594
BPNT1	hsa-miR-200c	MIMAT0000617	-0.8616	0.711193	0.0263645
BPNT1	hsa-miR-486-5p	MIMAT0002177	-0.3047	13.6484	0.000163418
BPNT1	hsa-miR-495	MIMAT0002817	-0.1259	1.99568	0.022971
BPNT1	hsa-miR-320d	MIMAT0006764	-0.9219	0.845856	0.025145
BPTF	hsa-miR-148a*	MIMAT0004549	-0.5085	0.631349	0.0177315
BPTF	hsa-miR-342-5p	MIMAT0004694	-0.1982	1.39682	0.00956327
BPTF	hsa-miR-425*	MIMAT0001343	-0.4131	0.604132	0.0182188
BPTF	hsa-miR-20b*	MIMAT0004752	-0.2323	4.56817	0.00675276
BPTF	hsa-miR-409-3p	MIMAT0001639	-0.1046	1.86168	0.00573307
BPTF	hsa-miR-486-3p	MIMAT0004762	-0.2275	3.75974	0.0177198
BPTF	hsa-miR-486-3p	MIMAT0004762	-0.1313	3.75974	0.0177198
BPTF	hsa-miR-885-5p	MIMAT0004947	-0.2185	0.0635193	0.000436002
BPTF	hsa-miR-1270	MIMAT0005924	-0.6295	0.139558	0.000767738
BPTF	hsa-miR-664*	MIMAT0005948	-0.1086	1.53046	0.0297177
BPTF	hsa-miR-20a	MIMAT0000075	-0.6272	0.75442	0.0205886
BPTF	hsa-miR-22	MIMAT0000077	-0.106	1.64348	0.0165897
BPTF	hsa-miR-27a	MIMAT0000084	-1.2907	0.737153	0.0186922
BPTF	hsa-miR-148a	MIMAT0000243	-0.7853	0.483487	0.0164795
BPTF	hsa-miR-30c	MIMAT0000244	-0.1101	0.673579	0.0272664
BPTF	hsa-miR-139-5p	MIMAT0000250	-0.1657	7.2702	0.00040042
BPTF	hsa-miR-139-5p	MIMAT0000250	-0.1039	7.2702	0.00040042
BPTF	hsa-miR-139-5p	MIMAT0000250	-0.1135	7.2702	0.00040042
BPTF	hsa-miR-139-5p	MIMAT0000250	-0.1659	7.2702	0.00040042
BPTF	hsa-miR-203	MIMAT0000264	-0.1095	0.721504	0.0156605
BPTF	hsa-miR-203	MIMAT0000264	-0.8207	0.721504	0.0156605
BPTF	hsa-miR-15b	MIMAT0000417	-0.129	0.450137	0.00673093
BPTF	hsa-miR-27b	MIMAT0000419	-1.2907	0.523354	0.0130269
BPTF	hsa-miR-132	MIMAT0000426	-0.2297	2.88112	0.0117019
BPTF	hsa-miR-141	MIMAT0000432	-0.5035	0.49216	0.0274624
BPTF	hsa-miR-143	MIMAT0000435	-0.1441	3.2564	0.000204843
BPTF	hsa-miR-143	MIMAT0000435	-0.1048	3.2564	0.000204843
BPTF	hsa-miR-145	MIMAT0000437	-0.9438	3.27466	0.00258878
BPTF	hsa-miR-145	MIMAT0000437	-1.1756	3.27466	0.00258878
BPTF	hsa-miR-152	MIMAT0000438	-0.8133	1.66479	0.0155553
BPTF	hsa-miR-149	MIMAT0000450	-1.0486	0.29096	0.00111627
BPTF	hsa-miR-200c	MIMAT0000617	-0.7549	0.711193	0.0263645
BPTF	hsa-miR-200c	MIMAT0000617	-0.1111	0.711193	0.0263645
BPTF	hsa-miR-200a	MIMAT0000682	-0.507	0.481847	0.0144635
BPTF	hsa-miR-301a	MIMAT0000688	-1.1508	0.3279	0.0189158
BPTF	hsa-miR-301a	MIMAT0000688	-0.6334	0.3279	0.0189158
BPTF	hsa-miR-130b	MIMAT0000691	-1.1658	0.631487	0.0467531
BPTF	hsa-miR-20b	MIMAT0001413	-0.6272	1.93331	0.0299935
BPTF	hsa-miR-429	MIMAT0001536	-0.7586	0.271401	0.022357
BPTF	hsa-miR-429	MIMAT0001536	-0.11	0.271401	0.022357
BPTF	hsa-miR-486-5p	MIMAT0002177	-0.1304	13.6484	0.000163418
BPTF	hsa-miR-486-5p	MIMAT0002177	-0.5685	13.6484	0.000163418
BPTF	hsa-miR-495	MIMAT0002817	-0.3195	1.99568	0.022971
BPTF	hsa-miR-495	MIMAT0002817	-0.19	1.99568	0.022971
BPTF	hsa-miR-495	MIMAT0002817	-0.1968	1.99568	0.022971
BPTF	hsa-miR-495	MIMAT0002817	-0.4077	1.99568	0.022971
BPTF	hsa-miR-181d	MIMAT0002821	-0.2073	0.503334	0.00227531
BPTF	hsa-miR-181d	MIMAT0002821	-0.1185	0.503334	0.00227531
BPTF	hsa-miR-181d	MIMAT0002821	-0.1362	0.503334	0.00227531
BPTF	hsa-miR-320d	MIMAT0006764	-0.3939	0.845856	0.025145
BRD4	hsa-miR-151-5p	MIMAT0004697	-0.1064	0.781489	0.0135948
BRD4	hsa-miR-424*	MIMAT0004749	-0.2548	2.59707	0.00243953
BRD4	hsa-miR-409-3p	MIMAT0001639	-0.1173	1.86168	0.00573307
BRD4	hsa-miR-486-3p	MIMAT0004762	-0.2783	3.75974	0.0177198
BRD4	hsa-miR-449c	MIMAT0010251	-0.2443	2.15251	0.0240577
BRD4	hsa-miR-934	MIMAT0004977	-0.1318	0.369527	0.0168172
BRD4	hsa-miR-4324	MIMAT0016876	-0.2628	0.580044	0.0100094
BRD4	hsa-miR-20a	MIMAT0000075	-0.2366	0.75442	0.0205886
BRD4	hsa-miR-204	MIMAT0000265	-0.17	7.79856	0.000156775
BRD4	hsa-miR-204	MIMAT0000265	-0.8844	7.79856	0.000156775
BRD4	hsa-miR-141	MIMAT0000432	-0.7464	0.49216	0.0274624
BRD4	hsa-miR-106b	MIMAT0000680	-0.2345	0.764458	0.0250522
BRD4	hsa-miR-200a	MIMAT0000682	-0.7464	0.481847	0.0144635
BRD4	hsa-miR-20b	MIMAT0001413	-0.2366	1.93331	0.0299935
BRD4	hsa-miR-495	MIMAT0002817	-0.491	1.99568	0.022971
BRD4	hsa-miR-421	MIMAT0003339	-0.6224	0.477183	0.0133248
BRD7	hsa-miR-297	MIMAT0004450	-0.2469	1.43512	0.0482028
BYSL	hsa-miR-18a*	MIMAT0002891	-0.1596	0.56071	0.0070817
C10orf11	hsa-miR-224*	MIMAT0009198	-0.2237	2.56917	0.00234809
C10orf11	hsa-miR-203	MIMAT0000264	-0.9813	0.721504	0.0156605
C10orf11	hsa-miR-204	MIMAT0000265	-1.1523	7.79856	0.000156775
C11orf73	hsa-miR-18a*	MIMAT0002891	-0.3897	0.56071	0.0070817
C11orf73	hsa-miR-224*	MIMAT0009198	-0.1868	2.56917	0.00234809
C11orf73	hsa-miR-224*	MIMAT0009198	-0.1189	2.56917	0.00234809
C11orf73	hsa-miR-224*	MIMAT0009198	-0.1244	2.56917	0.00234809
C11orf73	hsa-miR-140-3p	MIMAT0004597	-0.1217	3.27852	0.00218302
C11orf73	hsa-miR-140-3p	MIMAT0004597	-0.1273	3.27852	0.00218302
C11orf73	hsa-miR-143*	MIMAT0004599	-0.2579	7.14149	0.000275414
C11orf73	hsa-miR-196b*	MIMAT0009201	-0.1059	0.53992	0.00498515
C11orf73	hsa-miR-196b*	MIMAT0009201	-0.1112	0.53992	0.00498515
C11orf73	hsa-miR-196b*	MIMAT0009201	-0.1192	0.53992	0.00498515
C11orf73	hsa-miR-425*	MIMAT0001343	-0.1288	0.604132	0.0182188
C11orf73	hsa-miR-409-3p	MIMAT0001639	-0.4618	1.86168	0.00573307
C11orf73	hsa-miR-409-3p	MIMAT0001639	-0.3212	1.86168	0.00573307
C11orf73	hsa-miR-409-3p	MIMAT0001639	-0.3334	1.86168	0.00573307
C11orf73	hsa-miR-485-3p	MIMAT0002176	-0.1864	2.34933	0.0102409
C11orf73	hsa-miR-486-3p	MIMAT0004762	-1.1122	3.75974	0.0177198
C11orf73	hsa-miR-512-3p	MIMAT0002823	-0.6995	1.30308	0.0370099
C11orf73	hsa-miR-449c	MIMAT0010251	-0.7389	2.15251	0.0240577
C11orf73	hsa-miR-885-5p	MIMAT0004947	-0.2365	0.0635193	0.000436002
C11orf73	hsa-miR-885-5p	MIMAT0004947	-0.6015	0.0635193	0.000436002
C11orf73	hsa-miR-885-5p	MIMAT0004947	-0.6181	0.0635193	0.000436002
C11orf73	hsa-miR-664*	MIMAT0005948	-0.1618	1.53046	0.0297177
C11orf73	hsa-miR-4299	MIMAT0016851	-1.0312	0.765875	0.0159196
C11orf73	hsa-miR-4299	MIMAT0016851	-1.045	0.765875	0.0159196
C11orf73	hsa-miR-4324	MIMAT0016876	-0.6415	0.580044	0.0100094
C11orf73	hsa-miR-4324	MIMAT0016876	-0.6596	0.580044	0.0100094
C11orf73	hsa-miR-107	MIMAT0000104	-0.6301	0.837281	0.0211531
C11orf73	hsa-miR-107	MIMAT0000104	-0.6488	0.837281	0.0211531
C11orf73	hsa-miR-197	MIMAT0000227	-0.3139	0.742894	0.037638
C11orf73	hsa-miR-148a	MIMAT0000243	-0.1933	0.483487	0.0164795
C11orf73	hsa-miR-203	MIMAT0000264	-0.2254	0.721504	0.0156605
C11orf73	hsa-miR-203	MIMAT0000264	-0.1091	0.721504	0.0156605
C11orf73	hsa-miR-221	MIMAT0000278	-0.8858	0.487901	0.00117997
C11orf73	hsa-miR-222	MIMAT0000279	-0.8892	0.561799	0.000951226
C11orf73	hsa-miR-223	MIMAT0000280	-0.9539	3.38191	0.0285588
C11orf73	hsa-miR-223	MIMAT0000280	-0.839	3.38191	0.0285588
C11orf73	hsa-miR-223	MIMAT0000280	-0.8549	3.38191	0.0285588
C11orf73	hsa-miR-1	MIMAT0000416	-0.1053	0.698268	0.0235818
C11orf73	hsa-miR-1	MIMAT0000416	-0.1102	0.698268	0.0235818
C11orf73	hsa-miR-15b	MIMAT0000417	-0.8192	0.450137	0.00673093
C11orf73	hsa-miR-15b	MIMAT0000417	-0.8372	0.450137	0.00673093
C11orf73	hsa-miR-140-5p	MIMAT0000431	-0.1035	2.57819	0.0345957
C11orf73	hsa-miR-152	MIMAT0000438	-0.6877	1.66479	0.0155553
C11orf73	hsa-miR-127-3p	MIMAT0000446	-0.977	1.82012	0.0428004
C11orf73	hsa-miR-127-3p	MIMAT0000446	-0.8185	1.82012	0.0428004
C11orf73	hsa-miR-127-3p	MIMAT0000446	-0.8346	1.82012	0.0428004
C11orf73	hsa-miR-149	MIMAT0000450	-0.1634	0.29096	0.00111627
C11orf73	hsa-miR-425	MIMAT0003393	-0.4154	0.627952	0.00288967
C11orf73	hsa-miR-425	MIMAT0003393	-0.2568	0.627952	0.00288967
C11orf73	hsa-miR-425	MIMAT0003393	-0.2672	0.627952	0.00288967
C11orf73	hsa-miR-495	MIMAT0002817	-0.5087	1.99568	0.022971
C11orf73	hsa-miR-495	MIMAT0002817	-0.1482	1.99568	0.022971
C11orf73	hsa-miR-495	MIMAT0002817	-0.5245	1.99568	0.022971
C11orf73	hsa-miR-495	MIMAT0002817	-0.5898	1.99568	0.022971
C11orf73	hsa-miR-495	MIMAT0002817	-0.2822	1.99568	0.022971
C11orf73	hsa-miR-181d	MIMAT0002821	-1.2138	0.503334	0.00227531
C11orf73	hsa-miR-320d	MIMAT0006764	-0.1171	0.845856	0.025145
C12orf43	hsa-miR-486-3p	MIMAT0004762	-0.127	3.75974	0.0177198
C12orf43	hsa-miR-486-3p	MIMAT0004762	-0.1004	3.75974	0.0177198
C12orf43	hsa-miR-146b-3p	MIMAT0004766	-0.155	2.33406	0.00424211
C12orf43	hsa-miR-197	MIMAT0000227	-0.8377	0.742894	0.037638
C12orf43	hsa-miR-197	MIMAT0000227	-0.7528	0.742894	0.037638
C12orf43	hsa-miR-203	MIMAT0000264	-0.5288	0.721504	0.0156605
C12orf43	hsa-miR-203	MIMAT0000264	-0.4487	0.721504	0.0156605
C12orf43	hsa-miR-204	MIMAT0000265	-0.4269	7.79856	0.000156775
C12orf43	hsa-miR-204	MIMAT0000265	-0.3493	7.79856	0.000156775
C12orf43	hsa-miR-23b	MIMAT0000418	-0.6349	0.76454	0.00672997
C12orf43	hsa-miR-23b	MIMAT0000418	-0.5986	0.76454	0.00672997
C12orf43	hsa-miR-149	MIMAT0000450	-0.2191	0.29096	0.00111627
C12orf43	hsa-miR-299-3p	MIMAT0000687	-0.8124	1.45042	0.0200617
C12orf43	hsa-miR-299-3p	MIMAT0000687	-0.7198	1.45042	0.0200617
C12orf43	hsa-miR-425	MIMAT0003393	-0.4889	0.627952	0.00288967
C15orf52	hsa-miR-20b*	MIMAT0004752	-0.3493	4.56817	0.00675276
C15orf52	hsa-miR-455-3p	MIMAT0004784	-0.378	1.76779	0.000155775
C15orf52	hsa-miR-449c	MIMAT0010251	-0.1015	2.15251	0.0240577
C15orf52	hsa-miR-31	MIMAT0000089	-0.16	0.295083	0.000370315
C15orf52	hsa-miR-139-5p	MIMAT0000250	-0.2246	7.2702	0.00040042
C15orf52	hsa-miR-204	MIMAT0000265	-0.3585	7.79856	0.000156775
C15orf52	hsa-miR-138	MIMAT0000430	-0.1252	3.75798	0.00540323
C17orf75	hsa-miR-148a*	MIMAT0004549	-0.8776	0.631349	0.0177315
C17orf75	hsa-miR-200b*	MIMAT0004571	-0.105	0.57116	0.00537375
C17orf75	hsa-miR-485-3p	MIMAT0002176	-0.6724	2.34933	0.0102409
C17orf75	hsa-miR-455-3p	MIMAT0004784	-0.3793	1.76779	0.000155775
C17orf75	hsa-miR-378c	MIMAT0016847	-1.1862	0.795103	0.015346
C17orf75	hsa-miR-4324	MIMAT0016876	-1.0311	0.580044	0.0100094
C17orf75	hsa-miR-4324	MIMAT0016876	-0.1107	0.580044	0.0100094
C17orf75	hsa-miR-20a	MIMAT0000075	-0.7442	0.75442	0.0205886
C17orf75	hsa-miR-139-5p	MIMAT0000250	-0.2788	7.2702	0.00040042
C17orf75	hsa-miR-146a	MIMAT0000449	-0.6356	2.27379	0.00588594
C17orf75	hsa-miR-200c	MIMAT0000617	-0.4642	0.711193	0.0263645
C17orf75	hsa-miR-106b	MIMAT0000680	-0.7442	0.764458	0.0250522
C17orf75	hsa-miR-20b	MIMAT0001413	-0.7442	1.93331	0.0299935
C17orf75	hsa-miR-429	MIMAT0001536	-0.4609	0.271401	0.022357
C19orf43	hsa-miR-148a*	MIMAT0004549	-0.3418	0.631349	0.0177315
C19orf43	hsa-miR-425*	MIMAT0001343	-0.3742	0.604132	0.0182188
C1orf123	hsa-miR-199a-3p	MIMAT0000232	-0.5608	2.54067	0.0150167
C1orf123	hsa-miR-199b-3p	MIMAT0004563	-0.5608	2.48034	0.0180121
C1orf123	hsa-miR-146b-3p	MIMAT0004766	-0.128	2.33406	0.00424211
C1orf123	hsa-miR-501-3p	MIMAT0004774	-0.251	1.58963	0.026654
C1orf123	hsa-miR-502-3p	MIMAT0004775	-0.251	1.63341	0.0378044
C1orf123	hsa-miR-22	MIMAT0000077	-0.7902	1.64348	0.0165897
C1orf123	hsa-miR-148a	MIMAT0000243	-0.1751	0.483487	0.0164795
C1orf123	hsa-miR-152	MIMAT0000438	-0.1626	1.66479	0.0155553
C1orf123	hsa-miR-149	MIMAT0000450	-0.8507	0.29096	0.00111627
C21orf59	hsa-miR-18a*	MIMAT0002891	-1.0007	0.56071	0.0070817
C21orf59	hsa-miR-199a-3p	MIMAT0000232	-0.184	2.54067	0.0150167
C21orf59	hsa-miR-199b-3p	MIMAT0004563	-0.184	2.48034	0.0180121
C21orf59	hsa-miR-654-3p	MIMAT0004814	-0.1298	4.07461	0.0458204
C21orf59	hsa-miR-297	MIMAT0004450	-0.1451	1.43512	0.0482028
C21orf59	hsa-miR-4299	MIMAT0016851	-0.8002	0.765875	0.0159196
C21orf59	hsa-miR-4299	MIMAT0016851	-0.507	0.765875	0.0159196
C21orf59	hsa-miR-138	MIMAT0000430	-1.0131	3.75798	0.00540323
C21orf59	hsa-miR-138	MIMAT0000430	-0.6516	3.75798	0.00540323
C21orf59	hsa-miR-145	MIMAT0000437	-0.8121	3.27466	0.00258878
C21orf59	hsa-miR-149	MIMAT0000450	-0.1223	0.29096	0.00111627
C21orf59	hsa-miR-130b	MIMAT0000691	-0.8025	0.631487	0.0467531
C21orf59	hsa-miR-486-5p	MIMAT0002177	-0.4011	13.6484	0.000163418
C21orf59	hsa-miR-486-5p	MIMAT0002177	-0.131	13.6484	0.000163418
C21orf59	hsa-miR-495	MIMAT0002817	-0.972	1.99568	0.022971
C6orf132	hsa-miR-18a*	MIMAT0002891	-0.3697	0.56071	0.0070817
C6orf132	hsa-miR-148a*	MIMAT0004549	-0.3251	0.631349	0.0177315
C6orf132	hsa-miR-20a	MIMAT0000075	-0.1364	0.75442	0.0205886
C6orf132	hsa-miR-15b	MIMAT0000417	-0.277	0.450137	0.00673093
C6orf132	hsa-miR-132	MIMAT0000426	-0.1201	2.88112	0.0117019
C6orf132	hsa-miR-145	MIMAT0000437	-0.2534	3.27466	0.00258878
C6orf132	hsa-miR-150	MIMAT0000451	-0.1061	6.02742	0.000142543
C6orf132	hsa-miR-106b	MIMAT0000680	-0.1364	0.764458	0.0250522
C6orf132	hsa-miR-299-3p	MIMAT0000687	-0.1871	1.45042	0.0200617
C6orf132	hsa-miR-20b	MIMAT0001413	-0.1364	1.93331	0.0299935
C8orf33	hsa-miR-24-2*	MIMAT0004497	-0.7547	0.667398	0.00331861
C8orf33	hsa-miR-24-2*	MIMAT0004497	-0.6285	0.667398	0.00331861
C8orf33	hsa-miR-31*	MIMAT0004504	-0.3266	0.139037	0.00132372
C8orf33	hsa-miR-31*	MIMAT0004504	-0.2515	0.139037	0.00132372
C8orf33	hsa-miR-129-3p	MIMAT0004605	-0.1812	0.723405	0.0171166
C8orf33	hsa-miR-129-3p	MIMAT0004605	-0.2763	0.723405	0.0171166
C8orf33	hsa-miR-129-3p	MIMAT0004605	-0.1305	0.723405	0.0171166
C8orf33	hsa-miR-486-3p	MIMAT0004762	-0.6181	3.75974	0.0177198
C8orf33	hsa-miR-486-3p	MIMAT0004762	-0.5087	3.75974	0.0177198
C8orf33	hsa-miR-146b-3p	MIMAT0004766	-0.5247	2.33406	0.00424211
C8orf33	hsa-miR-500*	MIMAT0002871	-0.3563	1.60353	0.0440335
C8orf33	hsa-miR-500*	MIMAT0002871	-0.217	1.60353	0.0440335
C8orf33	hsa-miR-500*	MIMAT0002871	-0.2676	1.60353	0.0440335
C8orf33	hsa-miR-501-3p	MIMAT0004774	-0.5381	1.58963	0.026654
C8orf33	hsa-miR-501-3p	MIMAT0004774	-0.4231	1.58963	0.026654
C8orf33	hsa-miR-502-3p	MIMAT0004775	-0.5381	1.63341	0.0378044
C8orf33	hsa-miR-502-3p	MIMAT0004775	-0.4231	1.63341	0.0378044
C8orf33	hsa-miR-449c	MIMAT0010251	-0.2375	2.15251	0.0240577
C8orf33	hsa-miR-449c	MIMAT0010251	-0.1794	2.15251	0.0240577
C8orf33	hsa-miR-1270	MIMAT0005924	-0.1243	0.139558	0.000767738
C8orf33	hsa-miR-4324	MIMAT0016876	-0.1366	0.580044	0.0100094
C8orf33	hsa-miR-4324	MIMAT0016876	-0.1195	0.580044	0.0100094
C8orf33	hsa-miR-22	MIMAT0000077	-0.1387	1.64348	0.0165897
C8orf33	hsa-miR-203	MIMAT0000264	-0.773	0.721504	0.0156605
C8orf33	hsa-miR-203	MIMAT0000264	-0.6575	0.721504	0.0156605
C8orf33	hsa-miR-1	MIMAT0000416	-0.4866	0.698268	0.0235818
C8orf33	hsa-miR-1	MIMAT0000416	-0.3884	0.698268	0.0235818
C8orf33	hsa-miR-15b	MIMAT0000417	-0.1994	0.450137	0.00673093
C8orf33	hsa-miR-23b	MIMAT0000418	-0.1073	0.76454	0.00672997
C8orf33	hsa-miR-149	MIMAT0000450	-0.1644	0.29096	0.00111627
C8orf33	hsa-miR-149	MIMAT0000450	-0.1206	0.29096	0.00111627
C8orf82	hsa-miR-449c	MIMAT0010251	-0.1671	2.15251	0.0240577
CASP8	hsa-miR-18a*	MIMAT0002891	-0.4473	0.56071	0.0070817
CASP8	hsa-miR-140-3p	MIMAT0004597	-0.1948	3.27852	0.00218302
CASP8	hsa-miR-143*	MIMAT0004599	-0.4247	7.14149	0.000275414
CASP8	hsa-miR-200c*	MIMAT0004657	-0.515	0.474461	0.0382064
CASP8	hsa-miR-200c*	MIMAT0004657	-0.1414	0.474461	0.0382064
CASP8	hsa-miR-200c*	MIMAT0004657	-0.1877	0.474461	0.0382064
CASP8	hsa-miR-363*	MIMAT0003385	-0.1713	2.60537	0.00146363
CASP8	hsa-miR-363*	MIMAT0003385	-0.3801	2.60537	0.00146363
CASP8	hsa-miR-363*	MIMAT0003385	-0.1268	2.60537	0.00146363
CASP8	hsa-miR-20b*	MIMAT0004752	-0.6307	4.56817	0.00675276
CASP8	hsa-miR-409-3p	MIMAT0001639	-0.1751	1.86168	0.00573307
CASP8	hsa-miR-409-3p	MIMAT0001639	-0.7765	1.86168	0.00573307
CASP8	hsa-miR-409-3p	MIMAT0001639	-0.1968	1.86168	0.00573307
CASP8	hsa-miR-146b-3p	MIMAT0004766	-0.3679	2.33406	0.00424211
CASP8	hsa-miR-512-3p	MIMAT0002823	-0.435	1.30308	0.0370099
CASP8	hsa-miR-512-3p	MIMAT0002823	-0.1472	1.30308	0.0370099
CASP8	hsa-miR-455-3p	MIMAT0004784	-0.2659	1.76779	0.000155775
CASP8	hsa-miR-455-3p	MIMAT0004784	-0.8199	1.76779	0.000155775
CASP8	hsa-miR-297	MIMAT0004450	-0.629	1.43512	0.0482028
CASP8	hsa-miR-1270	MIMAT0005924	-0.1652	0.139558	0.000767738
CASP8	hsa-miR-1270	MIMAT0005924	-0.654	0.139558	0.000767738
CASP8	hsa-miR-1270	MIMAT0005924	-0.8757	0.139558	0.000767738
CASP8	hsa-miR-664*	MIMAT0005948	-0.2696	1.53046	0.0297177
CASP8	hsa-miR-378c	MIMAT0016847	-0.1439	0.795103	0.015346
CASP8	hsa-miR-20a	MIMAT0000075	-0.1862	0.75442	0.0205886
CASP8	hsa-miR-20a	MIMAT0000075	-1.194	0.75442	0.0205886
CASP8	hsa-miR-20a	MIMAT0000075	-0.8896	0.75442	0.0205886
CASP8	hsa-miR-27a	MIMAT0000084	-0.1215	0.737153	0.0186922
CASP8	hsa-miR-107	MIMAT0000104	-0.3114	0.837281	0.0211531
CASP8	hsa-miR-196a	MIMAT0000226	-0.7212	6.39462	0.00309226
CASP8	hsa-miR-197	MIMAT0000227	-0.3178	0.742894	0.037638
CASP8	hsa-miR-148a	MIMAT0000243	-0.13	0.483487	0.0164795
CASP8	hsa-miR-10a	MIMAT0000253	-0.4192	2.87602	0.0221917
CASP8	hsa-miR-10a	MIMAT0000253	-0.1426	2.87602	0.0221917
CASP8	hsa-miR-203	MIMAT0000264	-0.3931	0.721504	0.0156605
CASP8	hsa-miR-203	MIMAT0000264	-0.1378	0.721504	0.0156605
CASP8	hsa-miR-204	MIMAT0000265	-0.2066	7.79856	0.000156775
CASP8	hsa-miR-204	MIMAT0000265	-0.2867	7.79856	0.000156775
CASP8	hsa-miR-223	MIMAT0000280	-0.2302	3.38191	0.0285588
CASP8	hsa-miR-27b	MIMAT0000419	-0.7454	0.523354	0.0130269
CASP8	hsa-miR-27b	MIMAT0000419	-0.1215	0.523354	0.0130269
CASP8	hsa-miR-143	MIMAT0000435	-0.7062	3.2564	0.000204843
CASP8	hsa-miR-143	MIMAT0000435	-0.7368	3.2564	0.000204843
CASP8	hsa-miR-143	MIMAT0000435	-0.1757	3.2564	0.000204843
CASP8	hsa-miR-143	MIMAT0000435	-0.3351	3.2564	0.000204843
CASP8	hsa-miR-143	MIMAT0000435	-0.3403	3.2564	0.000204843
CASP8	hsa-miR-145	MIMAT0000437	-0.6486	3.27466	0.00258878
CASP8	hsa-miR-145	MIMAT0000437	-0.4438	3.27466	0.00258878
CASP8	hsa-miR-145	MIMAT0000437	-0.1283	3.27466	0.00258878
CASP8	hsa-miR-145	MIMAT0000437	-0.2966	3.27466	0.00258878
CASP8	hsa-miR-152	MIMAT0000438	-0.13	1.66479	0.0155553
CASP8	hsa-miR-149	MIMAT0000450	-0.487	0.29096	0.00111627
CASP8	hsa-miR-150	MIMAT0000451	-0.1336	6.02742	0.000142543
CASP8	hsa-miR-106b	MIMAT0000680	-0.1862	0.764458	0.0250522
CASP8	hsa-miR-106b	MIMAT0000680	-1.1923	0.764458	0.0250522
CASP8	hsa-miR-106b	MIMAT0000680	-0.8863	0.764458	0.0250522
CASP8	hsa-miR-301a	MIMAT0000688	-0.7711	0.3279	0.0189158
CASP8	hsa-miR-301a	MIMAT0000688	-1.1541	0.3279	0.0189158
CASP8	hsa-miR-301a	MIMAT0000688	-0.8124	0.3279	0.0189158
CASP8	hsa-miR-130b	MIMAT0000691	-1.158	0.631487	0.0467531
CASP8	hsa-miR-130b	MIMAT0000691	-0.8196	0.631487	0.0467531
CASP8	hsa-miR-328	MIMAT0000752	-0.4262	1.49612	0.0223531
CASP8	hsa-miR-328	MIMAT0000752	-0.4029	1.49612	0.0223531
CASP8	hsa-miR-196b	MIMAT0001080	-0.7249	0.11016	0.00822067
CASP8	hsa-miR-20b	MIMAT0001413	-0.1862	1.93331	0.0299935
CASP8	hsa-miR-20b	MIMAT0001413	-1.194	1.93331	0.0299935
CASP8	hsa-miR-20b	MIMAT0001413	-0.8896	1.93331	0.0299935
CASP8	hsa-miR-495	MIMAT0002817	-0.8666	1.99568	0.022971
CASP8	hsa-miR-495	MIMAT0002817	-0.1143	1.99568	0.022971
CASP8	hsa-miR-495	MIMAT0002817	-0.5821	1.99568	0.022971
CASP8	hsa-miR-421	MIMAT0003339	-0.5499	0.477183	0.0133248
CASP8	hsa-miR-421	MIMAT0003339	-0.2068	0.477183	0.0133248
CBR1	hsa-miR-18a*	MIMAT0002891	-0.2169	0.56071	0.0070817
CBR1	hsa-miR-500*	MIMAT0002871	-0.3259	1.60353	0.0440335
CBR1	hsa-miR-885-5p	MIMAT0004947	-0.2074	0.0635193	0.000436002
CBR1	hsa-miR-22	MIMAT0000077	-0.1432	1.64348	0.0165897
CBR1	hsa-miR-197	MIMAT0000227	-0.6711	0.742894	0.037638
CBR1	hsa-miR-203	MIMAT0000264	-0.2175	0.721504	0.0156605
CBR1	hsa-miR-203	MIMAT0000264	-0.3981	0.721504	0.0156605
CBR1	hsa-miR-223	MIMAT0000280	-0.3483	3.38191	0.0285588
CBR1	hsa-miR-20b	MIMAT0001413	-0.6457	1.93331	0.0299935
CBR1	hsa-miR-451	MIMAT0001631	-0.1047	20.6197	0.00311143
CBR1	hsa-miR-181d	MIMAT0002821	-0.2051	0.503334	0.00227531
CBR1	hsa-miR-181d	MIMAT0002821	-0.3411	0.503334	0.00227531
CBR1	hsa-miR-320d	MIMAT0006764	-0.6106	0.845856	0.025145
CBS	hsa-miR-378c	MIMAT0016847	-0.1102	0.795103	0.015346
CBS	hsa-miR-378c	MIMAT0016847	-0.1272	0.795103	0.015346
CBS	hsa-miR-4324	MIMAT0016876	-0.1195	0.580044	0.0100094
CBS	hsa-miR-30c	MIMAT0000244	-0.1215	0.673579	0.0272664
CBS	hsa-miR-30c	MIMAT0000244	-0.7333	0.673579	0.0272664
CBS	hsa-miR-30c	MIMAT0000244	-0.4354	0.673579	0.0272664
CBS	hsa-miR-203	MIMAT0000264	-0.6412	0.721504	0.0156605
CBS	hsa-miR-203	MIMAT0000264	-0.6891	0.721504	0.0156605
CBS	hsa-miR-15b	MIMAT0000417	-0.1262	0.450137	0.00673093
CBS	hsa-miR-138	MIMAT0000430	-0.1858	3.75798	0.00540323
CBS	hsa-miR-145	MIMAT0000437	-0.1751	3.27466	0.00258878
CBS	hsa-miR-149	MIMAT0000450	-0.1426	0.29096	0.00111627
CBWD1	hsa-miR-199a-3p	MIMAT0000232	-0.1076	2.54067	0.0150167
CBWD1	hsa-miR-148a*	MIMAT0004549	-0.9604	0.631349	0.0177315
CBWD1	hsa-miR-199b-3p	MIMAT0004563	-0.1076	2.48034	0.0180121
CBWD1	hsa-miR-224*	MIMAT0009198	-0.7058	2.56917	0.00234809
CBWD1	hsa-miR-409-3p	MIMAT0001639	-1.1817	1.86168	0.00573307
CBWD1	hsa-miR-409-3p	MIMAT0001639	-0.2036	1.86168	0.00573307
CBWD1	hsa-miR-675*	MIMAT0006790	-1.0713	5.31069	0.00211502
CBWD1	hsa-miR-675*	MIMAT0006790	-0.248	5.31069	0.00211502
CBWD1	hsa-miR-27a	MIMAT0000084	-0.1814	0.737153	0.0186922
CBWD1	hsa-miR-27a	MIMAT0000084	-0.2038	0.737153	0.0186922
CBWD1	hsa-miR-30c	MIMAT0000244	-0.8312	0.673579	0.0272664
CBWD1	hsa-miR-30c	MIMAT0000244	-0.3447	0.673579	0.0272664
CBWD1	hsa-miR-30c	MIMAT0000244	-0.1141	0.673579	0.0272664
CBWD1	hsa-miR-30c	MIMAT0000244	-0.8746	0.673579	0.0272664
CBWD1	hsa-miR-30c	MIMAT0000244	-0.1323	0.673579	0.0272664
CBWD1	hsa-miR-30c	MIMAT0000244	-0.2796	0.673579	0.0272664
CBWD1	hsa-miR-139-5p	MIMAT0000250	-0.1743	7.2702	0.00040042
CBWD1	hsa-miR-203	MIMAT0000264	-0.1405	0.721504	0.0156605
CBWD1	hsa-miR-221	MIMAT0000278	-1.206	0.487901	0.00117997
CBWD1	hsa-miR-222	MIMAT0000279	-1.206	0.561799	0.000951226
CBWD1	hsa-miR-1	MIMAT0000416	-0.1706	0.698268	0.0235818
CBWD1	hsa-miR-23b	MIMAT0000418	-0.1102	0.76454	0.00672997
CBWD1	hsa-miR-27b	MIMAT0000419	-0.1814	0.523354	0.0130269
CBWD1	hsa-miR-27b	MIMAT0000419	-0.2038	0.523354	0.0130269
CBWD1	hsa-miR-132	MIMAT0000426	-1.158	2.88112	0.0117019
CBWD1	hsa-miR-301a	MIMAT0000688	-0.1131	0.3279	0.0189158
CBWD1	hsa-miR-130b	MIMAT0000691	-0.1197	0.631487	0.0467531
CBWD1	hsa-miR-130b	MIMAT0000691	-0.8541	0.631487	0.0467531
CBWD1	hsa-miR-425	MIMAT0003393	-0.1368	0.627952	0.00288967
CBWD1	hsa-miR-181d	MIMAT0002821	-0.1338	0.503334	0.00227531
CBWD1	hsa-miR-320d	MIMAT0006764	-1.2431	0.845856	0.025145
CBWD1	hsa-miR-320d	MIMAT0006764	-1.2365	0.845856	0.025145
CCAR1	hsa-miR-31*	MIMAT0004504	-0.1103	0.139037	0.00132372
CCAR1	hsa-miR-148a*	MIMAT0004549	-0.4436	0.631349	0.0177315
CCAR1	hsa-miR-148a*	MIMAT0004549	-0.2768	0.631349	0.0177315
CCAR1	hsa-miR-148a*	MIMAT0004549	-0.2371	0.631349	0.0177315
CCAR1	hsa-miR-224*	MIMAT0009198	-0.5734	2.56917	0.00234809
CCAR1	hsa-miR-224*	MIMAT0009198	-1.0292	2.56917	0.00234809
CCAR1	hsa-miR-224*	MIMAT0009198	-0.3347	2.56917	0.00234809
CCAR1	hsa-miR-224*	MIMAT0009198	-0.7957	2.56917	0.00234809
CCAR1	hsa-miR-337-5p	MIMAT0004695	-0.1181	1.38237	0.0078118
CCAR1	hsa-miR-151-5p	MIMAT0004697	-0.1358	0.781489	0.0135948
CCAR1	hsa-miR-20b*	MIMAT0004752	-0.6872	4.56817	0.00675276
CCAR1	hsa-miR-20b*	MIMAT0004752	-0.4051	4.56817	0.00675276
CCAR1	hsa-miR-409-3p	MIMAT0001639	-0.1975	1.86168	0.00573307
CCAR1	hsa-miR-409-3p	MIMAT0001639	-0.1033	1.86168	0.00573307
CCAR1	hsa-miR-485-3p	MIMAT0002176	-0.2807	2.34933	0.0102409
CCAR1	hsa-miR-512-3p	MIMAT0002823	-0.3218	1.30308	0.0370099
CCAR1	hsa-miR-512-3p	MIMAT0002823	-0.1688	1.30308	0.0370099
CCAR1	hsa-miR-500*	MIMAT0002871	-0.9236	1.60353	0.0440335
CCAR1	hsa-miR-500*	MIMAT0002871	-0.667	1.60353	0.0440335
CCAR1	hsa-miR-449c	MIMAT0010251	-0.2372	2.15251	0.0240577
CCAR1	hsa-miR-449c	MIMAT0010251	-0.1199	2.15251	0.0240577
CCAR1	hsa-miR-885-5p	MIMAT0004947	-0.144	0.0635193	0.000436002
CCAR1	hsa-miR-885-5p	MIMAT0004947	-0.3946	0.0635193	0.000436002
CCAR1	hsa-miR-934	MIMAT0004977	-0.1154	0.369527	0.0168172
CCAR1	hsa-miR-1270	MIMAT0005924	-0.1072	0.139558	0.000767738
CCAR1	hsa-miR-4299	MIMAT0016851	-0.1523	0.765875	0.0159196
CCAR1	hsa-miR-20a	MIMAT0000075	-0.1098	0.75442	0.0205886
CCAR1	hsa-miR-196a	MIMAT0000226	-0.1333	6.39462	0.00309226
CCAR1	hsa-miR-148a	MIMAT0000243	-0.2452	0.483487	0.0164795
CCAR1	hsa-miR-148a	MIMAT0000243	-0.1243	0.483487	0.0164795
CCAR1	hsa-miR-10a	MIMAT0000253	-0.9382	2.87602	0.0221917
CCAR1	hsa-miR-10a	MIMAT0000253	-0.6785	2.87602	0.0221917
CCAR1	hsa-miR-203	MIMAT0000264	-0.5438	0.721504	0.0156605
CCAR1	hsa-miR-203	MIMAT0000264	-0.3126	0.721504	0.0156605
CCAR1	hsa-miR-204	MIMAT0000265	-0.4164	7.79856	0.000156775
CCAR1	hsa-miR-204	MIMAT0000265	-0.2283	7.79856	0.000156775
CCAR1	hsa-miR-221	MIMAT0000278	-0.1031	0.487901	0.00117997
CCAR1	hsa-miR-221	MIMAT0000278	-0.3852	0.487901	0.00117997
CCAR1	hsa-miR-222	MIMAT0000279	-0.1021	0.561799	0.000951226
CCAR1	hsa-miR-222	MIMAT0000279	-0.3852	0.561799	0.000951226
CCAR1	hsa-miR-23b	MIMAT0000418	-1.1198	0.76454	0.00672997
CCAR1	hsa-miR-23b	MIMAT0000418	-0.4564	0.76454	0.00672997
CCAR1	hsa-miR-132	MIMAT0000426	-0.3936	2.88112	0.0117019
CCAR1	hsa-miR-132	MIMAT0000426	-0.2047	2.88112	0.0117019
CCAR1	hsa-miR-138	MIMAT0000430	-0.2264	3.75798	0.00540323
CCAR1	hsa-miR-138	MIMAT0000430	-0.1139	3.75798	0.00540323
CCAR1	hsa-miR-140-5p	MIMAT0000431	-0.1579	2.57819	0.0345957
CCAR1	hsa-miR-141	MIMAT0000432	-0.1067	0.49216	0.0274624
CCAR1	hsa-miR-141	MIMAT0000432	-0.1031	0.49216	0.0274624
CCAR1	hsa-miR-152	MIMAT0000438	-0.2452	1.66479	0.0155553
CCAR1	hsa-miR-152	MIMAT0000438	-0.1243	1.66479	0.0155553
CCAR1	hsa-miR-200a	MIMAT0000682	-0.1067	0.481847	0.0144635
CCAR1	hsa-miR-200a	MIMAT0000682	-0.1031	0.481847	0.0144635
CCAR1	hsa-miR-301a	MIMAT0000688	-0.1125	0.3279	0.0189158
CCAR1	hsa-miR-301a	MIMAT0000688	-0.1182	0.3279	0.0189158
CCAR1	hsa-miR-130b	MIMAT0000691	-0.1125	0.631487	0.0467531
CCAR1	hsa-miR-130b	MIMAT0000691	-0.1139	0.631487	0.0467531
CCAR1	hsa-miR-363	MIMAT0000707	-0.1088	59.6487	4.67461e-05
CCAR1	hsa-miR-375	MIMAT0000728	-0.1893	2.61023	0.0081131
CCAR1	hsa-miR-196b	MIMAT0001080	-0.1333	0.11016	0.00822067
CCAR1	hsa-miR-20b	MIMAT0001413	-0.1098	1.93331	0.0299935
CCAR1	hsa-miR-485-5p	MIMAT0002175	-0.5947	1.6569	0.0224522
CCAR1	hsa-miR-485-5p	MIMAT0002175	-0.5805	1.6569	0.0224522
CCAR1	hsa-miR-485-5p	MIMAT0002175	-0.2865	1.6569	0.0224522
CCAR1	hsa-miR-485-5p	MIMAT0002175	-0.3562	1.6569	0.0224522
CCAR1	hsa-miR-485-5p	MIMAT0002175	-0.3452	1.6569	0.0224522
CCAR1	hsa-miR-485-5p	MIMAT0002175	-0.148	1.6569	0.0224522
CCAR1	hsa-miR-495	MIMAT0002817	-0.2055	1.99568	0.022971
CCAR1	hsa-miR-495	MIMAT0002817	-0.1007	1.99568	0.022971
CCAR1	hsa-miR-495	MIMAT0002817	-0.5002	1.99568	0.022971
CCAR1	hsa-miR-495	MIMAT0002817	-0.1024	1.99568	0.022971
CCAR1	hsa-miR-181d	MIMAT0002821	-1.2743	0.503334	0.00227531
CCAR1	hsa-miR-181d	MIMAT0002821	-0.2495	0.503334	0.00227531
CCAR1	hsa-miR-181d	MIMAT0002821	-0.8223	0.503334	0.00227531
CCAR1	hsa-miR-320d	MIMAT0006764	-0.1294	0.845856	0.025145
CCDC117	hsa-miR-199a-3p	MIMAT0000232	-0.1394	2.54067	0.0150167
CCDC117	hsa-miR-148a*	MIMAT0004549	-0.7596	0.631349	0.0177315
CCDC117	hsa-miR-199b-3p	MIMAT0004563	-0.1394	2.48034	0.0180121
CCDC117	hsa-miR-424*	MIMAT0004749	-0.1041	2.59707	0.00243953
CCDC117	hsa-miR-409-5p	MIMAT0001638	-0.2338	2.63114	0.0190922
CCDC117	hsa-miR-409-3p	MIMAT0001639	-0.302	1.86168	0.00573307
CCDC117	hsa-miR-512-3p	MIMAT0002823	-0.1422	1.30308	0.0370099
CCDC117	hsa-miR-500*	MIMAT0002871	-0.2641	1.60353	0.0440335
CCDC117	hsa-miR-501-3p	MIMAT0004774	-0.1317	1.58963	0.026654
CCDC117	hsa-miR-502-3p	MIMAT0004775	-0.1317	1.63341	0.0378044
CCDC117	hsa-miR-455-3p	MIMAT0004784	-0.6955	1.76779	0.000155775
CCDC117	hsa-miR-625	MIMAT0003294	-0.2443	0.447984	0.00113352
CCDC117	hsa-miR-625	MIMAT0003294	-0.7388	0.447984	0.00113352
CCDC117	hsa-miR-885-5p	MIMAT0004947	-0.4661	0.0635193	0.000436002
CCDC117	hsa-miR-1270	MIMAT0005924	-0.3863	0.139558	0.000767738
CCDC117	hsa-miR-1270	MIMAT0005924	-0.739	0.139558	0.000767738
CCDC117	hsa-miR-664*	MIMAT0005948	-0.1938	1.53046	0.0297177
CCDC117	hsa-miR-378c	MIMAT0016847	-0.5684	0.795103	0.015346
CCDC117	hsa-miR-378c	MIMAT0016847	-0.3893	0.795103	0.015346
CCDC117	hsa-miR-4324	MIMAT0016876	-0.7931	0.580044	0.0100094
CCDC117	hsa-miR-27a	MIMAT0000084	-0.2063	0.737153	0.0186922
CCDC117	hsa-miR-197	MIMAT0000227	-0.2324	0.742894	0.037638
CCDC117	hsa-miR-30c	MIMAT0000244	-0.1018	0.673579	0.0272664
CCDC117	hsa-miR-30c	MIMAT0000244	-1.1689	0.673579	0.0272664
CCDC117	hsa-miR-30c	MIMAT0000244	-0.1348	0.673579	0.0272664
CCDC117	hsa-miR-23b	MIMAT0000418	-0.1017	0.76454	0.00672997
CCDC117	hsa-miR-27b	MIMAT0000419	-0.2063	0.523354	0.0130269
CCDC117	hsa-miR-132	MIMAT0000426	-0.1982	2.88112	0.0117019
CCDC117	hsa-miR-146a	MIMAT0000449	-0.2881	2.27379	0.00588594
CCDC117	hsa-miR-200c	MIMAT0000617	-0.4719	0.711193	0.0263645
CCDC117	hsa-miR-363	MIMAT0000707	-0.3166	59.6487	4.67461e-05
CCDC117	hsa-miR-429	MIMAT0001536	-0.4719	0.271401	0.022357
CCDC117	hsa-miR-181d	MIMAT0002821	-0.9248	0.503334	0.00227531
CCDC117	hsa-miR-421	MIMAT0003339	-0.5208	0.477183	0.0133248
CCDC124	hsa-miR-4299	MIMAT0016851	-0.1922	0.765875	0.0159196
CCDC124	hsa-miR-138	MIMAT0000430	-0.2603	3.75798	0.00540323
CCDC6	hsa-miR-24-2*	MIMAT0004497	-0.1364	0.667398	0.00331861
CCDC6	hsa-miR-28-3p	MIMAT0004502	-0.238	0.679417	0.0111011
CCDC6	hsa-miR-148a*	MIMAT0004549	-0.4934	0.631349	0.0177315
CCDC6	hsa-miR-148a*	MIMAT0004549	-0.1899	0.631349	0.0177315
CCDC6	hsa-miR-200b*	MIMAT0004571	-0.2172	0.57116	0.00537375
CCDC6	hsa-miR-143*	MIMAT0004599	-0.6189	7.14149	0.000275414
CCDC6	hsa-miR-200c*	MIMAT0004657	-0.9976	0.474461	0.0382064
CCDC6	hsa-miR-363*	MIMAT0003385	-0.1473	2.60537	0.00146363
CCDC6	hsa-miR-20b*	MIMAT0004752	-0.2416	4.56817	0.00675276
CCDC6	hsa-miR-409-5p	MIMAT0001638	-0.894	2.63114	0.0190922
CCDC6	hsa-miR-512-3p	MIMAT0002823	-0.9502	1.30308	0.0370099
CCDC6	hsa-miR-512-3p	MIMAT0002823	-0.5249	1.30308	0.0370099
CCDC6	hsa-miR-500*	MIMAT0002871	-1.1317	1.60353	0.0440335
CCDC6	hsa-miR-455-3p	MIMAT0004784	-0.1572	1.76779	0.000155775
CCDC6	hsa-miR-625	MIMAT0003294	-0.1098	0.447984	0.00113352
CCDC6	hsa-miR-654-3p	MIMAT0004814	-0.2486	4.07461	0.0458204
CCDC6	hsa-miR-297	MIMAT0004450	-0.2758	1.43512	0.0482028
CCDC6	hsa-miR-4299	MIMAT0016851	-0.3937	0.765875	0.0159196
CCDC6	hsa-miR-20a	MIMAT0000075	-0.4049	0.75442	0.0205886
CCDC6	hsa-miR-107	MIMAT0000104	-0.1611	0.837281	0.0211531
CCDC6	hsa-miR-148a	MIMAT0000243	-0.6393	0.483487	0.0164795
CCDC6	hsa-miR-30c	MIMAT0000244	-0.2664	0.673579	0.0272664
CCDC6	hsa-miR-139-5p	MIMAT0000250	-0.5062	7.2702	0.00040042
CCDC6	hsa-miR-203	MIMAT0000264	-0.179	0.721504	0.0156605
CCDC6	hsa-miR-203	MIMAT0000264	-0.1138	0.721504	0.0156605
CCDC6	hsa-miR-204	MIMAT0000265	-0.8463	7.79856	0.000156775
CCDC6	hsa-miR-221	MIMAT0000278	-0.1901	0.487901	0.00117997
CCDC6	hsa-miR-15b	MIMAT0000417	-0.2918	0.450137	0.00673093
CCDC6	hsa-miR-15b	MIMAT0000417	-0.5324	0.450137	0.00673093
CCDC6	hsa-miR-23b	MIMAT0000418	-0.9991	0.76454	0.00672997
CCDC6	hsa-miR-138	MIMAT0000430	-0.1167	3.75798	0.00540323
CCDC6	hsa-miR-141	MIMAT0000432	-0.7046	0.49216	0.0274624
CCDC6	hsa-miR-143	MIMAT0000435	-0.1542	3.2564	0.000204843
CCDC6	hsa-miR-152	MIMAT0000438	-0.6393	1.66479	0.0155553
CCDC6	hsa-miR-146a	MIMAT0000449	-0.3966	2.27379	0.00588594
CCDC6	hsa-miR-146a	MIMAT0000449	-0.4895	2.27379	0.00588594
CCDC6	hsa-miR-149	MIMAT0000450	-0.6538	0.29096	0.00111627
CCDC6	hsa-miR-106b	MIMAT0000680	-0.4049	0.764458	0.0250522
CCDC6	hsa-miR-200a	MIMAT0000682	-0.7083	0.481847	0.0144635
CCDC6	hsa-miR-301a	MIMAT0000688	-0.3404	0.3279	0.0189158
CCDC6	hsa-miR-130b	MIMAT0000691	-0.3193	0.631487	0.0467531
CCDC6	hsa-miR-363	MIMAT0000707	-0.2531	59.6487	4.67461e-05
CCDC6	hsa-miR-20b	MIMAT0001413	-0.4049	1.93331	0.0299935
CCDC6	hsa-miR-495	MIMAT0002817	-0.3669	1.99568	0.022971
CCDC6	hsa-miR-181d	MIMAT0002821	-0.2559	0.503334	0.00227531
CCNDBP1	hsa-miR-200b*	MIMAT0004571	-0.2485	0.57116	0.00537375
CCNDBP1	hsa-miR-200b*	MIMAT0004571	-0.2275	0.57116	0.00537375
CCNDBP1	hsa-miR-200b*	MIMAT0004571	-0.1134	0.57116	0.00537375
CCNDBP1	hsa-miR-200c*	MIMAT0004657	-0.2463	0.474461	0.0382064
CCNDBP1	hsa-miR-200c*	MIMAT0004657	-0.2255	0.474461	0.0382064
CCNDBP1	hsa-miR-200c*	MIMAT0004657	-0.1123	0.474461	0.0382064
CCNDBP1	hsa-miR-409-3p	MIMAT0001639	-0.5032	1.86168	0.00573307
CCNDBP1	hsa-miR-409-3p	MIMAT0001639	-0.4698	1.86168	0.00573307
CCNDBP1	hsa-miR-409-3p	MIMAT0001639	-0.2621	1.86168	0.00573307
CCNDBP1	hsa-miR-500*	MIMAT0002871	-0.9847	1.60353	0.0440335
CCNDBP1	hsa-miR-664*	MIMAT0005948	-1.2041	1.53046	0.0297177
CCNDBP1	hsa-miR-664*	MIMAT0005948	-0.9455	1.53046	0.0297177
CCNDBP1	hsa-miR-664*	MIMAT0005948	-1.1861	1.53046	0.0297177
CCNDBP1	hsa-miR-664*	MIMAT0005948	-0.7557	1.53046	0.0297177
CCNDBP1	hsa-miR-664*	MIMAT0005948	-1.0074	1.53046	0.0297177
CCNDBP1	hsa-miR-4299	MIMAT0016851	-0.1579	0.765875	0.0159196
CCNDBP1	hsa-miR-4299	MIMAT0016851	-0.1422	0.765875	0.0159196
CCNDBP1	hsa-miR-20a	MIMAT0000075	-0.3359	0.75442	0.0205886
CCNDBP1	hsa-miR-20a	MIMAT0000075	-0.3066	0.75442	0.0205886
CCNDBP1	hsa-miR-20a	MIMAT0000075	-0.1853	0.75442	0.0205886
CCNDBP1	hsa-miR-20a	MIMAT0000075	-0.1576	0.75442	0.0205886
CCNDBP1	hsa-miR-22	MIMAT0000077	-0.4351	1.64348	0.0165897
CCNDBP1	hsa-miR-31	MIMAT0000089	-0.1629	0.295083	0.000370315
CCNDBP1	hsa-miR-31	MIMAT0000089	-0.1465	0.295083	0.000370315
CCNDBP1	hsa-miR-107	MIMAT0000104	-0.2712	0.837281	0.0211531
CCNDBP1	hsa-miR-204	MIMAT0000265	-0.3917	7.79856	0.000156775
CCNDBP1	hsa-miR-204	MIMAT0000265	-0.3592	7.79856	0.000156775
CCNDBP1	hsa-miR-204	MIMAT0000265	-0.1797	7.79856	0.000156775
CCNDBP1	hsa-miR-223	MIMAT0000280	-0.8792	3.38191	0.0285588
CCNDBP1	hsa-miR-223	MIMAT0000280	-0.8451	3.38191	0.0285588
CCNDBP1	hsa-miR-223	MIMAT0000280	-0.5783	3.38191	0.0285588
CCNDBP1	hsa-miR-143	MIMAT0000435	-0.1284	3.2564	0.000204843
CCNDBP1	hsa-miR-143	MIMAT0000435	-0.1152	3.2564	0.000204843
CCNDBP1	hsa-miR-127-3p	MIMAT0000446	-0.1617	1.82012	0.0428004
CCNDBP1	hsa-miR-146a	MIMAT0000449	-0.8871	2.27379	0.00588594
CCNDBP1	hsa-miR-200c	MIMAT0000617	-0.9842	0.711193	0.0263645
CCNDBP1	hsa-miR-200c	MIMAT0000617	-0.5072	0.711193	0.0263645
CCNDBP1	hsa-miR-200c	MIMAT0000617	-0.9503	0.711193	0.0263645
CCNDBP1	hsa-miR-200c	MIMAT0000617	-0.4736	0.711193	0.0263645
CCNDBP1	hsa-miR-200c	MIMAT0000617	-0.6858	0.711193	0.0263645
CCNDBP1	hsa-miR-200c	MIMAT0000617	-0.2647	0.711193	0.0263645
CCNDBP1	hsa-miR-106b	MIMAT0000680	-0.3387	0.764458	0.0250522
CCNDBP1	hsa-miR-106b	MIMAT0000680	-0.3092	0.764458	0.0250522
CCNDBP1	hsa-miR-106b	MIMAT0000680	-0.1853	0.764458	0.0250522
CCNDBP1	hsa-miR-106b	MIMAT0000680	-0.1592	0.764458	0.0250522
CCNDBP1	hsa-miR-375	MIMAT0000728	-0.3568	2.61023	0.0081131
CCNDBP1	hsa-miR-375	MIMAT0000728	-0.3262	2.61023	0.0081131
CCNDBP1	hsa-miR-375	MIMAT0000728	-0.2509	2.61023	0.0081131
CCNDBP1	hsa-miR-375	MIMAT0000728	-0.1691	2.61023	0.0081131
CCNDBP1	hsa-miR-425	MIMAT0003393	-0.7378	0.627952	0.00288967
CCNDBP1	hsa-miR-425	MIMAT0003393	-0.7014	0.627952	0.00288967
CCNDBP1	hsa-miR-425	MIMAT0003393	-0.4417	0.627952	0.00288967
CCNDBP1	hsa-miR-20b	MIMAT0001413	-0.3359	1.93331	0.0299935
CCNDBP1	hsa-miR-20b	MIMAT0001413	-0.3066	1.93331	0.0299935
CCNDBP1	hsa-miR-20b	MIMAT0001413	-0.1853	1.93331	0.0299935
CCNDBP1	hsa-miR-20b	MIMAT0001413	-0.1576	1.93331	0.0299935
CCNDBP1	hsa-miR-495	MIMAT0002817	-0.8443	1.99568	0.022971
CCNDBP1	hsa-miR-495	MIMAT0002817	-0.8094	1.99568	0.022971
CCNDBP1	hsa-miR-495	MIMAT0002817	-0.5422	1.99568	0.022971
CCNE1	hsa-miR-18a*	MIMAT0002891	-0.1057	0.56071	0.0070817
CCNE1	hsa-miR-224*	MIMAT0009198	-0.4641	2.56917	0.00234809
CCNE1	hsa-miR-129-3p	MIMAT0004605	-0.53	0.723405	0.0171166
CCNE1	hsa-miR-363*	MIMAT0003385	-0.1002	2.60537	0.00146363
CCNE1	hsa-miR-151-5p	MIMAT0004697	-0.1261	0.781489	0.0135948
CCNE1	hsa-miR-146b-3p	MIMAT0004766	-1.266	2.33406	0.00424211
CCNE1	hsa-miR-664*	MIMAT0005948	-0.1131	1.53046	0.0297177
CCNE1	hsa-miR-4299	MIMAT0016851	-0.4969	0.765875	0.0159196
CCNE1	hsa-miR-107	MIMAT0000104	-0.2784	0.837281	0.0211531
CCNE1	hsa-miR-107	MIMAT0000104	-0.274	0.837281	0.0211531
CCNE1	hsa-miR-10a	MIMAT0000253	-0.214	2.87602	0.0221917
CCNE1	hsa-miR-15b	MIMAT0000417	-1.2278	0.450137	0.00673093
CCNE1	hsa-miR-15b	MIMAT0000417	-0.7855	0.450137	0.00673093
CCNE1	hsa-miR-132	MIMAT0000426	-0.5829	2.88112	0.0117019
CCNE1	hsa-miR-138	MIMAT0000430	-0.7823	3.75798	0.00540323
CCNE1	hsa-miR-141	MIMAT0000432	-0.1227	0.49216	0.0274624
CCNE1	hsa-miR-200a	MIMAT0000682	-0.1227	0.481847	0.0144635
CCNE1	hsa-miR-181d	MIMAT0002821	-0.1207	0.503334	0.00227531
CCNE1	hsa-miR-181d	MIMAT0002821	-1.1207	0.503334	0.00227531
CCNE1	hsa-miR-503	MIMAT0002874	-0.2849	2.3154	0.000397892
CCNE1	hsa-miR-503	MIMAT0002874	-0.2802	2.3154	0.000397892
CD9	hsa-miR-486-3p	MIMAT0004762	-0.1556	3.75974	0.0177198
CD9	hsa-miR-625	MIMAT0003294	-0.649	0.447984	0.00113352
CD9	hsa-miR-449c	MIMAT0010251	-0.2308	2.15251	0.0240577
CD9	hsa-miR-4299	MIMAT0016851	-0.3456	0.765875	0.0159196
CD9	hsa-miR-107	MIMAT0000104	-0.1307	0.837281	0.0211531
CD9	hsa-miR-15b	MIMAT0000417	-0.7756	0.450137	0.00673093
CD9	hsa-miR-15b	MIMAT0000417	-0.1324	0.450137	0.00673093
CD9	hsa-miR-200c	MIMAT0000617	-0.1864	0.711193	0.0263645
CD9	hsa-miR-301a	MIMAT0000688	-1.2792	0.3279	0.0189158
CD9	hsa-miR-363	MIMAT0000707	-0.1143	59.6487	4.67461e-05
CD9	hsa-miR-429	MIMAT0001536	-0.1882	0.271401	0.022357
CD9	hsa-miR-495	MIMAT0002817	-0.8988	1.99568	0.022971
CD9	hsa-miR-495	MIMAT0002817	-1.1443	1.99568	0.022971
CD9	hsa-miR-495	MIMAT0002817	-0.2474	1.99568	0.022971
CD9	hsa-miR-495	MIMAT0002817	-1.1807	1.99568	0.022971
CD9	hsa-miR-495	MIMAT0002817	-0.8364	1.99568	0.022971
CDH1	hsa-miR-143*	MIMAT0004599	-0.2114	7.14149	0.000275414
CDH1	hsa-miR-654-3p	MIMAT0004814	-0.1435	4.07461	0.0458204
CDH1	hsa-miR-22	MIMAT0000077	-0.342	1.64348	0.0165897
CDH1	hsa-miR-197	MIMAT0000227	-0.1756	0.742894	0.037638
CDH1	hsa-miR-148a	MIMAT0000243	-0.7785	0.483487	0.0164795
CDH1	hsa-miR-148a	MIMAT0000243	-0.2613	0.483487	0.0164795
CDH1	hsa-miR-139-5p	MIMAT0000250	-0.5214	7.2702	0.00040042
CDH1	hsa-miR-139-5p	MIMAT0000250	-0.1357	7.2702	0.00040042
CDH1	hsa-miR-10a	MIMAT0000253	-0.1482	2.87602	0.0221917
CDH1	hsa-miR-23b	MIMAT0000418	-1.1446	0.76454	0.00672997
CDH1	hsa-miR-23b	MIMAT0000418	-0.6539	0.76454	0.00672997
CDH1	hsa-miR-143	MIMAT0000435	-0.4182	3.2564	0.000204843
CDH1	hsa-miR-146a	MIMAT0000449	-0.1085	2.27379	0.00588594
CDH1	hsa-miR-149	MIMAT0000450	-0.1053	0.29096	0.00111627
CDH1	hsa-miR-425	MIMAT0003393	-0.2623	0.627952	0.00288967
CDH1	hsa-miR-485-5p	MIMAT0002175	-0.1391	1.6569	0.0224522
CDH1	hsa-miR-495	MIMAT0002817	-0.6744	1.99568	0.022971
CDH1	hsa-miR-495	MIMAT0002817	-0.3982	1.99568	0.022971
CDH1	hsa-miR-495	MIMAT0002817	-0.188	1.99568	0.022971
CDH2	hsa-miR-31*	MIMAT0004504	-0.1057	0.139037	0.00132372
CDH2	hsa-miR-425*	MIMAT0001343	-0.1313	0.604132	0.0182188
CDH2	hsa-miR-485-3p	MIMAT0002176	-0.255	2.34933	0.0102409
CDH2	hsa-miR-500*	MIMAT0002871	-1.0296	1.60353	0.0440335
CDH2	hsa-miR-455-3p	MIMAT0004784	-0.1059	1.76779	0.000155775
CDH2	hsa-miR-4299	MIMAT0016851	-0.1188	0.765875	0.0159196
CDH2	hsa-miR-20a	MIMAT0000075	-0.2353	0.75442	0.0205886
CDH2	hsa-miR-197	MIMAT0000227	-0.1679	0.742894	0.037638
CDH2	hsa-miR-30c	MIMAT0000244	-0.2382	0.673579	0.0272664
CDH2	hsa-miR-30c	MIMAT0000244	-0.113	0.673579	0.0272664
CDH2	hsa-miR-139-5p	MIMAT0000250	-0.264	7.2702	0.00040042
CDH2	hsa-miR-139-5p	MIMAT0000250	-0.1676	7.2702	0.00040042
CDH2	hsa-miR-203	MIMAT0000264	-0.1451	0.721504	0.0156605
CDH2	hsa-miR-204	MIMAT0000265	-0.9048	7.79856	0.000156775
CDH2	hsa-miR-221	MIMAT0000278	-0.4581	0.487901	0.00117997
CDH2	hsa-miR-222	MIMAT0000279	-0.4681	0.561799	0.000951226
CDH2	hsa-miR-223	MIMAT0000280	-0.1579	3.38191	0.0285588
CDH2	hsa-miR-1	MIMAT0000416	-0.1507	0.698268	0.0235818
CDH2	hsa-miR-145	MIMAT0000437	-1.0722	3.27466	0.00258878
CDH2	hsa-miR-127-3p	MIMAT0000446	-0.1005	1.82012	0.0428004
CDH2	hsa-miR-149	MIMAT0000450	-1.02	0.29096	0.00111627
CDH2	hsa-miR-150	MIMAT0000451	-0.1025	6.02742	0.000142543
CDH2	hsa-miR-200c	MIMAT0000617	-0.2765	0.711193	0.0263645
CDH2	hsa-miR-106b	MIMAT0000680	-0.2332	0.764458	0.0250522
CDH2	hsa-miR-130b	MIMAT0000691	-0.1576	0.631487	0.0467531
CDH2	hsa-miR-20b	MIMAT0001413	-0.2353	1.93331	0.0299935
CDH2	hsa-miR-429	MIMAT0001536	-0.2765	0.271401	0.022357
CDH2	hsa-miR-495	MIMAT0002817	-1.2478	1.99568	0.022971
CDH2	hsa-miR-320d	MIMAT0006764	-0.7301	0.845856	0.025145
CDH2	hsa-miR-320d	MIMAT0006764	-0.2459	0.845856	0.025145
CDH6	hsa-miR-24-2*	MIMAT0004497	-0.6293	0.667398	0.00331861
CDH6	hsa-miR-148a*	MIMAT0004549	-0.4155	0.631349	0.0177315
CDH6	hsa-miR-363*	MIMAT0003385	-1.2485	2.60537	0.00146363
CDH6	hsa-miR-409-3p	MIMAT0001639	-0.8677	1.86168	0.00573307
CDH6	hsa-miR-485-3p	MIMAT0002176	-0.3152	2.34933	0.0102409
CDH6	hsa-miR-675*	MIMAT0006790	-0.1361	5.31069	0.00211502
CDH6	hsa-miR-885-5p	MIMAT0004947	-0.2758	0.0635193	0.000436002
CDH6	hsa-miR-297	MIMAT0004450	-0.1308	1.43512	0.0482028
CDH6	hsa-miR-30c	MIMAT0000244	-0.1545	0.673579	0.0272664
CDH6	hsa-miR-203	MIMAT0000264	-0.4089	0.721504	0.0156605
CDH6	hsa-miR-203	MIMAT0000264	-0.1219	0.721504	0.0156605
CDH6	hsa-miR-203	MIMAT0000264	-0.9926	0.721504	0.0156605
CDH6	hsa-miR-23b	MIMAT0000418	-0.1005	0.76454	0.00672997
CDH6	hsa-miR-149	MIMAT0000450	-0.4112	0.29096	0.00111627
CDH6	hsa-miR-200c	MIMAT0000617	-1.1248	0.711193	0.0263645
CDH6	hsa-miR-200c	MIMAT0000617	-0.1938	0.711193	0.0263645
CDH6	hsa-miR-425	MIMAT0003393	-1.1065	0.627952	0.00288967
CDH6	hsa-miR-425	MIMAT0003393	-0.1222	0.627952	0.00288967
CDH6	hsa-miR-429	MIMAT0001536	-1.1226	0.271401	0.022357
CDH6	hsa-miR-429	MIMAT0001536	-0.1938	0.271401	0.022357
CDH6	hsa-miR-485-5p	MIMAT0002175	-0.2522	1.6569	0.0224522
CDH6	hsa-miR-495	MIMAT0002817	-1.0553	1.99568	0.022971
CDH6	hsa-miR-495	MIMAT0002817	-0.8876	1.99568	0.022971
CDH6	hsa-miR-487b	MIMAT0003180	-0.7801	2.24478	0.00816276
CDK16	hsa-miR-140-3p	MIMAT0004597	-0.8193	3.27852	0.00218302
CDK16	hsa-miR-143*	MIMAT0004599	-0.2434	7.14149	0.000275414
CDK16	hsa-miR-363*	MIMAT0003385	-0.1222	2.60537	0.00146363
CDK16	hsa-miR-485-3p	MIMAT0002176	-1.0115	2.34933	0.0102409
CDK16	hsa-miR-486-3p	MIMAT0004762	-0.5971	3.75974	0.0177198
CDK16	hsa-miR-146b-3p	MIMAT0004766	-0.147	2.33406	0.00424211
CDK16	hsa-miR-654-3p	MIMAT0004814	-0.1797	4.07461	0.0458204
CDK16	hsa-miR-449c	MIMAT0010251	-0.4406	2.15251	0.0240577
CDK16	hsa-miR-4299	MIMAT0016851	-0.7673	0.765875	0.0159196
CDK16	hsa-miR-4324	MIMAT0016876	-0.1378	0.580044	0.0100094
CDK16	hsa-miR-197	MIMAT0000227	-0.5011	0.742894	0.037638
CDK16	hsa-miR-148a	MIMAT0000243	-0.4653	0.483487	0.0164795
CDK16	hsa-miR-223	MIMAT0000280	-0.1205	3.38191	0.0285588
CDK16	hsa-miR-15b	MIMAT0000417	-0.2888	0.450137	0.00673093
CDK16	hsa-miR-141	MIMAT0000432	-0.1514	0.49216	0.0274624
CDK16	hsa-miR-200c	MIMAT0000617	-0.3529	0.711193	0.0263645
CDK16	hsa-miR-200a	MIMAT0000682	-0.1499	0.481847	0.0144635
CDK16	hsa-miR-299-3p	MIMAT0000687	-0.1697	1.45042	0.0200617
CDK16	hsa-miR-363	MIMAT0000707	-0.6121	59.6487	4.67461e-05
CDK16	hsa-miR-363	MIMAT0000707	-0.2231	59.6487	4.67461e-05
CDK16	hsa-miR-328	MIMAT0000752	-0.513	1.49612	0.0223531
CDK16	hsa-miR-429	MIMAT0001536	-0.3529	0.271401	0.022357
CDK16	hsa-miR-495	MIMAT0002817	-1.2593	1.99568	0.022971
CDK16	hsa-miR-495	MIMAT0002817	-0.3211	1.99568	0.022971
CDK16	hsa-miR-421	MIMAT0003339	-1.165	0.477183	0.0133248
CDKN2A	hsa-miR-18a*	MIMAT0002891	-0.116	0.56071	0.0070817
CDKN2A	hsa-miR-18a*	MIMAT0002891	-0.189	0.56071	0.0070817
CDKN2A	hsa-miR-224*	MIMAT0009198	-0.1265	2.56917	0.00234809
CDKN2A	hsa-miR-224*	MIMAT0009198	-0.1605	2.56917	0.00234809
CDKN2A	hsa-miR-224*	MIMAT0009198	-0.1491	2.56917	0.00234809
CDKN2A	hsa-miR-196b*	MIMAT0009201	-0.6629	0.53992	0.00498515
CDKN2A	hsa-miR-196b*	MIMAT0009201	-0.751	0.53992	0.00498515
CDKN2A	hsa-miR-196b*	MIMAT0009201	-0.7254	0.53992	0.00498515
CDKN2A	hsa-miR-146b-3p	MIMAT0004766	-0.1274	2.33406	0.00424211
CDKN2A	hsa-miR-146b-3p	MIMAT0004766	-0.1194	2.33406	0.00424211
CDKN2A	hsa-miR-455-3p	MIMAT0004784	-0.1529	1.76779	0.000155775
CDKN2A	hsa-miR-625	MIMAT0003294	-0.6196	0.447984	0.00113352
CDKN2A	hsa-miR-625	MIMAT0003294	-0.7114	0.447984	0.00113352
CDKN2A	hsa-miR-625	MIMAT0003294	-0.6826	0.447984	0.00113352
CDKN2A	hsa-miR-654-3p	MIMAT0004814	-0.2049	4.07461	0.0458204
CDKN2A	hsa-miR-654-3p	MIMAT0004814	-0.2431	4.07461	0.0458204
CDKN2A	hsa-miR-23b	MIMAT0000418	-0.2859	0.76454	0.00672997
CDKN2AIP	hsa-miR-28-3p	MIMAT0004502	-0.2369	0.679417	0.0111011
CDKN2AIP	hsa-miR-199a-3p	MIMAT0000232	-0.2403	2.54067	0.0150167
CDKN2AIP	hsa-miR-199b-3p	MIMAT0004563	-0.2403	2.48034	0.0180121
CDKN2AIP	hsa-miR-224*	MIMAT0009198	-0.1037	2.56917	0.00234809
CDKN2AIP	hsa-miR-143*	MIMAT0004599	-0.1448	7.14149	0.000275414
CDKN2AIP	hsa-miR-675*	MIMAT0006790	-1.2319	5.31069	0.00211502
CDKN2AIP	hsa-miR-297	MIMAT0004450	-0.1788	1.43512	0.0482028
CDKN2AIP	hsa-miR-107	MIMAT0000104	-0.2969	0.837281	0.0211531
CDKN2AIP	hsa-miR-196a	MIMAT0000226	-0.1013	6.39462	0.00309226
CDKN2AIP	hsa-miR-197	MIMAT0000227	-0.6167	0.742894	0.037638
CDKN2AIP	hsa-miR-204	MIMAT0000265	-0.5346	7.79856	0.000156775
CDKN2AIP	hsa-miR-223	MIMAT0000280	-1.2671	3.38191	0.0285588
CDKN2AIP	hsa-miR-1	MIMAT0000416	-0.3411	0.698268	0.0235818
CDKN2AIP	hsa-miR-140-5p	MIMAT0000431	-0.1211	2.57819	0.0345957
CDKN2AIP	hsa-miR-126	MIMAT0000445	-0.4037	2.73089	0.00595112
CDKN2AIP	hsa-miR-146a	MIMAT0000449	-1.2355	2.27379	0.00588594
CDKN2AIP	hsa-miR-200c	MIMAT0000617	-0.8301	0.711193	0.0263645
CDKN2AIP	hsa-miR-299-3p	MIMAT0000687	-0.2123	1.45042	0.0200617
CDKN2AIP	hsa-miR-301a	MIMAT0000688	-0.1738	0.3279	0.0189158
CDKN2AIP	hsa-miR-130b	MIMAT0000691	-0.1789	0.631487	0.0467531
CDKN2AIP	hsa-miR-196b	MIMAT0001080	-0.1024	0.11016	0.00822067
CDKN2AIP	hsa-miR-429	MIMAT0001536	-0.8301	0.271401	0.022357
CDKN2AIP	hsa-miR-181d	MIMAT0002821	-1.1638	0.503334	0.00227531
CDKN2AIP	hsa-miR-181d	MIMAT0002821	-0.2532	0.503334	0.00227531
CDKN2AIP	hsa-miR-487b	MIMAT0003180	-0.9647	2.24478	0.00816276
CDKN2AIP	hsa-miR-421	MIMAT0003339	-0.1538	0.477183	0.0133248
CDYL	hsa-miR-199a-3p	MIMAT0000232	-0.116	2.54067	0.0150167
CDYL	hsa-miR-148a*	MIMAT0004549	-0.2047	0.631349	0.0177315
CDYL	hsa-miR-199b-3p	MIMAT0004563	-0.116	2.48034	0.0180121
CDYL	hsa-miR-143*	MIMAT0004599	-0.1745	7.14149	0.000275414
CDYL	hsa-miR-20b*	MIMAT0004752	-0.1813	4.56817	0.00675276
CDYL	hsa-miR-20b*	MIMAT0004752	-0.1661	4.56817	0.00675276
CDYL	hsa-miR-409-3p	MIMAT0001639	-1.2276	1.86168	0.00573307
CDYL	hsa-miR-485-3p	MIMAT0002176	-1.2055	2.34933	0.0102409
CDYL	hsa-miR-485-3p	MIMAT0002176	-0.1256	2.34933	0.0102409
CDYL	hsa-miR-486-3p	MIMAT0004762	-0.1291	3.75974	0.0177198
CDYL	hsa-miR-654-3p	MIMAT0004814	-0.5111	4.07461	0.0458204
CDYL	hsa-miR-449c	MIMAT0010251	-1.1011	2.15251	0.0240577
CDYL	hsa-miR-664*	MIMAT0005948	-0.2859	1.53046	0.0297177
CDYL	hsa-miR-4299	MIMAT0016851	-0.4491	0.765875	0.0159196
CDYL	hsa-miR-27a	MIMAT0000084	-0.368	0.737153	0.0186922
CDYL	hsa-miR-27a	MIMAT0000084	-0.1007	0.737153	0.0186922
CDYL	hsa-miR-196a	MIMAT0000226	-1.258	6.39462	0.00309226
CDYL	hsa-miR-30c	MIMAT0000244	-0.3131	0.673579	0.0272664
CDYL	hsa-miR-139-5p	MIMAT0000250	-0.6786	7.2702	0.00040042
CDYL	hsa-miR-139-5p	MIMAT0000250	-0.2002	7.2702	0.00040042
CDYL	hsa-miR-139-5p	MIMAT0000250	-0.1563	7.2702	0.00040042
CDYL	hsa-miR-203	MIMAT0000264	-0.1148	0.721504	0.0156605
CDYL	hsa-miR-204	MIMAT0000265	-0.7205	7.79856	0.000156775
CDYL	hsa-miR-223	MIMAT0000280	-0.2314	3.38191	0.0285588
CDYL	hsa-miR-223	MIMAT0000280	-1.3414	3.38191	0.0285588
CDYL	hsa-miR-27b	MIMAT0000419	-0.368	0.523354	0.0130269
CDYL	hsa-miR-27b	MIMAT0000419	-0.1007	0.523354	0.0130269
CDYL	hsa-miR-140-5p	MIMAT0000431	-0.559	2.57819	0.0345957
CDYL	hsa-miR-145	MIMAT0000437	-0.2433	3.27466	0.00258878
CDYL	hsa-miR-200c	MIMAT0000617	-0.8991	0.711193	0.0263645
CDYL	hsa-miR-200c	MIMAT0000617	-1.0441	0.711193	0.0263645
CDYL	hsa-miR-196b	MIMAT0001080	-1.258	0.11016	0.00822067
CDYL	hsa-miR-429	MIMAT0001536	-1.0441	0.271401	0.022357
CDYL	hsa-miR-429	MIMAT0001536	-0.8991	0.271401	0.022357
CDYL	hsa-miR-451	MIMAT0001631	-1.3282	20.6197	0.00311143
CDYL	hsa-miR-486-5p	MIMAT0002177	-0.1335	13.6484	0.000163418
CDYL	hsa-miR-486-5p	MIMAT0002177	-0.2111	13.6484	0.000163418
CDYL	hsa-miR-495	MIMAT0002817	-0.7242	1.99568	0.022971
CDYL	hsa-miR-181d	MIMAT0002821	-1.2203	0.503334	0.00227531
CELSR1	hsa-miR-342-5p	MIMAT0004694	-0.1116	1.39682	0.00956327
CELSR1	hsa-miR-486-3p	MIMAT0004762	-0.35	3.75974	0.0177198
CELSR1	hsa-miR-500*	MIMAT0002871	-0.3248	1.60353	0.0440335
CELSR1	hsa-miR-654-3p	MIMAT0004814	-0.3583	4.07461	0.0458204
CELSR1	hsa-miR-148a	MIMAT0000243	-0.7174	0.483487	0.0164795
CELSR1	hsa-miR-139-5p	MIMAT0000250	-0.1467	7.2702	0.00040042
CELSR1	hsa-miR-10a	MIMAT0000253	-0.1004	2.87602	0.0221917
CELSR1	hsa-miR-221	MIMAT0000278	-0.3264	0.487901	0.00117997
CELSR1	hsa-miR-23b	MIMAT0000418	-0.1917	0.76454	0.00672997
CELSR1	hsa-miR-132	MIMAT0000426	-0.1539	2.88112	0.0117019
CELSR1	hsa-miR-141	MIMAT0000432	-0.1016	0.49216	0.0274624
CELSR1	hsa-miR-145	MIMAT0000437	-0.191	3.27466	0.00258878
CELSR1	hsa-miR-152	MIMAT0000438	-0.732	1.66479	0.0155553
CELSR1	hsa-miR-301a	MIMAT0000688	-0.2387	0.3279	0.0189158
CELSR1	hsa-miR-130b	MIMAT0000691	-0.2224	0.631487	0.0467531
CELSR1	hsa-miR-451	MIMAT0001631	-0.4082	20.6197	0.00311143
CFDP1	hsa-miR-200c*	MIMAT0004657	-0.4126	0.474461	0.0382064
CFDP1	hsa-miR-664*	MIMAT0005948	-0.1109	1.53046	0.0297177
CFDP1	hsa-miR-4324	MIMAT0016876	-1.0759	0.580044	0.0100094
CFDP1	hsa-miR-20a	MIMAT0000075	-0.4851	0.75442	0.0205886
CFDP1	hsa-miR-27a	MIMAT0000084	-0.1107	0.737153	0.0186922
CFDP1	hsa-miR-107	MIMAT0000104	-0.8088	0.837281	0.0211531
CFDP1	hsa-miR-107	MIMAT0000104	-0.113	0.837281	0.0211531
CFDP1	hsa-miR-30c	MIMAT0000244	-0.8483	0.673579	0.0272664
CFDP1	hsa-miR-30c	MIMAT0000244	-0.8878	0.673579	0.0272664
CFDP1	hsa-miR-221	MIMAT0000278	-0.9368	0.487901	0.00117997
CFDP1	hsa-miR-15b	MIMAT0000417	-0.8916	0.450137	0.00673093
CFDP1	hsa-miR-15b	MIMAT0000417	-0.1723	0.450137	0.00673093
CFDP1	hsa-miR-23b	MIMAT0000418	-0.5717	0.76454	0.00672997
CFDP1	hsa-miR-27b	MIMAT0000419	-0.1107	0.523354	0.0130269
CFDP1	hsa-miR-141	MIMAT0000432	-1.0786	0.49216	0.0274624
CFDP1	hsa-miR-146a	MIMAT0000449	-0.1008	2.27379	0.00588594
CFDP1	hsa-miR-106b	MIMAT0000680	-0.4851	0.764458	0.0250522
CFDP1	hsa-miR-200a	MIMAT0000682	-1.0786	0.481847	0.0144635
CFDP1	hsa-miR-363	MIMAT0000707	-0.1193	59.6487	4.67461e-05
CFDP1	hsa-miR-20b	MIMAT0001413	-0.4851	1.93331	0.0299935
CGN	hsa-miR-143*	MIMAT0004599	-0.1864	7.14149	0.000275414
CGN	hsa-miR-486-3p	MIMAT0004762	-0.1213	3.75974	0.0177198
CGN	hsa-miR-654-3p	MIMAT0004814	-0.3466	4.07461	0.0458204
CGN	hsa-miR-139-5p	MIMAT0000250	-0.1381	7.2702	0.00040042
CGN	hsa-miR-203	MIMAT0000264	-0.3735	0.721504	0.0156605
CGN	hsa-miR-15b	MIMAT0000417	-0.1046	0.450137	0.00673093
CGN	hsa-miR-143	MIMAT0000435	-0.1831	3.2564	0.000204843
CGN	hsa-miR-320d	MIMAT0006764	-0.2135	0.845856	0.025145
CGN	hsa-miR-320d	MIMAT0006764	-0.15	0.845856	0.025145
CHCHD7	hsa-miR-148a*	MIMAT0004549	-0.4918	0.631349	0.0177315
CHCHD7	hsa-miR-148a*	MIMAT0004549	-0.5192	0.631349	0.0177315
CHCHD7	hsa-miR-200b*	MIMAT0004571	-0.7036	0.57116	0.00537375
CHCHD7	hsa-miR-200b*	MIMAT0004571	-0.7329	0.57116	0.00537375
CHCHD7	hsa-miR-449c	MIMAT0010251	-0.327	2.15251	0.0240577
CHCHD7	hsa-miR-449c	MIMAT0010251	-0.1273	2.15251	0.0240577
CHCHD7	hsa-miR-449c	MIMAT0010251	-0.3489	2.15251	0.0240577
CHCHD7	hsa-miR-885-5p	MIMAT0004947	-0.4018	0.0635193	0.000436002
CHCHD7	hsa-miR-885-5p	MIMAT0004947	-0.4266	0.0635193	0.000436002
CHCHD7	hsa-miR-297	MIMAT0004450	-0.1077	1.43512	0.0482028
CHCHD7	hsa-miR-297	MIMAT0004450	-0.1166	1.43512	0.0482028
CHCHD7	hsa-miR-4324	MIMAT0016876	-0.1204	0.580044	0.0100094
CHCHD7	hsa-miR-4324	MIMAT0016876	-0.2567	0.580044	0.0100094
CHCHD7	hsa-miR-4324	MIMAT0016876	-0.1313	0.580044	0.0100094
CHCHD7	hsa-miR-4324	MIMAT0016876	-0.2751	0.580044	0.0100094
CHCHD7	hsa-miR-27a	MIMAT0000084	-0.2637	0.737153	0.0186922
CHCHD7	hsa-miR-27a	MIMAT0000084	-0.2825	0.737153	0.0186922
CHCHD7	hsa-miR-107	MIMAT0000104	-0.7403	0.837281	0.0211531
CHCHD7	hsa-miR-107	MIMAT0000104	-0.7693	0.837281	0.0211531
CHCHD7	hsa-miR-197	MIMAT0000227	-0.3645	0.742894	0.037638
CHCHD7	hsa-miR-197	MIMAT0000227	-0.3879	0.742894	0.037638
CHCHD7	hsa-miR-30c	MIMAT0000244	-0.2104	0.673579	0.0272664
CHCHD7	hsa-miR-30c	MIMAT0000244	-0.1482	0.673579	0.0272664
CHCHD7	hsa-miR-203	MIMAT0000264	-0.204	0.721504	0.0156605
CHCHD7	hsa-miR-203	MIMAT0000264	-0.2194	0.721504	0.0156605
CHCHD7	hsa-miR-221	MIMAT0000278	-0.1262	0.487901	0.00117997
CHCHD7	hsa-miR-221	MIMAT0000278	-0.1364	0.487901	0.00117997
CHCHD7	hsa-miR-222	MIMAT0000279	-0.1317	0.561799	0.000951226
CHCHD7	hsa-miR-222	MIMAT0000279	-0.1422	0.561799	0.000951226
CHCHD7	hsa-miR-27b	MIMAT0000419	-0.2637	0.523354	0.0130269
CHCHD7	hsa-miR-27b	MIMAT0000419	-0.2825	0.523354	0.0130269
CHCHD7	hsa-miR-141	MIMAT0000432	-0.1734	0.49216	0.0274624
CHCHD7	hsa-miR-200a	MIMAT0000682	-0.1751	0.481847	0.0144635
CHCHD7	hsa-miR-486-5p	MIMAT0002177	-0.7541	13.6484	0.000163418
CHCHD7	hsa-miR-486-5p	MIMAT0002177	-0.783	13.6484	0.000163418
CHCHD7	hsa-miR-495	MIMAT0002817	-0.6241	1.99568	0.022971
CHCHD7	hsa-miR-495	MIMAT0002817	-0.6533	1.99568	0.022971
CHCHD7	hsa-miR-181d	MIMAT0002821	-1.0551	0.503334	0.00227531
CHCHD7	hsa-miR-181d	MIMAT0002821	-0.6427	0.503334	0.00227531
CHCHD7	hsa-miR-181d	MIMAT0002821	-0.1743	0.503334	0.00227531
CHCHD7	hsa-miR-181d	MIMAT0002821	-0.672	0.503334	0.00227531
[truncated: 9,906 more rows]
