# Supplementary material for: Evidence for the importance of post-transcriptional regulatory changes in ovarian cancer progression and the contribution of miRNAs
Source: Sci Rep. 2017 Aug 15;7:8171. doi: 10.1038/s41598-017-08502-z (PMC5557889; doi:10.1038/s41598-017-08502-z)
Supplement: Supplementary file 9 — Supplementary Table 9 [file 41598_2017_8502_MOESM9_ESM.xlsx]

## Sheet: Supplementary Table 9
Supplementary Table 9. Up-regulated (p < 0.05 and fc > 1.5) miRNAs in the OM sample and their target genes in the NC-D group (fc=1.5)
OV: ovarian cancer
OM: omental cancer
Gene symbol	Targeting miRNA	miRNA annotation	mirSVR score	miRNA fold change (OM/OV)	miRNA p-value
AACS	hsa-miR-664*	MIMAT0005948	-0.1314	1.53046	0.0297177
AACS	hsa-miR-664*	MIMAT0005948	-0.1301	1.53046	0.0297177
ADO	hsa-miR-664*	MIMAT0005948	-0.1951	1.53046	0.0297177
ADO	hsa-miR-664*	MIMAT0005948	-0.5624	1.53046	0.0297177
ADPRHL2	hsa-miR-664*	MIMAT0005948	-0.8447	1.53046	0.0297177
AK2	hsa-miR-664*	MIMAT0005948	-0.684	1.53046	0.0297177
ANK3	hsa-miR-664*	MIMAT0005948	-0.2479	1.53046	0.0297177
ANKRD28	hsa-miR-664*	MIMAT0005948	-0.4396	1.53046	0.0297177
ARHGAP29	hsa-miR-664*	MIMAT0005948	-0.4264	1.53046	0.0297177
BCAM	hsa-miR-664*	MIMAT0005948	-0.1948	1.53046	0.0297177
BCL10	hsa-miR-664*	MIMAT0005948	-0.8022	1.53046	0.0297177
BPNT1	hsa-miR-664*	MIMAT0005948	-0.174	1.53046	0.0297177
BPTF	hsa-miR-664*	MIMAT0005948	-0.1086	1.53046	0.0297177
C11orf73	hsa-miR-664*	MIMAT0005948	-0.1618	1.53046	0.0297177
CASP8	hsa-miR-664*	MIMAT0005948	-0.2696	1.53046	0.0297177
CCDC117	hsa-miR-664*	MIMAT0005948	-0.1938	1.53046	0.0297177
CCNDBP1	hsa-miR-664*	MIMAT0005948	-1.2041	1.53046	0.0297177
CCNDBP1	hsa-miR-664*	MIMAT0005948	-0.9455	1.53046	0.0297177
CCNDBP1	hsa-miR-664*	MIMAT0005948	-1.1861	1.53046	0.0297177
CCNDBP1	hsa-miR-664*	MIMAT0005948	-0.7557	1.53046	0.0297177
CCNDBP1	hsa-miR-664*	MIMAT0005948	-1.0074	1.53046	0.0297177
CCNE1	hsa-miR-664*	MIMAT0005948	-0.1131	1.53046	0.0297177
CDYL	hsa-miR-664*	MIMAT0005948	-0.2859	1.53046	0.0297177
CFDP1	hsa-miR-664*	MIMAT0005948	-0.1109	1.53046	0.0297177
DAK	hsa-miR-664*	MIMAT0005948	-0.404	1.53046	0.0297177
DAP	hsa-miR-664*	MIMAT0005948	-0.216	1.53046	0.0297177
DAP	hsa-miR-664*	MIMAT0005948	-0.261	1.53046	0.0297177
DSC2	hsa-miR-664*	MIMAT0005948	-0.1579	1.53046	0.0297177
DSC2	hsa-miR-664*	MIMAT0005948	-0.1805	1.53046	0.0297177
DUSP12	hsa-miR-664*	MIMAT0005948	-0.201	1.53046	0.0297177
EEFSEC	hsa-miR-664*	MIMAT0005948	-0.1131	1.53046	0.0297177
EEFSEC	hsa-miR-664*	MIMAT0005948	-0.1028	1.53046	0.0297177
ENSA	hsa-miR-664*	MIMAT0005948	-0.2522	1.53046	0.0297177
ENSA	hsa-miR-664*	MIMAT0005948	-0.1781	1.53046	0.0297177
ERCC4	hsa-miR-664*	MIMAT0005948	-0.3661	1.53046	0.0297177
FAM192A	hsa-miR-664*	MIMAT0005948	-0.9204	1.53046	0.0297177
FBXW8	hsa-miR-664*	MIMAT0005948	-0.2069	1.53046	0.0297177
GFM1	hsa-miR-664*	MIMAT0005948	-0.2108	1.53046	0.0297177
GPRC5B	hsa-miR-664*	MIMAT0005948	-0.4679	1.53046	0.0297177
HLTF	hsa-miR-664*	MIMAT0005948	-0.3915	1.53046	0.0297177
HLTF	hsa-miR-664*	MIMAT0005948	-0.563	1.53046	0.0297177
HMGN5	hsa-miR-664*	MIMAT0005948	-0.4777	1.53046	0.0297177
HN1L	hsa-miR-664*	MIMAT0005948	-0.4978	1.53046	0.0297177
HN1L	hsa-miR-664*	MIMAT0005948	-0.5492	1.53046	0.0297177
HN1L	hsa-miR-664*	MIMAT0005948	-0.5965	1.53046	0.0297177
IDH1	hsa-miR-664*	MIMAT0005948	-0.1946	1.53046	0.0297177
KDM3B	hsa-miR-664*	MIMAT0005948	-0.1147	1.53046	0.0297177
KHDRBS3	hsa-miR-664*	MIMAT0005948	-0.1076	1.53046	0.0297177
KIAA1143	hsa-miR-664*	MIMAT0005948	-0.1295	1.53046	0.0297177
KIAA1522	hsa-miR-664*	MIMAT0005948	-1.0677	1.53046	0.0297177
KPNA4	hsa-miR-664*	MIMAT0005948	-0.1483	1.53046	0.0297177
LIG3	hsa-miR-664*	MIMAT0005948	-0.7092	1.53046	0.0297177
LLGL2	hsa-miR-664*	MIMAT0005948	-1.2665	1.53046	0.0297177
LRRC16A	hsa-miR-664*	MIMAT0005948	-0.1709	1.53046	0.0297177
MBNL1	hsa-miR-664*	MIMAT0005948	-0.7212	1.53046	0.0297177
MBNL1	hsa-miR-664*	MIMAT0005948	-0.7149	1.53046	0.0297177
MGA	hsa-miR-664*	MIMAT0005948	-0.4875	1.53046	0.0297177
MGA	hsa-miR-664*	MIMAT0005948	-0.4723	1.53046	0.0297177
MLPH	hsa-miR-664*	MIMAT0005948	-0.1329	1.53046	0.0297177
MORF4L2	hsa-miR-664*	MIMAT0005948	-0.1546	1.53046	0.0297177
MRPS18A	hsa-miR-664*	MIMAT0005948	-0.1035	1.53046	0.0297177
MSL1	hsa-miR-664*	MIMAT0005948	-0.17	1.53046	0.0297177
NIPBL	hsa-miR-664*	MIMAT0005948	-0.5882	1.53046	0.0297177
NIPBL	hsa-miR-664*	MIMAT0005948	-0.6728	1.53046	0.0297177
NIPBL	hsa-miR-664*	MIMAT0005948	-0.4797	1.53046	0.0297177
NOM1	hsa-miR-664*	MIMAT0005948	-0.162	1.53046	0.0297177
NPR1	hsa-miR-664*	MIMAT0005948	-0.444	1.53046	0.0297177
OTUD6B	hsa-miR-664*	MIMAT0005948	-0.143	1.53046	0.0297177
OTUD6B	hsa-miR-664*	MIMAT0005948	-0.6971	1.53046	0.0297177
PAFAH1B2	hsa-miR-664*	MIMAT0005948	-0.1246	1.53046	0.0297177
PAFAH1B2	hsa-miR-664*	MIMAT0005948	-0.1667	1.53046	0.0297177
PAFAH1B2	hsa-miR-664*	MIMAT0005948	-0.7342	1.53046	0.0297177
PCF11	hsa-miR-664*	MIMAT0005948	-0.2298	1.53046	0.0297177
PEA15	hsa-miR-664*	MIMAT0005948	-0.293	1.53046	0.0297177
PEA15	hsa-miR-664*	MIMAT0005948	-0.2578	1.53046	0.0297177
PHACTR4	hsa-miR-664*	MIMAT0005948	-0.2151	1.53046	0.0297177
PHACTR4	hsa-miR-664*	MIMAT0005948	-0.1169	1.53046	0.0297177
PHACTR4	hsa-miR-664*	MIMAT0005948	-0.1204	1.53046	0.0297177
PHACTR4	hsa-miR-664*	MIMAT0005948	-0.5184	1.53046	0.0297177
PKN2	hsa-miR-664*	MIMAT0005948	-0.1011	1.53046	0.0297177
PKP3	hsa-miR-664*	MIMAT0005948	-0.2106	1.53046	0.0297177
PPA2	hsa-miR-664*	MIMAT0005948	-0.5093	1.53046	0.0297177
SCLY	hsa-miR-664*	MIMAT0005948	-0.4392	1.53046	0.0297177
SCRN1	hsa-miR-664*	MIMAT0005948	-0.1763	1.53046	0.0297177
SEPHS1	hsa-miR-664*	MIMAT0005948	-0.2319	1.53046	0.0297177
SPOCK2	hsa-miR-664*	MIMAT0005948	-0.2967	1.53046	0.0297177
STON2	hsa-miR-664*	MIMAT0005948	-0.5685	1.53046	0.0297177
SYNE2	hsa-miR-664*	MIMAT0005948	-1.2625	1.53046	0.0297177
SYNE2	hsa-miR-664*	MIMAT0005948	-0.2656	1.53046	0.0297177
TAF15	hsa-miR-664*	MIMAT0005948	-1.1331	1.53046	0.0297177
TAF15	hsa-miR-664*	MIMAT0005948	-0.4158	1.53046	0.0297177
TES	hsa-miR-664*	MIMAT0005948	-0.1683	1.53046	0.0297177
TGFB2	hsa-miR-664*	MIMAT0005948	-0.1335	1.53046	0.0297177
TGM2	hsa-miR-664*	MIMAT0005948	-0.5248	1.53046	0.0297177
TIMM8A	hsa-miR-664*	MIMAT0005948	-0.7181	1.53046	0.0297177
TNPO2	hsa-miR-664*	MIMAT0005948	-0.1028	1.53046	0.0297177
TPMT	hsa-miR-664*	MIMAT0005948	-0.2418	1.53046	0.0297177
TPX2	hsa-miR-664*	MIMAT0005948	-0.2061	1.53046	0.0297177
UMPS	hsa-miR-664*	MIMAT0005948	-0.1885	1.53046	0.0297177
UNK	hsa-miR-664*	MIMAT0005948	-0.1	1.53046	0.0297177
VPS13A	hsa-miR-664*	MIMAT0005948	-0.2248	1.53046	0.0297177
YTHDF3	hsa-miR-664*	MIMAT0005948	-0.1777	1.53046	0.0297177
AACS	hsa-miR-501-3p	MIMAT0004774	-0.1219	1.58963	0.026654
AACS	hsa-miR-501-3p	MIMAT0004774	-0.2179	1.58963	0.026654
AHCYL1	hsa-miR-501-3p	MIMAT0004774	-0.522	1.58963	0.026654
ANKRD28	hsa-miR-501-3p	MIMAT0004774	-0.1491	1.58963	0.026654
ANLN	hsa-miR-501-3p	MIMAT0004774	-0.4592	1.58963	0.026654
ANP32E	hsa-miR-501-3p	MIMAT0004774	-0.9516	1.58963	0.026654
ANP32E	hsa-miR-501-3p	MIMAT0004774	-0.9529	1.58963	0.026654
ARL8B	hsa-miR-501-3p	MIMAT0004774	-0.4077	1.58963	0.026654
ARL8B	hsa-miR-501-3p	MIMAT0004774	-0.4226	1.58963	0.026654
ARPC1A	hsa-miR-501-3p	MIMAT0004774	-1.1132	1.58963	0.026654
C1orf123	hsa-miR-501-3p	MIMAT0004774	-0.251	1.58963	0.026654
C8orf33	hsa-miR-501-3p	MIMAT0004774	-0.5381	1.58963	0.026654
C8orf33	hsa-miR-501-3p	MIMAT0004774	-0.4231	1.58963	0.026654
CCDC117	hsa-miR-501-3p	MIMAT0004774	-0.1317	1.58963	0.026654
CIT	hsa-miR-501-3p	MIMAT0004774	-1.272	1.58963	0.026654
CIT	hsa-miR-501-3p	MIMAT0004774	-0.1615	1.58963	0.026654
CMPK1	hsa-miR-501-3p	MIMAT0004774	-0.687	1.58963	0.026654
CTTN	hsa-miR-501-3p	MIMAT0004774	-0.2806	1.58963	0.026654
CTTN	hsa-miR-501-3p	MIMAT0004774	-0.3073	1.58963	0.026654
DIAPH1	hsa-miR-501-3p	MIMAT0004774	-0.3714	1.58963	0.026654
DIAPH1	hsa-miR-501-3p	MIMAT0004774	-0.3483	1.58963	0.026654
DSG2	hsa-miR-501-3p	MIMAT0004774	-0.1185	1.58963	0.026654
EIF4E	hsa-miR-501-3p	MIMAT0004774	-0.1394	1.58963	0.026654
ERCC4	hsa-miR-501-3p	MIMAT0004774	-0.1157	1.58963	0.026654
FAM120C	hsa-miR-501-3p	MIMAT0004774	-0.3692	1.58963	0.026654
FAM120C	hsa-miR-501-3p	MIMAT0004774	-0.4039	1.58963	0.026654
FNBP1L	hsa-miR-501-3p	MIMAT0004774	-0.4048	1.58963	0.026654
FNBP1L	hsa-miR-501-3p	MIMAT0004774	-0.6811	1.58963	0.026654
GRIPAP1	hsa-miR-501-3p	MIMAT0004774	-0.5984	1.58963	0.026654
HMGN3	hsa-miR-501-3p	MIMAT0004774	-0.2887	1.58963	0.026654
HMGN3	hsa-miR-501-3p	MIMAT0004774	-0.2925	1.58963	0.026654
HMGN3	hsa-miR-501-3p	MIMAT0004774	-0.2185	1.58963	0.026654
KIAA1522	hsa-miR-501-3p	MIMAT0004774	-0.1336	1.58963	0.026654
KIAA1522	hsa-miR-501-3p	MIMAT0004774	-0.3946	1.58963	0.026654
KPNA4	hsa-miR-501-3p	MIMAT0004774	-1.2654	1.58963	0.026654
LAS1L	hsa-miR-501-3p	MIMAT0004774	-0.8262	1.58963	0.026654
LDHA	hsa-miR-501-3p	MIMAT0004774	-0.1081	1.58963	0.026654
MBNL1	hsa-miR-501-3p	MIMAT0004774	-0.3964	1.58963	0.026654
MED10	hsa-miR-501-3p	MIMAT0004774	-0.4049	1.58963	0.026654
MLLT4	hsa-miR-501-3p	MIMAT0004774	-0.5076	1.58963	0.026654
MUT	hsa-miR-501-3p	MIMAT0004774	-0.6754	1.58963	0.026654
NDRG1	hsa-miR-501-3p	MIMAT0004774	-0.7139	1.58963	0.026654
NFX1	hsa-miR-501-3p	MIMAT0004774	-0.4994	1.58963	0.026654
NUP205	hsa-miR-501-3p	MIMAT0004774	-0.6029	1.58963	0.026654
OGT	hsa-miR-501-3p	MIMAT0004774	-0.7849	1.58963	0.026654
PCNA	hsa-miR-501-3p	MIMAT0004774	-0.8987	1.58963	0.026654
PDIA5	hsa-miR-501-3p	MIMAT0004774	-1.1034	1.58963	0.026654
PGK1	hsa-miR-501-3p	MIMAT0004774	-0.2093	1.58963	0.026654
PLS1	hsa-miR-501-3p	MIMAT0004774	-0.1807	1.58963	0.026654
PPA2	hsa-miR-501-3p	MIMAT0004774	-0.1323	1.58963	0.026654
PPID	hsa-miR-501-3p	MIMAT0004774	-0.1172	1.58963	0.026654
PSMB7	hsa-miR-501-3p	MIMAT0004774	-0.5845	1.58963	0.026654
RPRD1B	hsa-miR-501-3p	MIMAT0004774	-1.1521	1.58963	0.026654
RPRD1B	hsa-miR-501-3p	MIMAT0004774	-0.8178	1.58963	0.026654
SEPHS1	hsa-miR-501-3p	MIMAT0004774	-1.18	1.58963	0.026654
SERBP1	hsa-miR-501-3p	MIMAT0004774	-0.2037	1.58963	0.026654
SRGAP3	hsa-miR-501-3p	MIMAT0004774	-0.2645	1.58963	0.026654
SUMO1	hsa-miR-501-3p	MIMAT0004774	-1.1969	1.58963	0.026654
SYNE2	hsa-miR-501-3p	MIMAT0004774	-0.3411	1.58963	0.026654
SYNE2	hsa-miR-501-3p	MIMAT0004774	-0.2318	1.58963	0.026654
SYNE2	hsa-miR-501-3p	MIMAT0004774	-0.1889	1.58963	0.026654
TBCC	hsa-miR-501-3p	MIMAT0004774	-0.946	1.58963	0.026654
TBL1XR1	hsa-miR-501-3p	MIMAT0004774	-0.2443	1.58963	0.026654
TCEAL3	hsa-miR-501-3p	MIMAT0004774	-0.1132	1.58963	0.026654
TCEAL4	hsa-miR-501-3p	MIMAT0004774	-1.1984	1.58963	0.026654
TCEB3	hsa-miR-501-3p	MIMAT0004774	-0.1468	1.58963	0.026654
TES	hsa-miR-501-3p	MIMAT0004774	-0.1011	1.58963	0.026654
TGM2	hsa-miR-501-3p	MIMAT0004774	-0.7474	1.58963	0.026654
THOC3	hsa-miR-501-3p	MIMAT0004774	-0.1508	1.58963	0.026654
TIMM8A	hsa-miR-501-3p	MIMAT0004774	-0.4906	1.58963	0.026654
TP53RK	hsa-miR-501-3p	MIMAT0004774	-0.5292	1.58963	0.026654
TP53RK	hsa-miR-501-3p	MIMAT0004774	-0.6166	1.58963	0.026654
UBE2E2	hsa-miR-501-3p	MIMAT0004774	-0.5721	1.58963	0.026654
UBE2E2	hsa-miR-501-3p	MIMAT0004774	-0.4504	1.58963	0.026654
UBE2F	hsa-miR-501-3p	MIMAT0004774	-0.1165	1.58963	0.026654
UBE2F	hsa-miR-501-3p	MIMAT0004774	-0.1373	1.58963	0.026654
UBE2H	hsa-miR-501-3p	MIMAT0004774	-1.1816	1.58963	0.026654
UBE2Z	hsa-miR-501-3p	MIMAT0004774	-0.1115	1.58963	0.026654
UBXN7	hsa-miR-501-3p	MIMAT0004774	-0.3483	1.58963	0.026654
UNK	hsa-miR-501-3p	MIMAT0004774	-0.1418	1.58963	0.026654
URB2	hsa-miR-501-3p	MIMAT0004774	-0.1873	1.58963	0.026654
USP28	hsa-miR-501-3p	MIMAT0004774	-0.1447	1.58963	0.026654
VPS13A	hsa-miR-501-3p	MIMAT0004774	-0.1135	1.58963	0.026654
XPO1	hsa-miR-501-3p	MIMAT0004774	-0.1096	1.58963	0.026654
YTHDF2	hsa-miR-501-3p	MIMAT0004774	-0.2481	1.58963	0.026654
ZBTB43	hsa-miR-501-3p	MIMAT0004774	-0.8722	1.58963	0.026654
ZMYM4	hsa-miR-501-3p	MIMAT0004774	-1.135	1.58963	0.026654
ZRANB2	hsa-miR-501-3p	MIMAT0004774	-0.4849	1.58963	0.026654
ZRANB2	hsa-miR-501-3p	MIMAT0004774	-0.5093	1.58963	0.026654
AACS	hsa-miR-500*	MIMAT0002871	-0.532	1.60353	0.0440335
AACS	hsa-miR-500*	MIMAT0002871	-0.2781	1.60353	0.0440335
AACS	hsa-miR-500*	MIMAT0002871	-0.5282	1.60353	0.0440335
ACY1	hsa-miR-500*	MIMAT0002871	-0.1309	1.60353	0.0440335
ANP32E	hsa-miR-500*	MIMAT0002871	-0.4384	1.60353	0.0440335
ANP32E	hsa-miR-500*	MIMAT0002871	-0.4398	1.60353	0.0440335
ARHGAP29	hsa-miR-500*	MIMAT0002871	-0.4131	1.60353	0.0440335
ARL8B	hsa-miR-500*	MIMAT0002871	-0.5017	1.60353	0.0440335
ARL8B	hsa-miR-500*	MIMAT0002871	-0.5163	1.60353	0.0440335
ARPC1A	hsa-miR-500*	MIMAT0002871	-0.3098	1.60353	0.0440335
ARPC1A	hsa-miR-500*	MIMAT0002871	-0.6566	1.60353	0.0440335
C8orf33	hsa-miR-500*	MIMAT0002871	-0.3563	1.60353	0.0440335
C8orf33	hsa-miR-500*	MIMAT0002871	-0.217	1.60353	0.0440335
C8orf33	hsa-miR-500*	MIMAT0002871	-0.2676	1.60353	0.0440335
CBR1	hsa-miR-500*	MIMAT0002871	-0.3259	1.60353	0.0440335
CCAR1	hsa-miR-500*	MIMAT0002871	-0.9236	1.60353	0.0440335
CCAR1	hsa-miR-500*	MIMAT0002871	-0.667	1.60353	0.0440335
CCDC117	hsa-miR-500*	MIMAT0002871	-0.2641	1.60353	0.0440335
CCDC6	hsa-miR-500*	MIMAT0002871	-1.1317	1.60353	0.0440335
CCNDBP1	hsa-miR-500*	MIMAT0002871	-0.9847	1.60353	0.0440335
CDH2	hsa-miR-500*	MIMAT0002871	-1.0296	1.60353	0.0440335
CELSR1	hsa-miR-500*	MIMAT0002871	-0.3248	1.60353	0.0440335
CIT	hsa-miR-500*	MIMAT0002871	-1.2645	1.60353	0.0440335
CTTN	hsa-miR-500*	MIMAT0002871	-0.1819	1.60353	0.0440335
CTTN	hsa-miR-500*	MIMAT0002871	-0.3588	1.60353	0.0440335
DIS3L2	hsa-miR-500*	MIMAT0002871	-0.4279	1.60353	0.0440335
DIS3L2	hsa-miR-500*	MIMAT0002871	-0.1132	1.60353	0.0440335
EIF2B1	hsa-miR-500*	MIMAT0002871	-0.2686	1.60353	0.0440335
EIF4E	hsa-miR-500*	MIMAT0002871	-0.8357	1.60353	0.0440335
ENOPH1	hsa-miR-500*	MIMAT0002871	-0.7436	1.60353	0.0440335
EPB41L1	hsa-miR-500*	MIMAT0002871	-0.3447	1.60353	0.0440335
FAM84B	hsa-miR-500*	MIMAT0002871	-0.2974	1.60353	0.0440335
FHIT	hsa-miR-500*	MIMAT0002871	-0.4214	1.60353	0.0440335
GRIPAP1	hsa-miR-500*	MIMAT0002871	-0.3001	1.60353	0.0440335
HK2	hsa-miR-500*	MIMAT0002871	-0.6177	1.60353	0.0440335
KCTD1	hsa-miR-500*	MIMAT0002871	-0.277	1.60353	0.0440335
KCTD18	hsa-miR-500*	MIMAT0002871	-0.9787	1.60353	0.0440335
KHDRBS3	hsa-miR-500*	MIMAT0002871	-0.1541	1.60353	0.0440335
KHDRBS3	hsa-miR-500*	MIMAT0002871	-0.1419	1.60353	0.0440335
KIAA1522	hsa-miR-500*	MIMAT0002871	-0.2128	1.60353	0.0440335
KIAA1522	hsa-miR-500*	MIMAT0002871	-0.3097	1.60353	0.0440335
KPNA4	hsa-miR-500*	MIMAT0002871	-0.1422	1.60353	0.0440335
MBNL1	hsa-miR-500*	MIMAT0002871	-0.7794	1.60353	0.0440335
MBNL1	hsa-miR-500*	MIMAT0002871	-0.7732	1.60353	0.0440335
MCM4	hsa-miR-500*	MIMAT0002871	-0.1103	1.60353	0.0440335
MLLT4	hsa-miR-500*	MIMAT0002871	-0.216	1.60353	0.0440335
MLLT4	hsa-miR-500*	MIMAT0002871	-0.3317	1.60353	0.0440335
MSL1	hsa-miR-500*	MIMAT0002871	-0.1048	1.60353	0.0440335
MTA1	hsa-miR-500*	MIMAT0002871	-0.1028	1.60353	0.0440335
MTA1	hsa-miR-500*	MIMAT0002871	-0.3651	1.60353	0.0440335
NFX1	hsa-miR-500*	MIMAT0002871	-0.2939	1.60353	0.0440335
NGDN	hsa-miR-500*	MIMAT0002871	-0.3804	1.60353	0.0440335
NOL6	hsa-miR-500*	MIMAT0002871	-0.4041	1.60353	0.0440335
NSUN2	hsa-miR-500*	MIMAT0002871	-0.9604	1.60353	0.0440335
OBSL1	hsa-miR-500*	MIMAT0002871	-0.1103	1.60353	0.0440335
OGFOD2	hsa-miR-500*	MIMAT0002871	-0.1282	1.60353	0.0440335
PAFAH1B2	hsa-miR-500*	MIMAT0002871	-0.3276	1.60353	0.0440335
PAFAH1B2	hsa-miR-500*	MIMAT0002871	-0.3878	1.60353	0.0440335
PAFAH1B2	hsa-miR-500*	MIMAT0002871	-0.3845	1.60353	0.0440335
PAFAH1B2	hsa-miR-500*	MIMAT0002871	-0.3484	1.60353	0.0440335
PRMT5	hsa-miR-500*	MIMAT0002871	-0.6544	1.60353	0.0440335
PSMB7	hsa-miR-500*	MIMAT0002871	-0.5528	1.60353	0.0440335
RBM12B	hsa-miR-500*	MIMAT0002871	-0.7698	1.60353	0.0440335
RFC3	hsa-miR-500*	MIMAT0002871	-0.3723	1.60353	0.0440335
RFC3	hsa-miR-500*	MIMAT0002871	-0.7392	1.60353	0.0440335
RPRD1B	hsa-miR-500*	MIMAT0002871	-0.7535	1.60353	0.0440335
RUVBL2	hsa-miR-500*	MIMAT0002871	-0.3674	1.60353	0.0440335
SART3	hsa-miR-500*	MIMAT0002871	-0.2228	1.60353	0.0440335
SEPHS1	hsa-miR-500*	MIMAT0002871	-0.1519	1.60353	0.0440335
SORT1	hsa-miR-500*	MIMAT0002871	-0.2678	1.60353	0.0440335
SYNE2	hsa-miR-500*	MIMAT0002871	-0.1835	1.60353	0.0440335
TBCC	hsa-miR-500*	MIMAT0002871	-0.1039	1.60353	0.0440335
TCEAL4	hsa-miR-500*	MIMAT0002871	-0.1437	1.60353	0.0440335
TIMM13	hsa-miR-500*	MIMAT0002871	-0.2764	1.60353	0.0440335
TIMM8A	hsa-miR-500*	MIMAT0002871	-0.4109	1.60353	0.0440335
TLK1	hsa-miR-500*	MIMAT0002871	-0.8196	1.60353	0.0440335
TPX2	hsa-miR-500*	MIMAT0002871	-0.4503	1.60353	0.0440335
TRMT5	hsa-miR-500*	MIMAT0002871	-0.105	1.60353	0.0440335
TXNDC17	hsa-miR-500*	MIMAT0002871	-0.4153	1.60353	0.0440335
UBE2D3	hsa-miR-500*	MIMAT0002871	-0.2324	1.60353	0.0440335
UBE2D3	hsa-miR-500*	MIMAT0002871	-0.2266	1.60353	0.0440335
UBE2F	hsa-miR-500*	MIMAT0002871	-0.5533	1.60353	0.0440335
UBE2H	hsa-miR-500*	MIMAT0002871	-0.6469	1.60353	0.0440335
UBE2I	hsa-miR-500*	MIMAT0002871	-0.1431	1.60353	0.0440335
UBE2Z	hsa-miR-500*	MIMAT0002871	-0.2432	1.60353	0.0440335
UBXN7	hsa-miR-500*	MIMAT0002871	-0.2452	1.60353	0.0440335
UBXN7	hsa-miR-500*	MIMAT0002871	-0.4074	1.60353	0.0440335
USP28	hsa-miR-500*	MIMAT0002871	-0.1097	1.60353	0.0440335
WDYHV1	hsa-miR-500*	MIMAT0002871	-0.138	1.60353	0.0440335
WDYHV1	hsa-miR-500*	MIMAT0002871	-0.1164	1.60353	0.0440335
YWHAZ	hsa-miR-500*	MIMAT0002871	-0.3994	1.60353	0.0440335
ZBTB43	hsa-miR-500*	MIMAT0002871	-0.7577	1.60353	0.0440335
ZMYND8	hsa-miR-500*	MIMAT0002871	-0.193	1.60353	0.0440335
ZMYND8	hsa-miR-500*	MIMAT0002871	-0.2045	1.60353	0.0440335
ZNF638	hsa-miR-500*	MIMAT0002871	-0.5534	1.60353	0.0440335
ZRANB2	hsa-miR-500*	MIMAT0002871	-0.3552	1.60353	0.0440335
ZRANB2	hsa-miR-500*	MIMAT0002871	-0.3758	1.60353	0.0440335
AACS	hsa-miR-502-3p	MIMAT0004775	-0.1316	1.63341	0.0378044
AACS	hsa-miR-502-3p	MIMAT0004775	-0.2338	1.63341	0.0378044
AHCYL1	hsa-miR-502-3p	MIMAT0004775	-0.522	1.63341	0.0378044
ANKRD28	hsa-miR-502-3p	MIMAT0004775	-0.1491	1.63341	0.0378044
ANLN	hsa-miR-502-3p	MIMAT0004775	-0.4592	1.63341	0.0378044
ANP32E	hsa-miR-502-3p	MIMAT0004775	-0.9516	1.63341	0.0378044
ANP32E	hsa-miR-502-3p	MIMAT0004775	-0.9529	1.63341	0.0378044
ARL8B	hsa-miR-502-3p	MIMAT0004775	-0.4077	1.63341	0.0378044
ARL8B	hsa-miR-502-3p	MIMAT0004775	-0.4226	1.63341	0.0378044
ARPC1A	hsa-miR-502-3p	MIMAT0004775	-1.1132	1.63341	0.0378044
C1orf123	hsa-miR-502-3p	MIMAT0004775	-0.251	1.63341	0.0378044
C8orf33	hsa-miR-502-3p	MIMAT0004775	-0.5381	1.63341	0.0378044
C8orf33	hsa-miR-502-3p	MIMAT0004775	-0.4231	1.63341	0.0378044
CCDC117	hsa-miR-502-3p	MIMAT0004775	-0.1317	1.63341	0.0378044
CIT	hsa-miR-502-3p	MIMAT0004775	-1.272	1.63341	0.0378044
CIT	hsa-miR-502-3p	MIMAT0004775	-0.1615	1.63341	0.0378044
CMPK1	hsa-miR-502-3p	MIMAT0004775	-0.687	1.63341	0.0378044
CTTN	hsa-miR-502-3p	MIMAT0004775	-0.2806	1.63341	0.0378044
CTTN	hsa-miR-502-3p	MIMAT0004775	-0.3073	1.63341	0.0378044
DIAPH1	hsa-miR-502-3p	MIMAT0004775	-0.3714	1.63341	0.0378044
DIAPH1	hsa-miR-502-3p	MIMAT0004775	-0.3483	1.63341	0.0378044
DIS3L2	hsa-miR-502-3p	MIMAT0004775	-0.1001	1.63341	0.0378044
DSG2	hsa-miR-502-3p	MIMAT0004775	-0.1185	1.63341	0.0378044
EIF4E	hsa-miR-502-3p	MIMAT0004775	-0.1394	1.63341	0.0378044
ERCC4	hsa-miR-502-3p	MIMAT0004775	-0.1157	1.63341	0.0378044
FAM120C	hsa-miR-502-3p	MIMAT0004775	-0.3692	1.63341	0.0378044
FAM120C	hsa-miR-502-3p	MIMAT0004775	-0.4039	1.63341	0.0378044
FILIP1	hsa-miR-502-3p	MIMAT0004775	-0.1016	1.63341	0.0378044
FNBP1L	hsa-miR-502-3p	MIMAT0004775	-0.4048	1.63341	0.0378044
FNBP1L	hsa-miR-502-3p	MIMAT0004775	-0.6811	1.63341	0.0378044
GRIPAP1	hsa-miR-502-3p	MIMAT0004775	-0.5984	1.63341	0.0378044
HMGN3	hsa-miR-502-3p	MIMAT0004775	-0.2887	1.63341	0.0378044
HMGN3	hsa-miR-502-3p	MIMAT0004775	-0.2925	1.63341	0.0378044
HMGN3	hsa-miR-502-3p	MIMAT0004775	-0.2185	1.63341	0.0378044
KIAA1522	hsa-miR-502-3p	MIMAT0004775	-0.3946	1.63341	0.0378044
KIAA1522	hsa-miR-502-3p	MIMAT0004775	-0.1336	1.63341	0.0378044
KPNA4	hsa-miR-502-3p	MIMAT0004775	-1.2654	1.63341	0.0378044
LAS1L	hsa-miR-502-3p	MIMAT0004775	-0.8262	1.63341	0.0378044
LDHA	hsa-miR-502-3p	MIMAT0004775	-0.1081	1.63341	0.0378044
MBNL1	hsa-miR-502-3p	MIMAT0004775	-0.3964	1.63341	0.0378044
MCM4	hsa-miR-502-3p	MIMAT0004775	-0.8164	1.63341	0.0378044
MED10	hsa-miR-502-3p	MIMAT0004775	-0.4049	1.63341	0.0378044
MLLT4	hsa-miR-502-3p	MIMAT0004775	-0.106	1.63341	0.0378044
MLLT4	hsa-miR-502-3p	MIMAT0004775	-0.5076	1.63341	0.0378044
MLLT4	hsa-miR-502-3p	MIMAT0004775	-0.1716	1.63341	0.0378044
MORF4L2	hsa-miR-502-3p	MIMAT0004775	-0.2251	1.63341	0.0378044
MUT	hsa-miR-502-3p	MIMAT0004775	-0.6754	1.63341	0.0378044
NDRG1	hsa-miR-502-3p	MIMAT0004775	-0.7139	1.63341	0.0378044
NFX1	hsa-miR-502-3p	MIMAT0004775	-0.4994	1.63341	0.0378044
NUP205	hsa-miR-502-3p	MIMAT0004775	-0.6029	1.63341	0.0378044
NUP62	hsa-miR-502-3p	MIMAT0004775	-0.7303	1.63341	0.0378044
OGT	hsa-miR-502-3p	MIMAT0004775	-0.7849	1.63341	0.0378044
PCNA	hsa-miR-502-3p	MIMAT0004775	-0.8987	1.63341	0.0378044
PDIA5	hsa-miR-502-3p	MIMAT0004775	-1.1034	1.63341	0.0378044
PGK1	hsa-miR-502-3p	MIMAT0004775	-0.2093	1.63341	0.0378044
PLS1	hsa-miR-502-3p	MIMAT0004775	-0.1807	1.63341	0.0378044
PPA2	hsa-miR-502-3p	MIMAT0004775	-0.1323	1.63341	0.0378044
PPID	hsa-miR-502-3p	MIMAT0004775	-0.1172	1.63341	0.0378044
PSMB7	hsa-miR-502-3p	MIMAT0004775	-0.5845	1.63341	0.0378044
RNMT	hsa-miR-502-3p	MIMAT0004775	-0.2677	1.63341	0.0378044
RPRD1B	hsa-miR-502-3p	MIMAT0004775	-0.8178	1.63341	0.0378044
RPRD1B	hsa-miR-502-3p	MIMAT0004775	-1.1521	1.63341	0.0378044
SEPHS1	hsa-miR-502-3p	MIMAT0004775	-1.18	1.63341	0.0378044
SERBP1	hsa-miR-502-3p	MIMAT0004775	-0.2037	1.63341	0.0378044
SORT1	hsa-miR-502-3p	MIMAT0004775	-0.2509	1.63341	0.0378044
SRGAP3	hsa-miR-502-3p	MIMAT0004775	-0.2645	1.63341	0.0378044
SUMO1	hsa-miR-502-3p	MIMAT0004775	-1.1969	1.63341	0.0378044
SYNE2	hsa-miR-502-3p	MIMAT0004775	-0.3411	1.63341	0.0378044
SYNE2	hsa-miR-502-3p	MIMAT0004775	-0.2318	1.63341	0.0378044
SYNE2	hsa-miR-502-3p	MIMAT0004775	-0.1889	1.63341	0.0378044
TBCC	hsa-miR-502-3p	MIMAT0004775	-0.946	1.63341	0.0378044
TBL1XR1	hsa-miR-502-3p	MIMAT0004775	-0.2443	1.63341	0.0378044
TCEAL3	hsa-miR-502-3p	MIMAT0004775	-0.1132	1.63341	0.0378044
TCEAL4	hsa-miR-502-3p	MIMAT0004775	-1.2106	1.63341	0.0378044
TCEB3	hsa-miR-502-3p	MIMAT0004775	-0.1468	1.63341	0.0378044
TES	hsa-miR-502-3p	MIMAT0004775	-0.1011	1.63341	0.0378044
TES	hsa-miR-502-3p	MIMAT0004775	-0.5597	1.63341	0.0378044
TGM2	hsa-miR-502-3p	MIMAT0004775	-0.7474	1.63341	0.0378044
THOC3	hsa-miR-502-3p	MIMAT0004775	-0.1508	1.63341	0.0378044
TIMM8A	hsa-miR-502-3p	MIMAT0004775	-0.4906	1.63341	0.0378044
TP53RK	hsa-miR-502-3p	MIMAT0004775	-0.5292	1.63341	0.0378044
TP53RK	hsa-miR-502-3p	MIMAT0004775	-0.6166	1.63341	0.0378044
UBE2E2	hsa-miR-502-3p	MIMAT0004775	-0.5721	1.63341	0.0378044
UBE2E2	hsa-miR-502-3p	MIMAT0004775	-0.4504	1.63341	0.0378044
UBE2F	hsa-miR-502-3p	MIMAT0004775	-0.1165	1.63341	0.0378044
UBE2F	hsa-miR-502-3p	MIMAT0004775	-0.1373	1.63341	0.0378044
UBE2H	hsa-miR-502-3p	MIMAT0004775	-1.1816	1.63341	0.0378044
UBE2Z	hsa-miR-502-3p	MIMAT0004775	-0.1115	1.63341	0.0378044
UBXN7	hsa-miR-502-3p	MIMAT0004775	-0.3483	1.63341	0.0378044
UNK	hsa-miR-502-3p	MIMAT0004775	-0.1418	1.63341	0.0378044
URB2	hsa-miR-502-3p	MIMAT0004775	-0.1873	1.63341	0.0378044
USP28	hsa-miR-502-3p	MIMAT0004775	-0.1447	1.63341	0.0378044
VPS13A	hsa-miR-502-3p	MIMAT0004775	-0.1135	1.63341	0.0378044
XPO1	hsa-miR-502-3p	MIMAT0004775	-0.1096	1.63341	0.0378044
YTHDF2	hsa-miR-502-3p	MIMAT0004775	-0.2481	1.63341	0.0378044
YTHDF3	hsa-miR-502-3p	MIMAT0004775	-0.9441	1.63341	0.0378044
ZBTB43	hsa-miR-502-3p	MIMAT0004775	-0.8722	1.63341	0.0378044
ZMYM4	hsa-miR-502-3p	MIMAT0004775	-1.135	1.63341	0.0378044
ZRANB2	hsa-miR-502-3p	MIMAT0004775	-0.4849	1.63341	0.0378044
ZRANB2	hsa-miR-502-3p	MIMAT0004775	-0.5093	1.63341	0.0378044
ACAD9	hsa-miR-22	MIMAT0000077	-0.2058	1.64348	0.0165897
ACAD9	hsa-miR-22	MIMAT0000077	-0.269	1.64348	0.0165897
AK2	hsa-miR-22	MIMAT0000077	-0.1908	1.64348	0.0165897
AKAP8L	hsa-miR-22	MIMAT0000077	-0.2087	1.64348	0.0165897
ANKRD6	hsa-miR-22	MIMAT0000077	-0.7337	1.64348	0.0165897
ANP32E	hsa-miR-22	MIMAT0000077	-0.8956	1.64348	0.0165897
ANP32E	hsa-miR-22	MIMAT0000077	-0.8971	1.64348	0.0165897
ANXA3	hsa-miR-22	MIMAT0000077	-0.1297	1.64348	0.0165897
ARFGAP2	hsa-miR-22	MIMAT0000077	-0.1274	1.64348	0.0165897
ARFGAP2	hsa-miR-22	MIMAT0000077	-0.2749	1.64348	0.0165897
ARPC1A	hsa-miR-22	MIMAT0000077	-0.1513	1.64348	0.0165897
ARPC1A	hsa-miR-22	MIMAT0000077	-0.1315	1.64348	0.0165897
BPTF	hsa-miR-22	MIMAT0000077	-0.106	1.64348	0.0165897
C1orf123	hsa-miR-22	MIMAT0000077	-0.7902	1.64348	0.0165897
C8orf33	hsa-miR-22	MIMAT0000077	-0.1387	1.64348	0.0165897
CBR1	hsa-miR-22	MIMAT0000077	-0.1432	1.64348	0.0165897
CCNDBP1	hsa-miR-22	MIMAT0000077	-0.4351	1.64348	0.0165897
CDH1	hsa-miR-22	MIMAT0000077	-0.342	1.64348	0.0165897
CHERP	hsa-miR-22	MIMAT0000077	-0.1568	1.64348	0.0165897
CIRBP	hsa-miR-22	MIMAT0000077	-0.5957	1.64348	0.0165897
CIRBP	hsa-miR-22	MIMAT0000077	-0.4385	1.64348	0.0165897
CIT	hsa-miR-22	MIMAT0000077	-0.2382	1.64348	0.0165897
CRIP2	hsa-miR-22	MIMAT0000077	-0.279	1.64348	0.0165897
CRIP2	hsa-miR-22	MIMAT0000077	-0.1936	1.64348	0.0165897
CRY1	hsa-miR-22	MIMAT0000077	-0.3354	1.64348	0.0165897
DAK	hsa-miR-22	MIMAT0000077	-0.1124	1.64348	0.0165897
DIS3L2	hsa-miR-22	MIMAT0000077	-0.1758	1.64348	0.0165897
DIS3L2	hsa-miR-22	MIMAT0000077	-0.1414	1.64348	0.0165897
DNAJB2	hsa-miR-22	MIMAT0000077	-0.3102	1.64348	0.0165897
DNAJB2	hsa-miR-22	MIMAT0000077	-0.1798	1.64348	0.0165897
DYNLL2	hsa-miR-22	MIMAT0000077	-0.2064	1.64348	0.0165897
ENO1	hsa-miR-22	MIMAT0000077	-0.2307	1.64348	0.0165897
ENO1	hsa-miR-22	MIMAT0000077	-0.2228	1.64348	0.0165897
ESRP1	hsa-miR-22	MIMAT0000077	-0.1344	1.64348	0.0165897
ESRP1	hsa-miR-22	MIMAT0000077	-0.1359	1.64348	0.0165897
ESRP1	hsa-miR-22	MIMAT0000077	-0.1395	1.64348	0.0165897
ESRP1	hsa-miR-22	MIMAT0000077	-0.1382	1.64348	0.0165897
FAM192A	hsa-miR-22	MIMAT0000077	-0.4328	1.64348	0.0165897
GFM1	hsa-miR-22	MIMAT0000077	-0.1742	1.64348	0.0165897
GFM1	hsa-miR-22	MIMAT0000077	-0.5573	1.64348	0.0165897
GPT2	hsa-miR-22	MIMAT0000077	-0.1084	1.64348	0.0165897
GTF3C4	hsa-miR-22	MIMAT0000077	-0.1734	1.64348	0.0165897
GTF3C4	hsa-miR-22	MIMAT0000077	-0.2087	1.64348	0.0165897
HEATR2	hsa-miR-22	MIMAT0000077	-0.1212	1.64348	0.0165897
HN1L	hsa-miR-22	MIMAT0000077	-0.1714	1.64348	0.0165897
HN1L	hsa-miR-22	MIMAT0000077	-0.2	1.64348	0.0165897
HN1L	hsa-miR-22	MIMAT0000077	-0.2287	1.64348	0.0165897
HNRNPK	hsa-miR-22	MIMAT0000077	-0.101	1.64348	0.0165897
HOOK2	hsa-miR-22	MIMAT0000077	-0.2651	1.64348	0.0165897
ISOC2	hsa-miR-22	MIMAT0000077	-0.2693	1.64348	0.0165897
ITPA	hsa-miR-22	MIMAT0000077	-0.4806	1.64348	0.0165897
KDM3A	hsa-miR-22	MIMAT0000077	-0.9402	1.64348	0.0165897
KPNA4	hsa-miR-22	MIMAT0000077	-0.1728	1.64348	0.0165897
LAGE3	hsa-miR-22	MIMAT0000077	-0.1877	1.64348	0.0165897
LAS1L	hsa-miR-22	MIMAT0000077	-0.5563	1.64348	0.0165897
LEMD3	hsa-miR-22	MIMAT0000077	-0.1071	1.64348	0.0165897
LEMD3	hsa-miR-22	MIMAT0000077	-0.3016	1.64348	0.0165897
LIG3	hsa-miR-22	MIMAT0000077	-0.2729	1.64348	0.0165897
LRRC16A	hsa-miR-22	MIMAT0000077	-0.852	1.64348	0.0165897
LRRC16A	hsa-miR-22	MIMAT0000077	-0.1169	1.64348	0.0165897
MBNL1	hsa-miR-22	MIMAT0000077	-0.1033	1.64348	0.0165897
METTL14	hsa-miR-22	MIMAT0000077	-0.2563	1.64348	0.0165897
MFGE8	hsa-miR-22	MIMAT0000077	-0.6324	1.64348	0.0165897
MFHAS1	hsa-miR-22	MIMAT0000077	-0.3769	1.64348	0.0165897
MLLT4	hsa-miR-22	MIMAT0000077	-0.4989	1.64348	0.0165897
MLLT4	hsa-miR-22	MIMAT0000077	-0.3248	1.64348	0.0165897
MSL1	hsa-miR-22	MIMAT0000077	-0.737	1.64348	0.0165897
NIPBL	hsa-miR-22	MIMAT0000077	-0.1193	1.64348	0.0165897
NIPBL	hsa-miR-22	MIMAT0000077	-0.5759	1.64348	0.0165897
NIPBL	hsa-miR-22	MIMAT0000077	-0.4561	1.64348	0.0165897
NUDT4	hsa-miR-22	MIMAT0000077	-0.499	1.64348	0.0165897
NUP205	hsa-miR-22	MIMAT0000077	-0.7427	1.64348	0.0165897
OTUD6B	hsa-miR-22	MIMAT0000077	-1.1246	1.64348	0.0165897
PAFAH1B2	hsa-miR-22	MIMAT0000077	-0.1372	1.64348	0.0165897
PAFAH1B2	hsa-miR-22	MIMAT0000077	-0.4402	1.64348	0.0165897
PAFAH1B2	hsa-miR-22	MIMAT0000077	-0.1069	1.64348	0.0165897
PAFAH1B2	hsa-miR-22	MIMAT0000077	-0.2009	1.64348	0.0165897
PAFAH1B2	hsa-miR-22	MIMAT0000077	-0.1494	1.64348	0.0165897
PAFAH1B2	hsa-miR-22	MIMAT0000077	-0.465	1.64348	0.0165897
PAFAH1B2	hsa-miR-22	MIMAT0000077	-0.1493	1.64348	0.0165897
PAFAH1B2	hsa-miR-22	MIMAT0000077	-0.3544	1.64348	0.0165897
PAFAH1B2	hsa-miR-22	MIMAT0000077	-0.4516	1.64348	0.0165897
PCF11	hsa-miR-22	MIMAT0000077	-0.1144	1.64348	0.0165897
PDIA5	hsa-miR-22	MIMAT0000077	-0.6795	1.64348	0.0165897
PHF2	hsa-miR-22	MIMAT0000077	-0.2773	1.64348	0.0165897
PLEKHA6	hsa-miR-22	MIMAT0000077	-0.2013	1.64348	0.0165897
PSMB7	hsa-miR-22	MIMAT0000077	-0.8083	1.64348	0.0165897
PTMA	hsa-miR-22	MIMAT0000077	-0.1624	1.64348	0.0165897
RAN	hsa-miR-22	MIMAT0000077	-0.9747	1.64348	0.0165897
RANGAP1	hsa-miR-22	MIMAT0000077	-0.3986	1.64348	0.0165897
RBKS	hsa-miR-22	MIMAT0000077	-0.2139	1.64348	0.0165897
RPRD1B	hsa-miR-22	MIMAT0000077	-0.896	1.64348	0.0165897
RSBN1	hsa-miR-22	MIMAT0000077	-0.9249	1.64348	0.0165897
SEPHS1	hsa-miR-22	MIMAT0000077	-1.0269	1.64348	0.0165897
SEPHS1	hsa-miR-22	MIMAT0000077	-0.125	1.64348	0.0165897
SEPHS1	hsa-miR-22	MIMAT0000077	-0.9743	1.64348	0.0165897
SEPHS1	hsa-miR-22	MIMAT0000077	-0.1065	1.64348	0.0165897
SIRT5	hsa-miR-22	MIMAT0000077	-1.0319	1.64348	0.0165897
SIRT5	hsa-miR-22	MIMAT0000077	-0.8389	1.64348	0.0165897
SRGAP3	hsa-miR-22	MIMAT0000077	-0.1788	1.64348	0.0165897
SUMO2	hsa-miR-22	MIMAT0000077	-1.1735	1.64348	0.0165897
TAF15	hsa-miR-22	MIMAT0000077	-0.1305	1.64348	0.0165897
TMLHE	hsa-miR-22	MIMAT0000077	-0.2005	1.64348	0.0165897
TP53	hsa-miR-22	MIMAT0000077	-0.1955	1.64348	0.0165897
TP53	hsa-miR-22	MIMAT0000077	-0.1649	1.64348	0.0165897
TP53	hsa-miR-22	MIMAT0000077	-0.1735	1.64348	0.0165897
TPI1	hsa-miR-22	MIMAT0000077	-1.0468	1.64348	0.0165897
TRIM2	hsa-miR-22	MIMAT0000077	-0.437	1.64348	0.0165897
TSTD1	hsa-miR-22	MIMAT0000077	-0.565	1.64348	0.0165897
TSTD1	hsa-miR-22	MIMAT0000077	-0.4171	1.64348	0.0165897
UBE2Z	hsa-miR-22	MIMAT0000077	-0.3013	1.64348	0.0165897
UBR5	hsa-miR-22	MIMAT0000077	-0.1634	1.64348	0.0165897
UBXN7	hsa-miR-22	MIMAT0000077	-0.1768	1.64348	0.0165897
UNK	hsa-miR-22	MIMAT0000077	-0.2302	1.64348	0.0165897
VPRBP	hsa-miR-22	MIMAT0000077	-0.1598	1.64348	0.0165897
VPRBP	hsa-miR-22	MIMAT0000077	-0.1648	1.64348	0.0165897
WRNIP1	hsa-miR-22	MIMAT0000077	-1.1748	1.64348	0.0165897
YAP1	hsa-miR-22	MIMAT0000077	-0.1597	1.64348	0.0165897
YWHAZ	hsa-miR-22	MIMAT0000077	-1.1477	1.64348	0.0165897
ZMYM4	hsa-miR-22	MIMAT0000077	-0.9665	1.64348	0.0165897
ZNF638	hsa-miR-22	MIMAT0000077	-1.0613	1.64348	0.0165897
AACS	hsa-miR-485-5p	MIMAT0002175	-0.1906	1.6569	0.0224522
AAMP	hsa-miR-485-5p	MIMAT0002175	-0.3856	1.6569	0.0224522
AAMP	hsa-miR-485-5p	MIMAT0002175	-0.3703	1.6569	0.0224522
ACAD9	hsa-miR-485-5p	MIMAT0002175	-0.7132	1.6569	0.0224522
ACY1	hsa-miR-485-5p	MIMAT0002175	-0.291	1.6569	0.0224522
ANK3	hsa-miR-485-5p	MIMAT0002175	-0.2362	1.6569	0.0224522
ANLN	hsa-miR-485-5p	MIMAT0002175	-0.4069	1.6569	0.0224522
ANP32E	hsa-miR-485-5p	MIMAT0002175	-0.1088	1.6569	0.0224522
ANP32E	hsa-miR-485-5p	MIMAT0002175	-0.1093	1.6569	0.0224522
ARPC1A	hsa-miR-485-5p	MIMAT0002175	-0.219	1.6569	0.0224522
ATN1	hsa-miR-485-5p	MIMAT0002175	-0.3331	1.6569	0.0224522
BCAM	hsa-miR-485-5p	MIMAT0002175	-0.569	1.6569	0.0224522
BCL10	hsa-miR-485-5p	MIMAT0002175	-0.2	1.6569	0.0224522
BCL10	hsa-miR-485-5p	MIMAT0002175	-0.8849	1.6569	0.0224522
BDH2	hsa-miR-485-5p	MIMAT0002175	-0.9461	1.6569	0.0224522
BICD1	hsa-miR-485-5p	MIMAT0002175	-0.3974	1.6569	0.0224522
BICD1	hsa-miR-485-5p	MIMAT0002175	-0.993	1.6569	0.0224522
CCAR1	hsa-miR-485-5p	MIMAT0002175	-0.5947	1.6569	0.0224522
CCAR1	hsa-miR-485-5p	MIMAT0002175	-0.5805	1.6569	0.0224522
CCAR1	hsa-miR-485-5p	MIMAT0002175	-0.2865	1.6569	0.0224522
CCAR1	hsa-miR-485-5p	MIMAT0002175	-0.3562	1.6569	0.0224522
CCAR1	hsa-miR-485-5p	MIMAT0002175	-0.3452	1.6569	0.0224522
CCAR1	hsa-miR-485-5p	MIMAT0002175	-0.148	1.6569	0.0224522
CDH1	hsa-miR-485-5p	MIMAT0002175	-0.1391	1.6569	0.0224522
CDH6	hsa-miR-485-5p	MIMAT0002175	-0.2522	1.6569	0.0224522
CHMP4C	hsa-miR-485-5p	MIMAT0002175	-0.1094	1.6569	0.0224522
CIT	hsa-miR-485-5p	MIMAT0002175	-0.1445	1.6569	0.0224522
CNBP	hsa-miR-485-5p	MIMAT0002175	-0.1228	1.6569	0.0224522
CRB3	hsa-miR-485-5p	MIMAT0002175	-0.1996	1.6569	0.0224522
CRIP2	hsa-miR-485-5p	MIMAT0002175	-0.1222	1.6569	0.0224522
CSF1	hsa-miR-485-5p	MIMAT0002175	-0.1249	1.6569	0.0224522
CYHR1	hsa-miR-485-5p	MIMAT0002175	-0.1888	1.6569	0.0224522
DAP	hsa-miR-485-5p	MIMAT0002175	-0.1602	1.6569	0.0224522
DAP	hsa-miR-485-5p	MIMAT0002175	-0.1954	1.6569	0.0224522
DIS3L2	hsa-miR-485-5p	MIMAT0002175	-0.1504	1.6569	0.0224522
DIS3L2	hsa-miR-485-5p	MIMAT0002175	-0.1537	1.6569	0.0224522
EEFSEC	hsa-miR-485-5p	MIMAT0002175	-0.2511	1.6569	0.0224522
EEFSEC	hsa-miR-485-5p	MIMAT0002175	-0.2282	1.6569	0.0224522
EHMT1	hsa-miR-485-5p	MIMAT0002175	-0.3667	1.6569	0.0224522
EHMT1	hsa-miR-485-5p	MIMAT0002175	-0.3703	1.6569	0.0224522
ENGASE	hsa-miR-485-5p	MIMAT0002175	-0.1177	1.6569	0.0224522
EPM2AIP1	hsa-miR-485-5p	MIMAT0002175	-0.1681	1.6569	0.0224522
EPS8L1	hsa-miR-485-5p	MIMAT0002175	-0.3635	1.6569	0.0224522
EVPL	hsa-miR-485-5p	MIMAT0002175	-0.3235	1.6569	0.0224522
FAM120C	hsa-miR-485-5p	MIMAT0002175	-0.1165	1.6569	0.0224522
FAM120C	hsa-miR-485-5p	MIMAT0002175	-0.1345	1.6569	0.0224522
FAM120C	hsa-miR-485-5p	MIMAT0002175	-0.1305	1.6569	0.0224522
FAM120C	hsa-miR-485-5p	MIMAT0002175	-0.1504	1.6569	0.0224522
FAM192A	hsa-miR-485-5p	MIMAT0002175	-1.0866	1.6569	0.0224522
FAM84B	hsa-miR-485-5p	MIMAT0002175	-0.1276	1.6569	0.0224522
FBXW8	hsa-miR-485-5p	MIMAT0002175	-0.6927	1.6569	0.0224522
FILIP1	hsa-miR-485-5p	MIMAT0002175	-0.9649	1.6569	0.0224522
FKBP4	hsa-miR-485-5p	MIMAT0002175	-0.1777	1.6569	0.0224522
GART	hsa-miR-485-5p	MIMAT0002175	-0.3532	1.6569	0.0224522
GFAP	hsa-miR-485-5p	MIMAT0002175	-0.2111	1.6569	0.0224522
GFAP	hsa-miR-485-5p	MIMAT0002175	-0.1457	1.6569	0.0224522
GFM1	hsa-miR-485-5p	MIMAT0002175	-0.5987	1.6569	0.0224522
GPATCH8	hsa-miR-485-5p	MIMAT0002175	-0.3647	1.6569	0.0224522
GRIPAP1	hsa-miR-485-5p	MIMAT0002175	-0.5655	1.6569	0.0224522
HEATR2	hsa-miR-485-5p	MIMAT0002175	-0.3439	1.6569	0.0224522
HMGN5	hsa-miR-485-5p	MIMAT0002175	-0.2458	1.6569	0.0224522
HSP90AB1	hsa-miR-485-5p	MIMAT0002175	-0.2042	1.6569	0.0224522
IDH1	hsa-miR-485-5p	MIMAT0002175	-0.2989	1.6569	0.0224522
IGHMBP2	hsa-miR-485-5p	MIMAT0002175	-0.2703	1.6569	0.0224522
IGHMBP2	hsa-miR-485-5p	MIMAT0002175	-0.1803	1.6569	0.0224522
KHDRBS3	hsa-miR-485-5p	MIMAT0002175	-0.6476	1.6569	0.0224522
KHDRBS3	hsa-miR-485-5p	MIMAT0002175	-0.6159	1.6569	0.0224522
KIAA1217	hsa-miR-485-5p	MIMAT0002175	-0.338	1.6569	0.0224522
KIAA1522	hsa-miR-485-5p	MIMAT0002175	-0.183	1.6569	0.0224522
LRBA	hsa-miR-485-5p	MIMAT0002175	-0.6989	1.6569	0.0224522
LXN	hsa-miR-485-5p	MIMAT0002175	-1.1504	1.6569	0.0224522
MCM4	hsa-miR-485-5p	MIMAT0002175	-0.3713	1.6569	0.0224522
MCM5	hsa-miR-485-5p	MIMAT0002175	-0.1908	1.6569	0.0224522
MEPCE	hsa-miR-485-5p	MIMAT0002175	-0.2433	1.6569	0.0224522
MEPCE	hsa-miR-485-5p	MIMAT0002175	-0.5539	1.6569	0.0224522
MFGE8	hsa-miR-485-5p	MIMAT0002175	-0.2049	1.6569	0.0224522
MFGE8	hsa-miR-485-5p	MIMAT0002175	-0.2358	1.6569	0.0224522
MFHAS1	hsa-miR-485-5p	MIMAT0002175	-0.3488	1.6569	0.0224522
MGA	hsa-miR-485-5p	MIMAT0002175	-0.1083	1.6569	0.0224522
MGA	hsa-miR-485-5p	MIMAT0002175	-0.1949	1.6569	0.0224522
MRPS18A	hsa-miR-485-5p	MIMAT0002175	-0.1267	1.6569	0.0224522
MYO5B	hsa-miR-485-5p	MIMAT0002175	-0.2882	1.6569	0.0224522
MYO5B	hsa-miR-485-5p	MIMAT0002175	-0.115	1.6569	0.0224522
NPR1	hsa-miR-485-5p	MIMAT0002175	-0.3872	1.6569	0.0224522
NUCKS1	hsa-miR-485-5p	MIMAT0002175	-0.2845	1.6569	0.0224522
NUMA1	hsa-miR-485-5p	MIMAT0002175	-0.3884	1.6569	0.0224522
NUP205	hsa-miR-485-5p	MIMAT0002175	-0.5059	1.6569	0.0224522
NUP205	hsa-miR-485-5p	MIMAT0002175	-0.2667	1.6569	0.0224522
NUP214	hsa-miR-485-5p	MIMAT0002175	-0.1205	1.6569	0.0224522
OGT	hsa-miR-485-5p	MIMAT0002175	-0.8721	1.6569	0.0224522
PAICS	hsa-miR-485-5p	MIMAT0002175	-0.1486	1.6569	0.0224522
PAICS	hsa-miR-485-5p	MIMAT0002175	-0.3025	1.6569	0.0224522
PAK1	hsa-miR-485-5p	MIMAT0002175	-1.0759	1.6569	0.0224522
PAK1	hsa-miR-485-5p	MIMAT0002175	-0.5436	1.6569	0.0224522
PCF11	hsa-miR-485-5p	MIMAT0002175	-0.9377	1.6569	0.0224522
PLCD3	hsa-miR-485-5p	MIMAT0002175	-0.1199	1.6569	0.0224522
PLEKHA7	hsa-miR-485-5p	MIMAT0002175	-0.2564	1.6569	0.0224522
POLR2H	hsa-miR-485-5p	MIMAT0002175	-0.142	1.6569	0.0224522
POLR2H	hsa-miR-485-5p	MIMAT0002175	-0.8177	1.6569	0.0224522
PRDX6	hsa-miR-485-5p	MIMAT0002175	-0.4994	1.6569	0.0224522
PRMT5	hsa-miR-485-5p	MIMAT0002175	-0.8718	1.6569	0.0224522
PRMT5	hsa-miR-485-5p	MIMAT0002175	-0.1005	1.6569	0.0224522
PSMB7	hsa-miR-485-5p	MIMAT0002175	-0.108	1.6569	0.0224522
PYGO2	hsa-miR-485-5p	MIMAT0002175	-0.6744	1.6569	0.0224522
RASAL1	hsa-miR-485-5p	MIMAT0002175	-0.2976	1.6569	0.0224522
RBKS	hsa-miR-485-5p	MIMAT0002175	-0.7676	1.6569	0.0224522
RFC5	hsa-miR-485-5p	MIMAT0002175	-0.2763	1.6569	0.0224522
RPRD1B	hsa-miR-485-5p	MIMAT0002175	-0.3437	1.6569	0.0224522
RPRD1B	hsa-miR-485-5p	MIMAT0002175	-0.1289	1.6569	0.0224522
RRS1	hsa-miR-485-5p	MIMAT0002175	-0.1546	1.6569	0.0224522
SARNP	hsa-miR-485-5p	MIMAT0002175	-0.1236	1.6569	0.0224522
SCRN2	hsa-miR-485-5p	MIMAT0002175	-0.1939	1.6569	0.0224522
SDR39U1	hsa-miR-485-5p	MIMAT0002175	-0.4646	1.6569	0.0224522
SDR39U1	hsa-miR-485-5p	MIMAT0002175	-0.4682	1.6569	0.0224522
SIRT5	hsa-miR-485-5p	MIMAT0002175	-0.2002	1.6569	0.0224522
SLC34A2	hsa-miR-485-5p	MIMAT0002175	-0.1366	1.6569	0.0224522
SPC24	hsa-miR-485-5p	MIMAT0002175	-0.2675	1.6569	0.0224522
ST14	hsa-miR-485-5p	MIMAT0002175	-0.1467	1.6569	0.0224522
STMN1	hsa-miR-485-5p	MIMAT0002175	-0.1381	1.6569	0.0224522
STMN1	hsa-miR-485-5p	MIMAT0002175	-0.1066	1.6569	0.0224522
STMN1	hsa-miR-485-5p	MIMAT0002175	-0.1727	1.6569	0.0224522
SUMO1	hsa-miR-485-5p	MIMAT0002175	-0.1367	1.6569	0.0224522
SUMO1	hsa-miR-485-5p	MIMAT0002175	-0.8376	1.6569	0.0224522
TES	hsa-miR-485-5p	MIMAT0002175	-0.3078	1.6569	0.0224522
TIMM13	hsa-miR-485-5p	MIMAT0002175	-0.2048	1.6569	0.0224522
TIMM13	hsa-miR-485-5p	MIMAT0002175	-0.6811	1.6569	0.0224522
TNPO2	hsa-miR-485-5p	MIMAT0002175	-0.2427	1.6569	0.0224522
TOP2A	hsa-miR-485-5p	MIMAT0002175	-1.0303	1.6569	0.0224522
TP53	hsa-miR-485-5p	MIMAT0002175	-0.1279	1.6569	0.0224522
TP53	hsa-miR-485-5p	MIMAT0002175	-0.3366	1.6569	0.0224522
TP53	hsa-miR-485-5p	MIMAT0002175	-0.3532	1.6569	0.0224522
TP53RK	hsa-miR-485-5p	MIMAT0002175	-0.2206	1.6569	0.0224522
TP53RK	hsa-miR-485-5p	MIMAT0002175	-0.2806	1.6569	0.0224522
TPMT	hsa-miR-485-5p	MIMAT0002175	-0.2278	1.6569	0.0224522
TPMT	hsa-miR-485-5p	MIMAT0002175	-0.2176	1.6569	0.0224522
TPR	hsa-miR-485-5p	MIMAT0002175	-0.5808	1.6569	0.0224522
TRIM2	hsa-miR-485-5p	MIMAT0002175	-0.1328	1.6569	0.0224522
TWISTNB	hsa-miR-485-5p	MIMAT0002175	-0.4567	1.6569	0.0224522
UBE2F	hsa-miR-485-5p	MIMAT0002175	-0.4084	1.6569	0.0224522
USP28	hsa-miR-485-5p	MIMAT0002175	-0.1898	1.6569	0.0224522
UTP14A	hsa-miR-485-5p	MIMAT0002175	-0.2453	1.6569	0.0224522
UTP14A	hsa-miR-485-5p	MIMAT0002175	-0.2385	1.6569	0.0224522
XPO1	hsa-miR-485-5p	MIMAT0002175	-0.16	1.6569	0.0224522
YTHDC1	hsa-miR-485-5p	MIMAT0002175	-0.196	1.6569	0.0224522
YTHDC1	hsa-miR-485-5p	MIMAT0002175	-0.3399	1.6569	0.0224522
ZMYND8	hsa-miR-485-5p	MIMAT0002175	-0.3198	1.6569	0.0224522
ZNF185	hsa-miR-485-5p	MIMAT0002175	-0.9073	1.6569	0.0224522
ZNF384	hsa-miR-485-5p	MIMAT0002175	-0.181	1.6569	0.0224522
ZNF384	hsa-miR-485-5p	MIMAT0002175	-0.6795	1.6569	0.0224522
AACS	hsa-miR-152	MIMAT0000438	-0.1341	1.66479	0.0155553
AACS	hsa-miR-152	MIMAT0000438	-0.1268	1.66479	0.0155553
ABHD14B	hsa-miR-152	MIMAT0000438	-0.2473	1.66479	0.0155553
ABHD14B	hsa-miR-152	MIMAT0000438	-0.268	1.66479	0.0155553
ACAD9	hsa-miR-152	MIMAT0000438	-1.1238	1.66479	0.0155553
ACTL6A	hsa-miR-152	MIMAT0000438	-0.4709	1.66479	0.0155553
ADK	hsa-miR-152	MIMAT0000438	-0.2574	1.66479	0.0155553
ADO	hsa-miR-152	MIMAT0000438	-0.172	1.66479	0.0155553
AK2	hsa-miR-152	MIMAT0000438	-0.2631	1.66479	0.0155553
AK2	hsa-miR-152	MIMAT0000438	-0.6976	1.66479	0.0155553
ALDH5A1	hsa-miR-152	MIMAT0000438	-0.399	1.66479	0.0155553
ANP32E	hsa-miR-152	MIMAT0000438	-0.9128	1.66479	0.0155553
ANP32E	hsa-miR-152	MIMAT0000438	-0.9143	1.66479	0.0155553
ARL8B	hsa-miR-152	MIMAT0000438	-0.4097	1.66479	0.0155553
ARL8B	hsa-miR-152	MIMAT0000438	-0.1576	1.66479	0.0155553
ARL8B	hsa-miR-152	MIMAT0000438	-0.3543	1.66479	0.0155553
ARL8B	hsa-miR-152	MIMAT0000438	-0.4207	1.66479	0.0155553
ARL8B	hsa-miR-152	MIMAT0000438	-0.1649	1.66479	0.0155553
ARL8B	hsa-miR-152	MIMAT0000438	-0.3664	1.66479	0.0155553
ATXN10	hsa-miR-152	MIMAT0000438	-0.3461	1.66479	0.0155553
BPTF	hsa-miR-152	MIMAT0000438	-0.8133	1.66479	0.0155553
C11orf73	hsa-miR-152	MIMAT0000438	-0.6877	1.66479	0.0155553
C1orf123	hsa-miR-152	MIMAT0000438	-0.1626	1.66479	0.0155553
CASP8	hsa-miR-152	MIMAT0000438	-0.13	1.66479	0.0155553
CCAR1	hsa-miR-152	MIMAT0000438	-0.2452	1.66479	0.0155553
CCAR1	hsa-miR-152	MIMAT0000438	-0.1243	1.66479	0.0155553
CCDC6	hsa-miR-152	MIMAT0000438	-0.6393	1.66479	0.0155553
CELSR1	hsa-miR-152	MIMAT0000438	-0.732	1.66479	0.0155553
CRY1	hsa-miR-152	MIMAT0000438	-0.1694	1.66479	0.0155553
CSF1	hsa-miR-152	MIMAT0000438	-0.2492	1.66479	0.0155553
CSF1	hsa-miR-152	MIMAT0000438	-0.4144	1.66479	0.0155553
CSF1	hsa-miR-152	MIMAT0000438	-0.3831	1.66479	0.0155553
DAP	hsa-miR-152	MIMAT0000438	-0.2212	1.66479	0.0155553
DAP	hsa-miR-152	MIMAT0000438	-0.2669	1.66479	0.0155553
DDX47	hsa-miR-152	MIMAT0000438	-0.751	1.66479	0.0155553
DSC2	hsa-miR-152	MIMAT0000438	-0.4789	1.66479	0.0155553
DSC2	hsa-miR-152	MIMAT0000438	-0.5274	1.66479	0.0155553
DYNLL2	hsa-miR-152	MIMAT0000438	-0.5181	1.66479	0.0155553
EIF4E	hsa-miR-152	MIMAT0000438	-0.1865	1.66479	0.0155553
EIF4H	hsa-miR-152	MIMAT0000438	-0.3092	1.66479	0.0155553
ENOPH1	hsa-miR-152	MIMAT0000438	-0.3615	1.66479	0.0155553
ENSA	hsa-miR-152	MIMAT0000438	-0.2625	1.66479	0.0155553
EPS8L1	hsa-miR-152	MIMAT0000438	-0.2948	1.66479	0.0155553
FAM91A1	hsa-miR-152	MIMAT0000438	-0.9586	1.66479	0.0155553
FILIP1	hsa-miR-152	MIMAT0000438	-0.981	1.66479	0.0155553
GATAD2B	hsa-miR-152	MIMAT0000438	-0.4401	1.66479	0.0155553
GPATCH8	hsa-miR-152	MIMAT0000438	-1.2952	1.66479	0.0155553
GPATCH8	hsa-miR-152	MIMAT0000438	-0.4895	1.66479	0.0155553
GPRC5B	hsa-miR-152	MIMAT0000438	-0.4367	1.66479	0.0155553
HPRT1	hsa-miR-152	MIMAT0000438	-0.4407	1.66479	0.0155553
HSP90AA1	hsa-miR-152	MIMAT0000438	-0.4135	1.66479	0.0155553
IRF2BP2	hsa-miR-152	MIMAT0000438	-0.2102	1.66479	0.0155553
IRF2BP2	hsa-miR-152	MIMAT0000438	-0.1006	1.66479	0.0155553
KIAA1217	hsa-miR-152	MIMAT0000438	-0.2599	1.66479	0.0155553
KIAA1217	hsa-miR-152	MIMAT0000438	-0.3947	1.66479	0.0155553
KIAA1522	hsa-miR-152	MIMAT0000438	-0.1326	1.66479	0.0155553
KPNA4	hsa-miR-152	MIMAT0000438	-0.1864	1.66479	0.0155553
LAMA3	hsa-miR-152	MIMAT0000438	-0.1754	1.66479	0.0155553
LAMA3	hsa-miR-152	MIMAT0000438	-0.1198	1.66479	0.0155553
LAMB2	hsa-miR-152	MIMAT0000438	-0.5089	1.66479	0.0155553
LARP7	hsa-miR-152	MIMAT0000438	-0.1232	1.66479	0.0155553
LIG3	hsa-miR-152	MIMAT0000438	-0.9592	1.66479	0.0155553
MBNL1	hsa-miR-152	MIMAT0000438	-0.4613	1.66479	0.0155553
METTL3	hsa-miR-152	MIMAT0000438	-0.1288	1.66479	0.0155553
MGA	hsa-miR-152	MIMAT0000438	-0.2069	1.66479	0.0155553
MLPH	hsa-miR-152	MIMAT0000438	-0.1289	1.66479	0.0155553
MTMR12	hsa-miR-152	MIMAT0000438	-0.6825	1.66479	0.0155553
NFX1	hsa-miR-152	MIMAT0000438	-0.2617	1.66479	0.0155553
NIPBL	hsa-miR-152	MIMAT0000438	-0.1284	1.66479	0.0155553
NIPBL	hsa-miR-152	MIMAT0000438	-0.1585	1.66479	0.0155553
NOM1	hsa-miR-152	MIMAT0000438	-0.547	1.66479	0.0155553
NUMA1	hsa-miR-152	MIMAT0000438	-0.2263	1.66479	0.0155553
NUP133	hsa-miR-152	MIMAT0000438	-1.0593	1.66479	0.0155553
OGT	hsa-miR-152	MIMAT0000438	-0.1441	1.66479	0.0155553
OGT	hsa-miR-152	MIMAT0000438	-0.3724	1.66479	0.0155553
OTUD4	hsa-miR-152	MIMAT0000438	-1.0843	1.66479	0.0155553
PAFAH1B2	hsa-miR-152	MIMAT0000438	-1.2666	1.66479	0.0155553
PAFAH1B2	hsa-miR-152	MIMAT0000438	-1.2741	1.66479	0.0155553
PAFAH1B2	hsa-miR-152	MIMAT0000438	-0.7196	1.66479	0.0155553
PDIA5	hsa-miR-152	MIMAT0000438	-0.272	1.66479	0.0155553
PEA15	hsa-miR-152	MIMAT0000438	-0.4193	1.66479	0.0155553
PHACTR4	hsa-miR-152	MIMAT0000438	-0.162	1.66479	0.0155553
PHACTR4	hsa-miR-152	MIMAT0000438	-0.4344	1.66479	0.0155553
PHACTR4	hsa-miR-152	MIMAT0000438	-0.2156	1.66479	0.0155553
PHF3	hsa-miR-152	MIMAT0000438	-1.2614	1.66479	0.0155553
PIK3CA	hsa-miR-152	MIMAT0000438	-0.7067	1.66479	0.0155553
PPME1	hsa-miR-152	MIMAT0000438	-0.3568	1.66479	0.0155553
PTER	hsa-miR-152	MIMAT0000438	-0.1118	1.66479	0.0155553
RASAL1	hsa-miR-152	MIMAT0000438	-0.4027	1.66479	0.0155553
RBBP6	hsa-miR-152	MIMAT0000438	-1.0935	1.66479	0.0155553
RBBP6	hsa-miR-152	MIMAT0000438	-0.3382	1.66479	0.0155553
RPS6KA5	hsa-miR-152	MIMAT0000438	-1.0755	1.66479	0.0155553
RPS6KA5	hsa-miR-152	MIMAT0000438	-0.879	1.66479	0.0155553
RPS6KA5	hsa-miR-152	MIMAT0000438	-1.1316	1.66479	0.0155553
RPS6KA5	hsa-miR-152	MIMAT0000438	-0.1633	1.66479	0.0155553
RTKN	hsa-miR-152	MIMAT0000438	-0.1249	1.66479	0.0155553
SAP30BP	hsa-miR-152	MIMAT0000438	-0.1013	1.66479	0.0155553
SAP30BP	hsa-miR-152	MIMAT0000438	-0.1334	1.66479	0.0155553
SAP30BP	hsa-miR-152	MIMAT0000438	-0.1374	1.66479	0.0155553
SDR39U1	hsa-miR-152	MIMAT0000438	-0.4868	1.66479	0.0155553
SDR39U1	hsa-miR-152	MIMAT0000438	-0.4618	1.66479	0.0155553
SERBP1	hsa-miR-152	MIMAT0000438	-0.1091	1.66479	0.0155553
SET	hsa-miR-152	MIMAT0000438	-0.1557	1.66479	0.0155553
SIRT5	hsa-miR-152	MIMAT0000438	-0.1266	1.66479	0.0155553
SUDS3	hsa-miR-152	MIMAT0000438	-0.3559	1.66479	0.0155553
TAF4	hsa-miR-152	MIMAT0000438	-1.2534	1.66479	0.0155553
TBL1XR1	hsa-miR-152	MIMAT0000438	-0.9716	1.66479	0.0155553
TES	hsa-miR-152	MIMAT0000438	-0.1737	1.66479	0.0155553
TGFB2	hsa-miR-152	MIMAT0000438	-0.8203	1.66479	0.0155553
TGFB2	hsa-miR-152	MIMAT0000438	-0.8383	1.66479	0.0155553
TGFB2	hsa-miR-152	MIMAT0000438	-1.1434	1.66479	0.0155553
THOC3	hsa-miR-152	MIMAT0000438	-0.1535	1.66479	0.0155553
TJP2	hsa-miR-152	MIMAT0000438	-0.4788	1.66479	0.0155553
TJP2	hsa-miR-152	MIMAT0000438	-0.2332	1.66479	0.0155553
TJP2	hsa-miR-152	MIMAT0000438	-0.4848	1.66479	0.0155553
TMSB10	hsa-miR-152	MIMAT0000438	-0.3095	1.66479	0.0155553
TXNDC17	hsa-miR-152	MIMAT0000438	-0.1493	1.66479	0.0155553
UBE2D3	hsa-miR-152	MIMAT0000438	-0.5036	1.66479	0.0155553
UBE2D3	hsa-miR-152	MIMAT0000438	-0.4938	1.66479	0.0155553
UBE2L3	hsa-miR-152	MIMAT0000438	-0.4055	1.66479	0.0155553
UBE2L3	hsa-miR-152	MIMAT0000438	-0.5526	1.66479	0.0155553
URB2	hsa-miR-152	MIMAT0000438	-0.1703	1.66479	0.0155553
USP28	hsa-miR-152	MIMAT0000438	-0.1355	1.66479	0.0155553
VPS13A	hsa-miR-152	MIMAT0000438	-1.1125	1.66479	0.0155553
VPS13A	hsa-miR-152	MIMAT0000438	-0.6186	1.66479	0.0155553
XPO5	hsa-miR-152	MIMAT0000438	-0.18	1.66479	0.0155553
YTHDF2	hsa-miR-152	MIMAT0000438	-0.128	1.66479	0.0155553
ZMYND8	hsa-miR-152	MIMAT0000438	-0.3325	1.66479	0.0155553
ABCF3	hsa-miR-455-3p	MIMAT0004784	-0.1002	1.76779	0.000155775
ABHD14B	hsa-miR-455-3p	MIMAT0004784	-0.1383	1.76779	0.000155775
ADPRHL2	hsa-miR-455-3p	MIMAT0004784	-0.6088	1.76779	0.000155775
AHNAK2	hsa-miR-455-3p	MIMAT0004784	-0.3011	1.76779	0.000155775
AK2	hsa-miR-455-3p	MIMAT0004784	-0.2332	1.76779	0.000155775
ANK3	hsa-miR-455-3p	MIMAT0004784	-0.1478	1.76779	0.000155775
ANP32B	hsa-miR-455-3p	MIMAT0004784	-0.8809	1.76779	0.000155775
ARFGAP2	hsa-miR-455-3p	MIMAT0004784	-0.197	1.76779	0.000155775
ARFGAP2	hsa-miR-455-3p	MIMAT0004784	-0.5983	1.76779	0.000155775
BCL10	hsa-miR-455-3p	MIMAT0004784	-0.6327	1.76779	0.000155775
C15orf52	hsa-miR-455-3p	MIMAT0004784	-0.378	1.76779	0.000155775
C17orf75	hsa-miR-455-3p	MIMAT0004784	-0.3793	1.76779	0.000155775
CASP8	hsa-miR-455-3p	MIMAT0004784	-0.2659	1.76779	0.000155775
CASP8	hsa-miR-455-3p	MIMAT0004784	-0.8199	1.76779	0.000155775
CCDC117	hsa-miR-455-3p	MIMAT0004784	-0.6955	1.76779	0.000155775
CCDC6	hsa-miR-455-3p	MIMAT0004784	-0.1572	1.76779	0.000155775
CDH2	hsa-miR-455-3p	MIMAT0004784	-0.1059	1.76779	0.000155775
CDKN2A	hsa-miR-455-3p	MIMAT0004784	-0.1529	1.76779	0.000155775
CIRBP	hsa-miR-455-3p	MIMAT0004784	-0.7124	1.76779	0.000155775
DCUN1D1	hsa-miR-455-3p	MIMAT0004784	-0.6859	1.76779	0.000155775
DCUN1D1	hsa-miR-455-3p	MIMAT0004784	-0.1029	1.76779	0.000155775
DDX47	hsa-miR-455-3p	MIMAT0004784	-0.2864	1.76779	0.000155775
DDX47	hsa-miR-455-3p	MIMAT0004784	-0.4646	1.76779	0.000155775
DIS3L2	hsa-miR-455-3p	MIMAT0004784	-0.1474	1.76779	0.000155775
DIS3L2	hsa-miR-455-3p	MIMAT0004784	-0.1703	1.76779	0.000155775
DYNLL2	hsa-miR-455-3p	MIMAT0004784	-0.8975	1.76779	0.000155775
EIF4E	hsa-miR-455-3p	MIMAT0004784	-0.6697	1.76779	0.000155775
EIF4H	hsa-miR-455-3p	MIMAT0004784	-0.2452	1.76779	0.000155775
EIF4H	hsa-miR-455-3p	MIMAT0004784	-0.1697	1.76779	0.000155775
EIF4H	hsa-miR-455-3p	MIMAT0004784	-0.1262	1.76779	0.000155775
EPM2AIP1	hsa-miR-455-3p	MIMAT0004784	-0.353	1.76779	0.000155775
ESRP1	hsa-miR-455-3p	MIMAT0004784	-0.1207	1.76779	0.000155775
ESRP1	hsa-miR-455-3p	MIMAT0004784	-0.1218	1.76779	0.000155775
ESRP1	hsa-miR-455-3p	MIMAT0004784	-0.1248	1.76779	0.000155775
ESRP1	hsa-miR-455-3p	MIMAT0004784	-0.1237	1.76779	0.000155775
FEN1	hsa-miR-455-3p	MIMAT0004784	-0.8041	1.76779	0.000155775
FILIP1	hsa-miR-455-3p	MIMAT0004784	-0.1312	1.76779	0.000155775
FNBP1L	hsa-miR-455-3p	MIMAT0004784	-0.1438	1.76779	0.000155775
GFAP	hsa-miR-455-3p	MIMAT0004784	-0.1183	1.76779	0.000155775
GNL1	hsa-miR-455-3p	MIMAT0004784	-0.9046	1.76779	0.000155775
GNL1	hsa-miR-455-3p	MIMAT0004784	-0.9046	1.76779	0.000155775
GNL1	hsa-miR-455-3p	MIMAT0004784	-1.0315	1.76779	0.000155775
GNL1	hsa-miR-455-3p	MIMAT0004784	-0.9046	1.76779	0.000155775
GNL1	hsa-miR-455-3p	MIMAT0004784	-1.0336	1.76779	0.000155775
GNL1	hsa-miR-455-3p	MIMAT0004784	-0.9046	1.76779	0.000155775
GNL1	hsa-miR-455-3p	MIMAT0004784	-0.9042	1.76779	0.000155775
GNL1	hsa-miR-455-3p	MIMAT0004784	-0.9046	1.76779	0.000155775
GRB7	hsa-miR-455-3p	MIMAT0004784	-0.1578	1.76779	0.000155775
HPRT1	hsa-miR-455-3p	MIMAT0004784	-0.1964	1.76779	0.000155775
KPNA4	hsa-miR-455-3p	MIMAT0004784	-1.1359	1.76779	0.000155775
LAS1L	hsa-miR-455-3p	MIMAT0004784	-0.1643	1.76779	0.000155775
LDHA	hsa-miR-455-3p	MIMAT0004784	-0.6544	1.76779	0.000155775
LDHA	hsa-miR-455-3p	MIMAT0004784	-0.6173	1.76779	0.000155775
LIG3	hsa-miR-455-3p	MIMAT0004784	-0.1871	1.76779	0.000155775
MCM5	hsa-miR-455-3p	MIMAT0004784	-0.4098	1.76779	0.000155775
MEPCE	hsa-miR-455-3p	MIMAT0004784	-0.5634	1.76779	0.000155775
MLLT4	hsa-miR-455-3p	MIMAT0004784	-0.6088	1.76779	0.000155775
MLLT4	hsa-miR-455-3p	MIMAT0004784	-0.1432	1.76779	0.000155775
MRE11A	hsa-miR-455-3p	MIMAT0004784	-1.0076	1.76779	0.000155775
MTMR12	hsa-miR-455-3p	MIMAT0004784	-0.4019	1.76779	0.000155775
NGDN	hsa-miR-455-3p	MIMAT0004784	-0.9064	1.76779	0.000155775
NGDN	hsa-miR-455-3p	MIMAT0004784	-0.8106	1.76779	0.000155775
NGDN	hsa-miR-455-3p	MIMAT0004784	-0.8065	1.76779	0.000155775
NIF3L1	hsa-miR-455-3p	MIMAT0004784	-0.3214	1.76779	0.000155775
NIF3L1	hsa-miR-455-3p	MIMAT0004784	-0.298	1.76779	0.000155775
NIPBL	hsa-miR-455-3p	MIMAT0004784	-0.4588	1.76779	0.000155775
NIPBL	hsa-miR-455-3p	MIMAT0004784	-0.3525	1.76779	0.000155775
NRCAM	hsa-miR-455-3p	MIMAT0004784	-0.7046	1.76779	0.000155775
NUDT4	hsa-miR-455-3p	MIMAT0004784	-0.547	1.76779	0.000155775
NUMA1	hsa-miR-455-3p	MIMAT0004784	-0.1208	1.76779	0.000155775
NUP153	hsa-miR-455-3p	MIMAT0004784	-1.3106	1.76779	0.000155775
OGT	hsa-miR-455-3p	MIMAT0004784	-1.208	1.76779	0.000155775
OTUD4	hsa-miR-455-3p	MIMAT0004784	-0.112	1.76779	0.000155775
PAFAH1B2	hsa-miR-455-3p	MIMAT0004784	-0.6604	1.76779	0.000155775
PAFAH1B2	hsa-miR-455-3p	MIMAT0004784	-1.2057	1.76779	0.000155775
PAFAH1B2	hsa-miR-455-3p	MIMAT0004784	-0.6836	1.76779	0.000155775
PAFAH1B2	hsa-miR-455-3p	MIMAT0004784	-1.217	1.76779	0.000155775
PAICS	hsa-miR-455-3p	MIMAT0004784	-0.4256	1.76779	0.000155775
PAPSS1	hsa-miR-455-3p	MIMAT0004784	-0.7168	1.76779	0.000155775
PEA15	hsa-miR-455-3p	MIMAT0004784	-0.1275	1.76779	0.000155775
PGK1	hsa-miR-455-3p	MIMAT0004784	-0.1631	1.76779	0.000155775
PGK1	hsa-miR-455-3p	MIMAT0004784	-0.4407	1.76779	0.000155775
PHGDH	hsa-miR-455-3p	MIMAT0004784	-0.7378	1.76779	0.000155775
PIP4K2C	hsa-miR-455-3p	MIMAT0004784	-0.3034	1.76779	0.000155775
PIP4K2C	hsa-miR-455-3p	MIMAT0004784	-0.3504	1.76779	0.000155775
PKN2	hsa-miR-455-3p	MIMAT0004784	-0.541	1.76779	0.000155775
PKN2	hsa-miR-455-3p	MIMAT0004784	-0.6192	1.76779	0.000155775
PKN2	hsa-miR-455-3p	MIMAT0004784	-0.1289	1.76779	0.000155775
PM20D2	hsa-miR-455-3p	MIMAT0004784	-0.6077	1.76779	0.000155775
POLR1B	hsa-miR-455-3p	MIMAT0004784	-0.517	1.76779	0.000155775
POLR3B	hsa-miR-455-3p	MIMAT0004784	-0.14	1.76779	0.000155775
PPIH	hsa-miR-455-3p	MIMAT0004784	-0.1623	1.76779	0.000155775
RBM33	hsa-miR-455-3p	MIMAT0004784	-1.1365	1.76779	0.000155775
RNF169	hsa-miR-455-3p	MIMAT0004784	-0.2164	1.76779	0.000155775
RNMT	hsa-miR-455-3p	MIMAT0004784	-0.1944	1.76779	0.000155775
RPL37	hsa-miR-455-3p	MIMAT0004784	-0.7144	1.76779	0.000155775
RPL37	hsa-miR-455-3p	MIMAT0004784	-0.1572	1.76779	0.000155775
RPS6KA5	hsa-miR-455-3p	MIMAT0004784	-0.2638	1.76779	0.000155775
RRAS2	hsa-miR-455-3p	MIMAT0004784	-0.1283	1.76779	0.000155775
RRS1	hsa-miR-455-3p	MIMAT0004784	-0.7734	1.76779	0.000155775
SART3	hsa-miR-455-3p	MIMAT0004784	-0.3278	1.76779	0.000155775
SIRT5	hsa-miR-455-3p	MIMAT0004784	-0.1125	1.76779	0.000155775
SPOCK2	hsa-miR-455-3p	MIMAT0004784	-0.2676	1.76779	0.000155775
STMN1	hsa-miR-455-3p	MIMAT0004784	-0.1113	1.76779	0.000155775
STMN1	hsa-miR-455-3p	MIMAT0004784	-0.7092	1.76779	0.000155775
SUMO1	hsa-miR-455-3p	MIMAT0004784	-0.4192	1.76779	0.000155775
TBCC	hsa-miR-455-3p	MIMAT0004784	-0.4332	1.76779	0.000155775
TJP2	hsa-miR-455-3p	MIMAT0004784	-1.1183	1.76779	0.000155775
TJP2	hsa-miR-455-3p	MIMAT0004784	-0.2347	1.76779	0.000155775
TJP2	hsa-miR-455-3p	MIMAT0004784	-0.3756	1.76779	0.000155775
TJP2	hsa-miR-455-3p	MIMAT0004784	-0.863	1.76779	0.000155775
TJP2	hsa-miR-455-3p	MIMAT0004784	-0.1002	1.76779	0.000155775
TPMT	hsa-miR-455-3p	MIMAT0004784	-0.1834	1.76779	0.000155775
TRIM2	hsa-miR-455-3p	MIMAT0004784	-0.4012	1.76779	0.000155775
UBE2D3	hsa-miR-455-3p	MIMAT0004784	-0.1235	1.76779	0.000155775
UBE2F	hsa-miR-455-3p	MIMAT0004784	-0.2337	1.76779	0.000155775
UBE2F	hsa-miR-455-3p	MIMAT0004784	-0.365	1.76779	0.000155775
UBE2F	hsa-miR-455-3p	MIMAT0004784	-0.2792	1.76779	0.000155775
UBE2F	hsa-miR-455-3p	MIMAT0004784	-0.6795	1.76779	0.000155775
VPS13A	hsa-miR-455-3p	MIMAT0004784	-1.177	1.76779	0.000155775
WDR18	hsa-miR-455-3p	MIMAT0004784	-0.2159	1.76779	0.000155775
WIBG	hsa-miR-455-3p	MIMAT0004784	-0.3071	1.76779	0.000155775
XPO1	hsa-miR-455-3p	MIMAT0004784	-1.0245	1.76779	0.000155775
XPO5	hsa-miR-455-3p	MIMAT0004784	-0.1407	1.76779	0.000155775
ZMYND8	hsa-miR-455-3p	MIMAT0004784	-0.4479	1.76779	0.000155775
AACS	hsa-miR-127-3p	MIMAT0000446	-0.2792	1.82012	0.0428004
C11orf73	hsa-miR-127-3p	MIMAT0000446	-0.977	1.82012	0.0428004
C11orf73	hsa-miR-127-3p	MIMAT0000446	-0.8185	1.82012	0.0428004
C11orf73	hsa-miR-127-3p	MIMAT0000446	-0.8346	1.82012	0.0428004
CCNDBP1	hsa-miR-127-3p	MIMAT0000446	-0.1617	1.82012	0.0428004
CDH2	hsa-miR-127-3p	MIMAT0000446	-0.1005	1.82012	0.0428004
DDB1	hsa-miR-127-3p	MIMAT0000446	-0.1921	1.82012	0.0428004
DTD1	hsa-miR-127-3p	MIMAT0000446	-0.1158	1.82012	0.0428004
ERCC5	hsa-miR-127-3p	MIMAT0000446	-0.2783	1.82012	0.0428004
HMGN5	hsa-miR-127-3p	MIMAT0000446	-0.1144	1.82012	0.0428004
NUDCD2	hsa-miR-127-3p	MIMAT0000446	-0.1907	1.82012	0.0428004
PKN2	hsa-miR-127-3p	MIMAT0000446	-0.6349	1.82012	0.0428004
POLR2H	hsa-miR-127-3p	MIMAT0000446	-0.1138	1.82012	0.0428004
TBCA	hsa-miR-127-3p	MIMAT0000446	-0.1139	1.82012	0.0428004
TES	hsa-miR-127-3p	MIMAT0000446	-0.1237	1.82012	0.0428004
TMOD1	hsa-miR-127-3p	MIMAT0000446	-0.2391	1.82012	0.0428004
TP53	hsa-miR-127-3p	MIMAT0000446	-0.1071	1.82012	0.0428004
WDYHV1	hsa-miR-127-3p	MIMAT0000446	-0.1287	1.82012	0.0428004
AASDHPPT	hsa-miR-409-3p	MIMAT0001639	-0.2645	1.86168	0.00573307
AASDHPPT	hsa-miR-409-3p	MIMAT0001639	-0.1005	1.86168	0.00573307
AASDHPPT	hsa-miR-409-3p	MIMAT0001639	-0.4232	1.86168	0.00573307
ACOT13	hsa-miR-409-3p	MIMAT0001639	-0.1518	1.86168	0.00573307
ADK	hsa-miR-409-3p	MIMAT0001639	-0.1843	1.86168	0.00573307
AHCYL1	hsa-miR-409-3p	MIMAT0001639	-1.0868	1.86168	0.00573307
AKAP8	hsa-miR-409-3p	MIMAT0001639	-1.1515	1.86168	0.00573307
ALDH5A1	hsa-miR-409-3p	MIMAT0001639	-0.4019	1.86168	0.00573307
ANK3	hsa-miR-409-3p	MIMAT0001639	-0.8051	1.86168	0.00573307
ANP32B	hsa-miR-409-3p	MIMAT0001639	-0.1256	1.86168	0.00573307
ANP32B	hsa-miR-409-3p	MIMAT0001639	-0.1514	1.86168	0.00573307
ARHGAP29	hsa-miR-409-3p	MIMAT0001639	-0.7463	1.86168	0.00573307
ARL8B	hsa-miR-409-3p	MIMAT0001639	-0.4416	1.86168	0.00573307
ARL8B	hsa-miR-409-3p	MIMAT0001639	-0.4555	1.86168	0.00573307
BBX	hsa-miR-409-3p	MIMAT0001639	-0.1406	1.86168	0.00573307
BBX	hsa-miR-409-3p	MIMAT0001639	-0.135	1.86168	0.00573307
BPTF	hsa-miR-409-3p	MIMAT0001639	-0.1046	1.86168	0.00573307
BRD4	hsa-miR-409-3p	MIMAT0001639	-0.1173	1.86168	0.00573307
C11orf73	hsa-miR-409-3p	MIMAT0001639	-0.4618	1.86168	0.00573307
C11orf73	hsa-miR-409-3p	MIMAT0001639	-0.3212	1.86168	0.00573307
C11orf73	hsa-miR-409-3p	MIMAT0001639	-0.3334	1.86168	0.00573307
CASP8	hsa-miR-409-3p	MIMAT0001639	-0.1751	1.86168	0.00573307
CASP8	hsa-miR-409-3p	MIMAT0001639	-0.7765	1.86168	0.00573307
CASP8	hsa-miR-409-3p	MIMAT0001639	-0.1968	1.86168	0.00573307
CBWD1	hsa-miR-409-3p	MIMAT0001639	-1.1817	1.86168	0.00573307
CBWD1	hsa-miR-409-3p	MIMAT0001639	-0.2036	1.86168	0.00573307
CCAR1	hsa-miR-409-3p	MIMAT0001639	-0.1975	1.86168	0.00573307
CCAR1	hsa-miR-409-3p	MIMAT0001639	-0.1033	1.86168	0.00573307
CCDC117	hsa-miR-409-3p	MIMAT0001639	-0.302	1.86168	0.00573307
CCNDBP1	hsa-miR-409-3p	MIMAT0001639	-0.5032	1.86168	0.00573307
CCNDBP1	hsa-miR-409-3p	MIMAT0001639	-0.4698	1.86168	0.00573307
CCNDBP1	hsa-miR-409-3p	MIMAT0001639	-0.2621	1.86168	0.00573307
CDH6	hsa-miR-409-3p	MIMAT0001639	-0.8677	1.86168	0.00573307
CDYL	hsa-miR-409-3p	MIMAT0001639	-1.2276	1.86168	0.00573307
CMPK1	hsa-miR-409-3p	MIMAT0001639	-0.2166	1.86168	0.00573307
CMPK1	hsa-miR-409-3p	MIMAT0001639	-0.5685	1.86168	0.00573307
CMPK1	hsa-miR-409-3p	MIMAT0001639	-0.3232	1.86168	0.00573307
CMPK1	hsa-miR-409-3p	MIMAT0001639	-0.7574	1.86168	0.00573307
CTTN	hsa-miR-409-3p	MIMAT0001639	-0.1329	1.86168	0.00573307
CTTN	hsa-miR-409-3p	MIMAT0001639	-0.2221	1.86168	0.00573307
DAAM1	hsa-miR-409-3p	MIMAT0001639	-0.9142	1.86168	0.00573307
DCUN1D1	hsa-miR-409-3p	MIMAT0001639	-0.8283	1.86168	0.00573307
DDA1	hsa-miR-409-3p	MIMAT0001639	-0.2305	1.86168	0.00573307
DDA1	hsa-miR-409-3p	MIMAT0001639	-0.255	1.86168	0.00573307
DDT	hsa-miR-409-3p	MIMAT0001639	-0.3331	1.86168	0.00573307
DUSP12	hsa-miR-409-3p	MIMAT0001639	-0.9567	1.86168	0.00573307
EHMT1	hsa-miR-409-3p	MIMAT0001639	-0.2429	1.86168	0.00573307
EHMT1	hsa-miR-409-3p	MIMAT0001639	-0.2942	1.86168	0.00573307
EIF4E	hsa-miR-409-3p	MIMAT0001639	-0.1996	1.86168	0.00573307
ENSA	hsa-miR-409-3p	MIMAT0001639	-1.2108	1.86168	0.00573307
ERCC4	hsa-miR-409-3p	MIMAT0001639	-0.1794	1.86168	0.00573307
ERCC4	hsa-miR-409-3p	MIMAT0001639	-0.655	1.86168	0.00573307
ERCC5	hsa-miR-409-3p	MIMAT0001639	-0.1758	1.86168	0.00573307
FAM76B	hsa-miR-409-3p	MIMAT0001639	-0.1695	1.86168	0.00573307
FAM91A1	hsa-miR-409-3p	MIMAT0001639	-0.4032	1.86168	0.00573307
GFM1	hsa-miR-409-3p	MIMAT0001639	-0.7424	1.86168	0.00573307
GPD1L	hsa-miR-409-3p	MIMAT0001639	-0.115	1.86168	0.00573307
HDGFRP2	hsa-miR-409-3p	MIMAT0001639	-0.1755	1.86168	0.00573307
HDGFRP2	hsa-miR-409-3p	MIMAT0001639	-0.1213	1.86168	0.00573307
HK2	hsa-miR-409-3p	MIMAT0001639	-0.244	1.86168	0.00573307
HK2	hsa-miR-409-3p	MIMAT0001639	-0.8513	1.86168	0.00573307
HLTF	hsa-miR-409-3p	MIMAT0001639	-0.1326	1.86168	0.00573307
HLTF	hsa-miR-409-3p	MIMAT0001639	-0.2182	1.86168	0.00573307
HMGN1	hsa-miR-409-3p	MIMAT0001639	-0.1645	1.86168	0.00573307
HMGN1	hsa-miR-409-3p	MIMAT0001639	-0.1356	1.86168	0.00573307
HMGN5	hsa-miR-409-3p	MIMAT0001639	-0.6336	1.86168	0.00573307
HMGN5	hsa-miR-409-3p	MIMAT0001639	-0.1235	1.86168	0.00573307
HMGN5	hsa-miR-409-3p	MIMAT0001639	-0.111	1.86168	0.00573307
HN1L	hsa-miR-409-3p	MIMAT0001639	-0.2495	1.86168	0.00573307
HN1L	hsa-miR-409-3p	MIMAT0001639	-0.2836	1.86168	0.00573307
HN1L	hsa-miR-409-3p	MIMAT0001639	-0.3169	1.86168	0.00573307
HNRNPK	hsa-miR-409-3p	MIMAT0001639	-0.5767	1.86168	0.00573307
HNRNPK	hsa-miR-409-3p	MIMAT0001639	-0.5589	1.86168	0.00573307
HPRT1	hsa-miR-409-3p	MIMAT0001639	-0.1017	1.86168	0.00573307
IRF2BP2	hsa-miR-409-3p	MIMAT0001639	-1.0817	1.86168	0.00573307
IWS1	hsa-miR-409-3p	MIMAT0001639	-0.1562	1.86168	0.00573307
KCTD18	hsa-miR-409-3p	MIMAT0001639	-0.1181	1.86168	0.00573307
KIAA1217	hsa-miR-409-3p	MIMAT0001639	-0.1072	1.86168	0.00573307
KIAA1522	hsa-miR-409-3p	MIMAT0001639	-0.2161	1.86168	0.00573307
KIAA1524	hsa-miR-409-3p	MIMAT0001639	-0.378	1.86168	0.00573307
KIAA1524	hsa-miR-409-3p	MIMAT0001639	-0.1081	1.86168	0.00573307
KPNA4	hsa-miR-409-3p	MIMAT0001639	-0.3484	1.86168	0.00573307
KPNA4	hsa-miR-409-3p	MIMAT0001639	-0.1526	1.86168	0.00573307
LAGE3	hsa-miR-409-3p	MIMAT0001639	-0.897	1.86168	0.00573307
LAMA3	hsa-miR-409-3p	MIMAT0001639	-0.2154	1.86168	0.00573307
LARP7	hsa-miR-409-3p	MIMAT0001639	-0.1442	1.86168	0.00573307
LARP7	hsa-miR-409-3p	MIMAT0001639	-0.2446	1.86168	0.00573307
LDHA	hsa-miR-409-3p	MIMAT0001639	-0.403	1.86168	0.00573307
LDHA	hsa-miR-409-3p	MIMAT0001639	-0.1047	1.86168	0.00573307
LDHA	hsa-miR-409-3p	MIMAT0001639	-0.3727	1.86168	0.00573307
LEMD3	hsa-miR-409-3p	MIMAT0001639	-0.2787	1.86168	0.00573307
LEO1	hsa-miR-409-3p	MIMAT0001639	-0.4449	1.86168	0.00573307
LRBA	hsa-miR-409-3p	MIMAT0001639	-0.5418	1.86168	0.00573307
MAD2L1	hsa-miR-409-3p	MIMAT0001639	-0.7414	1.86168	0.00573307
MAD2L1	hsa-miR-409-3p	MIMAT0001639	-0.7961	1.86168	0.00573307
MAGEA8	hsa-miR-409-3p	MIMAT0001639	-0.9802	1.86168	0.00573307
MAP7	hsa-miR-409-3p	MIMAT0001639	-1.2046	1.86168	0.00573307
MAP7	hsa-miR-409-3p	MIMAT0001639	-0.4086	1.86168	0.00573307
MBIP	hsa-miR-409-3p	MIMAT0001639	-0.1201	1.86168	0.00573307
MBIP	hsa-miR-409-3p	MIMAT0001639	-0.1266	1.86168	0.00573307
MBNL1	hsa-miR-409-3p	MIMAT0001639	-0.564	1.86168	0.00573307
MBNL1	hsa-miR-409-3p	MIMAT0001639	-0.5453	1.86168	0.00573307
MBNL1	hsa-miR-409-3p	MIMAT0001639	-0.6777	1.86168	0.00573307
MBNL1	hsa-miR-409-3p	MIMAT0001639	-0.5579	1.86168	0.00573307
MBNL1	hsa-miR-409-3p	MIMAT0001639	-0.5393	1.86168	0.00573307
MCM5	hsa-miR-409-3p	MIMAT0001639	-0.4628	1.86168	0.00573307
MED10	hsa-miR-409-3p	MIMAT0001639	-1.1765	1.86168	0.00573307
METTL3	hsa-miR-409-3p	MIMAT0001639	-0.4319	1.86168	0.00573307
MIF	hsa-miR-409-3p	MIMAT0001639	-0.7707	1.86168	0.00573307
MLLT4	hsa-miR-409-3p	MIMAT0001639	-0.4772	1.86168	0.00573307
MLLT4	hsa-miR-409-3p	MIMAT0001639	-0.3275	1.86168	0.00573307
MLLT4	hsa-miR-409-3p	MIMAT0001639	-0.6534	1.86168	0.00573307
MLLT4	hsa-miR-409-3p	MIMAT0001639	-0.4969	1.86168	0.00573307
MLPH	hsa-miR-409-3p	MIMAT0001639	-0.133	1.86168	0.00573307
MORF4L2	hsa-miR-409-3p	MIMAT0001639	-1.086	1.86168	0.00573307
MORF4L2	hsa-miR-409-3p	MIMAT0001639	-0.2068	1.86168	0.00573307
MORF4L2	hsa-miR-409-3p	MIMAT0001639	-0.374	1.86168	0.00573307
MSL1	hsa-miR-409-3p	MIMAT0001639	-0.2133	1.86168	0.00573307
NIPBL	hsa-miR-409-3p	MIMAT0001639	-0.6309	1.86168	0.00573307
NIPBL	hsa-miR-409-3p	MIMAT0001639	-0.7032	1.86168	0.00573307
NIPBL	hsa-miR-409-3p	MIMAT0001639	-0.5089	1.86168	0.00573307
NOL8	hsa-miR-409-3p	MIMAT0001639	-1.1703	1.86168	0.00573307
NPC2	hsa-miR-409-3p	MIMAT0001639	-1.3026	1.86168	0.00573307
NRCAM	hsa-miR-409-3p	MIMAT0001639	-0.1783	1.86168	0.00573307
NUDCD2	hsa-miR-409-3p	MIMAT0001639	-0.2563	1.86168	0.00573307
NUDT4	hsa-miR-409-3p	MIMAT0001639	-0.1571	1.86168	0.00573307
OLA1	hsa-miR-409-3p	MIMAT0001639	-1.0986	1.86168	0.00573307
OLA1	hsa-miR-409-3p	MIMAT0001639	-0.4666	1.86168	0.00573307
OLA1	hsa-miR-409-3p	MIMAT0001639	-1.0997	1.86168	0.00573307
OLA1	hsa-miR-409-3p	MIMAT0001639	-0.468	1.86168	0.00573307
OTUD4	hsa-miR-409-3p	MIMAT0001639	-0.1227	1.86168	0.00573307
OTUD6B	hsa-miR-409-3p	MIMAT0001639	-0.9359	1.86168	0.00573307
PAFAH1B2	hsa-miR-409-3p	MIMAT0001639	-0.1142	1.86168	0.00573307
PAICS	hsa-miR-409-3p	MIMAT0001639	-0.8724	1.86168	0.00573307
PCF11	hsa-miR-409-3p	MIMAT0001639	-0.1052	1.86168	0.00573307
PEA15	hsa-miR-409-3p	MIMAT0001639	-0.2018	1.86168	0.00573307
PGM2L1	hsa-miR-409-3p	MIMAT0001639	-0.1119	1.86168	0.00573307
PHACTR4	hsa-miR-409-3p	MIMAT0001639	-1.0919	1.86168	0.00573307
PHACTR4	hsa-miR-409-3p	MIMAT0001639	-0.4269	1.86168	0.00573307
PHACTR4	hsa-miR-409-3p	MIMAT0001639	-0.1553	1.86168	0.00573307
PHF2	hsa-miR-409-3p	MIMAT0001639	-0.1539	1.86168	0.00573307
PHF3	hsa-miR-409-3p	MIMAT0001639	-0.1741	1.86168	0.00573307
PIK3CA	hsa-miR-409-3p	MIMAT0001639	-0.1688	1.86168	0.00573307
PIN4	hsa-miR-409-3p	MIMAT0001639	-0.973	1.86168	0.00573307
PIP4K2C	hsa-miR-409-3p	MIMAT0001639	-0.3633	1.86168	0.00573307
PIP4K2C	hsa-miR-409-3p	MIMAT0001639	-0.416	1.86168	0.00573307
PKN2	hsa-miR-409-3p	MIMAT0001639	-1.1039	1.86168	0.00573307
PKP2	hsa-miR-409-3p	MIMAT0001639	-0.5742	1.86168	0.00573307
POLR2H	hsa-miR-409-3p	MIMAT0001639	-0.1931	1.86168	0.00573307
PPIL4	hsa-miR-409-3p	MIMAT0001639	-0.1383	1.86168	0.00573307
PPME1	hsa-miR-409-3p	MIMAT0001639	-0.1433	1.86168	0.00573307
PPP4R2	hsa-miR-409-3p	MIMAT0001639	-0.216	1.86168	0.00573307
PSAT1	hsa-miR-409-3p	MIMAT0001639	-0.1315	1.86168	0.00573307
PSAT1	hsa-miR-409-3p	MIMAT0001639	-0.358	1.86168	0.00573307
PSMB7	hsa-miR-409-3p	MIMAT0001639	-0.4143	1.86168	0.00573307
PSMG1	hsa-miR-409-3p	MIMAT0001639	-0.3857	1.86168	0.00573307
PTPN11	hsa-miR-409-3p	MIMAT0001639	-0.9103	1.86168	0.00573307
RBKS	hsa-miR-409-3p	MIMAT0001639	-1.2379	1.86168	0.00573307
RBKS	hsa-miR-409-3p	MIMAT0001639	-0.1176	1.86168	0.00573307
RBM12B	hsa-miR-409-3p	MIMAT0001639	-0.1316	1.86168	0.00573307
RBM39	hsa-miR-409-3p	MIMAT0001639	-0.1017	1.86168	0.00573307
RNMT	hsa-miR-409-3p	MIMAT0001639	-0.1108	1.86168	0.00573307
RNMT	hsa-miR-409-3p	MIMAT0001639	-0.4624	1.86168	0.00573307
RNMT	hsa-miR-409-3p	MIMAT0001639	-0.2218	1.86168	0.00573307
RNMT	hsa-miR-409-3p	MIMAT0001639	-0.7878	1.86168	0.00573307
RNMT	hsa-miR-409-3p	MIMAT0001639	-0.1393	1.86168	0.00573307
RNMT	hsa-miR-409-3p	MIMAT0001639	-1.0541	1.86168	0.00573307
RSBN1	hsa-miR-409-3p	MIMAT0001639	-0.1335	1.86168	0.00573307
SARNP	hsa-miR-409-3p	MIMAT0001639	-0.1598	1.86168	0.00573307
SART3	hsa-miR-409-3p	MIMAT0001639	-0.6427	1.86168	0.00573307
SEPHS1	hsa-miR-409-3p	MIMAT0001639	-0.4214	1.86168	0.00573307
SEPHS1	hsa-miR-409-3p	MIMAT0001639	-0.3722	1.86168	0.00573307
SET	hsa-miR-409-3p	MIMAT0001639	-0.8578	1.86168	0.00573307
SOD1	hsa-miR-409-3p	MIMAT0001639	-0.25	1.86168	0.00573307
SOD1	hsa-miR-409-3p	MIMAT0001639	-0.1111	1.86168	0.00573307
SOX17	hsa-miR-409-3p	MIMAT0001639	-0.1042	1.86168	0.00573307
ST14	hsa-miR-409-3p	MIMAT0001639	-0.1903	1.86168	0.00573307
STMN1	hsa-miR-409-3p	MIMAT0001639	-0.4332	1.86168	0.00573307
SUDS3	hsa-miR-409-3p	MIMAT0001639	-0.1396	1.86168	0.00573307
SUMO1	hsa-miR-409-3p	MIMAT0001639	-0.1422	1.86168	0.00573307
SUMO2	hsa-miR-409-3p	MIMAT0001639	-0.6238	1.86168	0.00573307
SUMO3	hsa-miR-409-3p	MIMAT0001639	-0.7193	1.86168	0.00573307
SUMO3	hsa-miR-409-3p	MIMAT0001639	-0.7078	1.86168	0.00573307
SYNE2	hsa-miR-409-3p	MIMAT0001639	-0.1636	1.86168	0.00573307
TAF15	hsa-miR-409-3p	MIMAT0001639	-0.1187	1.86168	0.00573307
TAF15	hsa-miR-409-3p	MIMAT0001639	-0.1099	1.86168	0.00573307
TBCA	hsa-miR-409-3p	MIMAT0001639	-0.1771	1.86168	0.00573307
TES	hsa-miR-409-3p	MIMAT0001639	-1.2873	1.86168	0.00573307
TGFB2	hsa-miR-409-3p	MIMAT0001639	-0.1176	1.86168	0.00573307
THRAP3	hsa-miR-409-3p	MIMAT0001639	-0.1498	1.86168	0.00573307
TNS3	hsa-miR-409-3p	MIMAT0001639	-0.1595	1.86168	0.00573307
TOP2A	hsa-miR-409-3p	MIMAT0001639	-0.3323	1.86168	0.00573307
TP53RK	hsa-miR-409-3p	MIMAT0001639	-0.2488	1.86168	0.00573307
TP53RK	hsa-miR-409-3p	MIMAT0001639	-0.3068	1.86168	0.00573307
TPR	hsa-miR-409-3p	MIMAT0001639	-0.1724	1.86168	0.00573307
TPR	hsa-miR-409-3p	MIMAT0001639	-0.2667	1.86168	0.00573307
TRIM2	hsa-miR-409-3p	MIMAT0001639	-0.2907	1.86168	0.00573307
TSTD1	hsa-miR-409-3p	MIMAT0001639	-0.2446	1.86168	0.00573307
TSTD1	hsa-miR-409-3p	MIMAT0001639	-0.2586	1.86168	0.00573307
TXN	hsa-miR-409-3p	MIMAT0001639	-0.2372	1.86168	0.00573307
UBE2D3	hsa-miR-409-3p	MIMAT0001639	-0.1109	1.86168	0.00573307
UBE2D3	hsa-miR-409-3p	MIMAT0001639	-0.1074	1.86168	0.00573307
UBE2F	hsa-miR-409-3p	MIMAT0001639	-0.1163	1.86168	0.00573307
UBE2F	hsa-miR-409-3p	MIMAT0001639	-0.92	1.86168	0.00573307
UBE2F	hsa-miR-409-3p	MIMAT0001639	-0.1887	1.86168	0.00573307
UBE2F	hsa-miR-409-3p	MIMAT0001639	-1.0625	1.86168	0.00573307
UBE2F	hsa-miR-409-3p	MIMAT0001639	-0.1412	1.86168	0.00573307
UBE2F	hsa-miR-409-3p	MIMAT0001639	-0.982	1.86168	0.00573307
UBE2F	hsa-miR-409-3p	MIMAT0001639	-0.2014	1.86168	0.00573307
UBE2F	hsa-miR-409-3p	MIMAT0001639	-1.0784	1.86168	0.00573307
UBE2I	hsa-miR-409-3p	MIMAT0001639	-1.1573	1.86168	0.00573307
UBR5	hsa-miR-409-3p	MIMAT0001639	-0.3891	1.86168	0.00573307
UBR5	hsa-miR-409-3p	MIMAT0001639	-0.2824	1.86168	0.00573307
UBXN7	hsa-miR-409-3p	MIMAT0001639	-0.3158	1.86168	0.00573307
UNK	hsa-miR-409-3p	MIMAT0001639	-0.1389	1.86168	0.00573307
WDYHV1	hsa-miR-409-3p	MIMAT0001639	-0.1796	1.86168	0.00573307
WDYHV1	hsa-miR-409-3p	MIMAT0001639	-0.1494	1.86168	0.00573307
WRNIP1	hsa-miR-409-3p	MIMAT0001639	-0.654	1.86168	0.00573307
XPO5	hsa-miR-409-3p	MIMAT0001639	-0.1618	1.86168	0.00573307
YTHDC1	hsa-miR-409-3p	MIMAT0001639	-0.3102	1.86168	0.00573307
YTHDC1	hsa-miR-409-3p	MIMAT0001639	-0.4412	1.86168	0.00573307
YTHDF2	hsa-miR-409-3p	MIMAT0001639	-0.3889	1.86168	0.00573307
YTHDF3	hsa-miR-409-3p	MIMAT0001639	-1.3028	1.86168	0.00573307
ZHX2	hsa-miR-409-3p	MIMAT0001639	-0.2161	1.86168	0.00573307
ZNF384	hsa-miR-409-3p	MIMAT0001639	-0.1024	1.86168	0.00573307
ABHD11	hsa-miR-20b	MIMAT0001413	-0.192	1.93331	0.0299935
ACTL6A	hsa-miR-20b	MIMAT0001413	-0.2924	1.93331	0.0299935
ACTL6A	hsa-miR-20b	MIMAT0001413	-0.2864	1.93331	0.0299935
ADK	hsa-miR-20b	MIMAT0001413	-0.1468	1.93331	0.0299935
AK2	hsa-miR-20b	MIMAT0001413	-0.2089	1.93331	0.0299935
AKAP8	hsa-miR-20b	MIMAT0001413	-0.1158	1.93331	0.0299935
ANKRD28	hsa-miR-20b	MIMAT0001413	-0.1781	1.93331	0.0299935
ANKRD6	hsa-miR-20b	MIMAT0001413	-0.1403	1.93331	0.0299935
ARHGAP29	hsa-miR-20b	MIMAT0001413	-0.1164	1.93331	0.0299935
BBX	hsa-miR-20b	MIMAT0001413	-0.3251	1.93331	0.0299935
BBX	hsa-miR-20b	MIMAT0001413	-0.3125	1.93331	0.0299935
BCL10	hsa-miR-20b	MIMAT0001413	-0.8569	1.93331	0.0299935
BCL10	hsa-miR-20b	MIMAT0001413	-0.1347	1.93331	0.0299935
BDH2	hsa-miR-20b	MIMAT0001413	-0.1133	1.93331	0.0299935
BICD1	hsa-miR-20b	MIMAT0001413	-0.1368	1.93331	0.0299935
BICD1	hsa-miR-20b	MIMAT0001413	-0.1278	1.93331	0.0299935
BMPR2	hsa-miR-20b	MIMAT0001413	-0.1627	1.93331	0.0299935
BPTF	hsa-miR-20b	MIMAT0001413	-0.6272	1.93331	0.0299935
BRD4	hsa-miR-20b	MIMAT0001413	-0.2366	1.93331	0.0299935
C17orf75	hsa-miR-20b	MIMAT0001413	-0.7442	1.93331	0.0299935
C6orf132	hsa-miR-20b	MIMAT0001413	-0.1364	1.93331	0.0299935
CASP8	hsa-miR-20b	MIMAT0001413	-0.1862	1.93331	0.0299935
CASP8	hsa-miR-20b	MIMAT0001413	-1.194	1.93331	0.0299935
CASP8	hsa-miR-20b	MIMAT0001413	-0.8896	1.93331	0.0299935
CBR1	hsa-miR-20b	MIMAT0001413	-0.6457	1.93331	0.0299935
CCAR1	hsa-miR-20b	MIMAT0001413	-0.1098	1.93331	0.0299935
CCDC6	hsa-miR-20b	MIMAT0001413	-0.4049	1.93331	0.0299935
CCNDBP1	hsa-miR-20b	MIMAT0001413	-0.3359	1.93331	0.0299935
CCNDBP1	hsa-miR-20b	MIMAT0001413	-0.3066	1.93331	0.0299935
CCNDBP1	hsa-miR-20b	MIMAT0001413	-0.1853	1.93331	0.0299935
CCNDBP1	hsa-miR-20b	MIMAT0001413	-0.1576	1.93331	0.0299935
CDH2	hsa-miR-20b	MIMAT0001413	-0.2353	1.93331	0.0299935
CFDP1	hsa-miR-20b	MIMAT0001413	-0.4851	1.93331	0.0299935
CHMP4C	hsa-miR-20b	MIMAT0001413	-0.1502	1.93331	0.0299935
CIRBP	hsa-miR-20b	MIMAT0001413	-0.2882	1.93331	0.0299935
CIT	hsa-miR-20b	MIMAT0001413	-0.6663	1.93331	0.0299935
CMPK1	hsa-miR-20b	MIMAT0001413	-1.056	1.93331	0.0299935
CMPK1	hsa-miR-20b	MIMAT0001413	-1.161	1.93331	0.0299935
CSF1	hsa-miR-20b	MIMAT0001413	-0.3862	1.93331	0.0299935
DDX50	hsa-miR-20b	MIMAT0001413	-0.1018	1.93331	0.0299935
DTD1	hsa-miR-20b	MIMAT0001413	-0.267	1.93331	0.0299935
EGLN1	hsa-miR-20b	MIMAT0001413	-1.0526	1.93331	0.0299935
EHMT1	hsa-miR-20b	MIMAT0001413	-0.1071	1.93331	0.0299935
EIF4E	hsa-miR-20b	MIMAT0001413	-0.264	1.93331	0.0299935
EIF4H	hsa-miR-20b	MIMAT0001413	-0.5894	1.93331	0.0299935
EIF4H	hsa-miR-20b	MIMAT0001413	-0.4545	1.93331	0.0299935
EIF4H	hsa-miR-20b	MIMAT0001413	-0.3598	1.93331	0.0299935
ENSA	hsa-miR-20b	MIMAT0001413	-1.0165	1.93331	0.0299935
FAM129B	hsa-miR-20b	MIMAT0001413	-0.1564	1.93331	0.0299935
FILIP1	hsa-miR-20b	MIMAT0001413	-0.1004	1.93331	0.0299935
FNBP1L	hsa-miR-20b	MIMAT0001413	-0.863	1.93331	0.0299935
FNBP1L	hsa-miR-20b	MIMAT0001413	-0.1888	1.93331	0.0299935
FNBP1L	hsa-miR-20b	MIMAT0001413	-0.4768	1.93331	0.0299935
FNBP1L	hsa-miR-20b	MIMAT0001413	-1.0935	1.93331	0.0299935
GATAD2B	hsa-miR-20b	MIMAT0001413	-0.2522	1.93331	0.0299935
GMDS	hsa-miR-20b	MIMAT0001413	-0.3878	1.93331	0.0299935
GMPR	hsa-miR-20b	MIMAT0001413	-0.2946	1.93331	0.0299935
GMPS	hsa-miR-20b	MIMAT0001413	-0.2944	1.93331	0.0299935
GRIPAP1	hsa-miR-20b	MIMAT0001413	-0.5149	1.93331	0.0299935
GSS	hsa-miR-20b	MIMAT0001413	-0.7439	1.93331	0.0299935
GTF2I	hsa-miR-20b	MIMAT0001413	-0.6428	1.93331	0.0299935
HADH	hsa-miR-20b	MIMAT0001413	-0.4807	1.93331	0.0299935
HEATR2	hsa-miR-20b	MIMAT0001413	-0.1488	1.93331	0.0299935
HEATR2	hsa-miR-20b	MIMAT0001413	-0.111	1.93331	0.0299935
HIBCH	hsa-miR-20b	MIMAT0001413	-0.3628	1.93331	0.0299935
HIP1R	hsa-miR-20b	MIMAT0001413	-0.4818	1.93331	0.0299935
HMGN3	hsa-miR-20b	MIMAT0001413	-0.222	1.93331	0.0299935
HMGN3	hsa-miR-20b	MIMAT0001413	-0.5315	1.93331	0.0299935
HMGN3	hsa-miR-20b	MIMAT0001413	-0.225	1.93331	0.0299935
HMGN3	hsa-miR-20b	MIMAT0001413	-0.1655	1.93331	0.0299935
IRF2BP2	hsa-miR-20b	MIMAT0001413	-0.2469	1.93331	0.0299935
IRF2BP2	hsa-miR-20b	MIMAT0001413	-0.1361	1.93331	0.0299935
KCNH5	hsa-miR-20b	MIMAT0001413	-0.1395	1.93331	0.0299935
KCNH5	hsa-miR-20b	MIMAT0001413	-0.3562	1.93331	0.0299935
KCTD18	hsa-miR-20b	MIMAT0001413	-0.8704	1.93331	0.0299935
KDM4B	hsa-miR-20b	MIMAT0001413	-0.2763	1.93331	0.0299935
KDM4B	hsa-miR-20b	MIMAT0001413	-0.1043	1.93331	0.0299935
KIAA1143	hsa-miR-20b	MIMAT0001413	-0.126	1.93331	0.0299935
KIAA1143	hsa-miR-20b	MIMAT0001413	-0.1304	1.93331	0.0299935
KIAA1522	hsa-miR-20b	MIMAT0001413	-0.6411	1.93331	0.0299935
KLC4	hsa-miR-20b	MIMAT0001413	-0.1916	1.93331	0.0299935
KLC4	hsa-miR-20b	MIMAT0001413	-0.1156	1.93331	0.0299935
KPNA4	hsa-miR-20b	MIMAT0001413	-0.9338	1.93331	0.0299935
LAMA3	hsa-miR-20b	MIMAT0001413	-1.3332	1.93331	0.0299935
LAMC2	hsa-miR-20b	MIMAT0001413	-0.2093	1.93331	0.0299935
LRBA	hsa-miR-20b	MIMAT0001413	-0.1158	1.93331	0.0299935
LRRC20	hsa-miR-20b	MIMAT0001413	-0.7799	1.93331	0.0299935
LSM4	hsa-miR-20b	MIMAT0001413	-0.1682	1.93331	0.0299935
LXN	hsa-miR-20b	MIMAT0001413	-0.1104	1.93331	0.0299935
LYPLA1	hsa-miR-20b	MIMAT0001413	-0.1335	1.93331	0.0299935
MAP7	hsa-miR-20b	MIMAT0001413	-0.9781	1.93331	0.0299935
MAP7	hsa-miR-20b	MIMAT0001413	-0.7052	1.93331	0.0299935
MBIP	hsa-miR-20b	MIMAT0001413	-0.1391	1.93331	0.0299935
MBIP	hsa-miR-20b	MIMAT0001413	-0.1465	1.93331	0.0299935
MCM3	hsa-miR-20b	MIMAT0001413	-0.4211	1.93331	0.0299935
MDN1	hsa-miR-20b	MIMAT0001413	-0.1176	1.93331	0.0299935
METTL14	hsa-miR-20b	MIMAT0001413	-0.6649	1.93331	0.0299935
MFHAS1	hsa-miR-20b	MIMAT0001413	-0.2406	1.93331	0.0299935
MORF4L2	hsa-miR-20b	MIMAT0001413	-0.1365	1.93331	0.0299935
MRE11A	hsa-miR-20b	MIMAT0001413	-0.2963	1.93331	0.0299935
MSL1	hsa-miR-20b	MIMAT0001413	-0.9621	1.93331	0.0299935
MYO5B	hsa-miR-20b	MIMAT0001413	-0.789	1.93331	0.0299935
NFX1	hsa-miR-20b	MIMAT0001413	-0.1847	1.93331	0.0299935
NFX1	hsa-miR-20b	MIMAT0001413	-0.2049	1.93331	0.0299935
NFX1	hsa-miR-20b	MIMAT0001413	-0.2702	1.93331	0.0299935
NOL9	hsa-miR-20b	MIMAT0001413	-0.2384	1.93331	0.0299935
NUFIP2	hsa-miR-20b	MIMAT0001413	-0.113	1.93331	0.0299935
NUP205	hsa-miR-20b	MIMAT0001413	-1.2788	1.93331	0.0299935
NUP88	hsa-miR-20b	MIMAT0001413	-0.2081	1.93331	0.0299935
OTUD4	hsa-miR-20b	MIMAT0001413	-0.5192	1.93331	0.0299935
PAF1	hsa-miR-20b	MIMAT0001413	-0.6194	1.93331	0.0299935
PAFAH1B2	hsa-miR-20b	MIMAT0001413	-0.8095	1.93331	0.0299935
PAFAH1B2	hsa-miR-20b	MIMAT0001413	-0.9184	1.93331	0.0299935
PAK1	hsa-miR-20b	MIMAT0001413	-0.4091	1.93331	0.0299935
PAK1	hsa-miR-20b	MIMAT0001413	-0.4368	1.93331	0.0299935
PAK1	hsa-miR-20b	MIMAT0001413	-0.4044	1.93331	0.0299935
PDIA5	hsa-miR-20b	MIMAT0001413	-0.4046	1.93331	0.0299935
PFKP	hsa-miR-20b	MIMAT0001413	-1.2933	1.93331	0.0299935
PGM2L1	hsa-miR-20b	MIMAT0001413	-0.5135	1.93331	0.0299935
PHACTR4	hsa-miR-20b	MIMAT0001413	-0.2548	1.93331	0.0299935
PHACTR4	hsa-miR-20b	MIMAT0001413	-0.1089	1.93331	0.0299935
PIK3CA	hsa-miR-20b	MIMAT0001413	-0.3396	1.93331	0.0299935
PIP4K2C	hsa-miR-20b	MIMAT0001413	-0.4543	1.93331	0.0299935
PIP4K2C	hsa-miR-20b	MIMAT0001413	-0.5207	1.93331	0.0299935
PKN2	hsa-miR-20b	MIMAT0001413	-0.7476	1.93331	0.0299935
PLS1	hsa-miR-20b	MIMAT0001413	-0.5984	1.93331	0.0299935
POLD3	hsa-miR-20b	MIMAT0001413	-0.5362	1.93331	0.0299935
PPA2	hsa-miR-20b	MIMAT0001413	-0.2271	1.93331	0.0299935
PPIH	hsa-miR-20b	MIMAT0001413	-1.2374	1.93331	0.0299935
PPM1G	hsa-miR-20b	MIMAT0001413	-0.1251	1.93331	0.0299935
PPM1G	hsa-miR-20b	MIMAT0001413	-0.3705	1.93331	0.0299935
PPP4R2	hsa-miR-20b	MIMAT0001413	-0.1201	1.93331	0.0299935
PSAT1	hsa-miR-20b	MIMAT0001413	-0.9028	1.93331	0.0299935
PTGR2	hsa-miR-20b	MIMAT0001413	-0.1566	1.93331	0.0299935
PTGR2	hsa-miR-20b	MIMAT0001413	-0.3072	1.93331	0.0299935
PTMA	hsa-miR-20b	MIMAT0001413	-0.1255	1.93331	0.0299935
PTMA	hsa-miR-20b	MIMAT0001413	-0.203	1.93331	0.0299935
RBBP6	hsa-miR-20b	MIMAT0001413	-0.4585	1.93331	0.0299935
RBBP6	hsa-miR-20b	MIMAT0001413	-0.3836	1.93331	0.0299935
RBM12B	hsa-miR-20b	MIMAT0001413	-0.6058	1.93331	0.0299935
RFC3	hsa-miR-20b	MIMAT0001413	-0.641	1.93331	0.0299935
RPS6KA5	hsa-miR-20b	MIMAT0001413	-1.1616	1.93331	0.0299935
RPS6KA5	hsa-miR-20b	MIMAT0001413	-1.2917	1.93331	0.0299935
RSBN1	hsa-miR-20b	MIMAT0001413	-0.8618	1.93331	0.0299935
RSBN1	hsa-miR-20b	MIMAT0001413	-0.1714	1.93331	0.0299935
SERPINB5	hsa-miR-20b	MIMAT0001413	-0.1449	1.93331	0.0299935
SET	hsa-miR-20b	MIMAT0001413	-0.1336	1.93331	0.0299935
SET	hsa-miR-20b	MIMAT0001413	-0.1151	1.93331	0.0299935
SIRT5	hsa-miR-20b	MIMAT0001413	-0.2531	1.93331	0.0299935
SIRT5	hsa-miR-20b	MIMAT0001413	-0.1286	1.93331	0.0299935
SLC34A2	hsa-miR-20b	MIMAT0001413	-0.1066	1.93331	0.0299935
SMARCA5	hsa-miR-20b	MIMAT0001413	-0.3195	1.93331	0.0299935
SOD1	hsa-miR-20b	MIMAT0001413	-0.1288	1.93331	0.0299935
SORT1	hsa-miR-20b	MIMAT0001413	-0.1602	1.93331	0.0299935
SOX17	hsa-miR-20b	MIMAT0001413	-0.1087	1.93331	0.0299935
SSNA1	hsa-miR-20b	MIMAT0001413	-0.1907	1.93331	0.0299935
STMN1	hsa-miR-20b	MIMAT0001413	-0.1055	1.93331	0.0299935
SUMO1	hsa-miR-20b	MIMAT0001413	-1.1741	1.93331	0.0299935
SUMO2	hsa-miR-20b	MIMAT0001413	-0.1436	1.93331	0.0299935
SYNE2	hsa-miR-20b	MIMAT0001413	-0.5076	1.93331	0.0299935
SYNE2	hsa-miR-20b	MIMAT0001413	-0.2494	1.93331	0.0299935
TATDN1	hsa-miR-20b	MIMAT0001413	-0.1204	1.93331	0.0299935
TCEB3	hsa-miR-20b	MIMAT0001413	-0.893	1.93331	0.0299935
TCEB3	hsa-miR-20b	MIMAT0001413	-1.0003	1.93331	0.0299935
TES	hsa-miR-20b	MIMAT0001413	-0.2499	1.93331	0.0299935
TGFB2	hsa-miR-20b	MIMAT0001413	-0.2297	1.93331	0.0299935
TGFB2	hsa-miR-20b	MIMAT0001413	-0.251	1.93331	0.0299935
TGFB2	hsa-miR-20b	MIMAT0001413	-0.2417	1.93331	0.0299935
TGFB2	hsa-miR-20b	MIMAT0001413	-0.2526	1.93331	0.0299935
TGM2	hsa-miR-20b	MIMAT0001413	-1.0889	1.93331	0.0299935
TIMM8A	hsa-miR-20b	MIMAT0001413	-0.2815	1.93331	0.0299935
TMOD1	hsa-miR-20b	MIMAT0001413	-0.3353	1.93331	0.0299935
TNFAIP2	hsa-miR-20b	MIMAT0001413	-0.3282	1.93331	0.0299935
TP53RK	hsa-miR-20b	MIMAT0001413	-0.4401	1.93331	0.0299935
TP53RK	hsa-miR-20b	MIMAT0001413	-0.5219	1.93331	0.0299935
UBQLN4	hsa-miR-20b	MIMAT0001413	-0.3703	1.93331	0.0299935
UBR5	hsa-miR-20b	MIMAT0001413	-0.7985	1.93331	0.0299935
UBR5	hsa-miR-20b	MIMAT0001413	-0.7607	1.93331	0.0299935
UBR5	hsa-miR-20b	MIMAT0001413	-0.1587	1.93331	0.0299935
UBR5	hsa-miR-20b	MIMAT0001413	-0.109	1.93331	0.0299935
UBXN7	hsa-miR-20b	MIMAT0001413	-0.1159	1.93331	0.0299935
UNK	hsa-miR-20b	MIMAT0001413	-1.1201	1.93331	0.0299935
USP28	hsa-miR-20b	MIMAT0001413	-1.2051	1.93331	0.0299935
VPRBP	hsa-miR-20b	MIMAT0001413	-0.1267	1.93331	0.0299935
WNK2	hsa-miR-20b	MIMAT0001413	-0.1793	1.93331	0.0299935
YLPM1	hsa-miR-20b	MIMAT0001413	-0.1137	1.93331	0.0299935
YTHDC1	hsa-miR-20b	MIMAT0001413	-0.1889	1.93331	0.0299935
YTHDC1	hsa-miR-20b	MIMAT0001413	-0.1471	1.93331	0.0299935
YTHDC1	hsa-miR-20b	MIMAT0001413	-0.2261	1.93331	0.0299935
YTHDC1	hsa-miR-20b	MIMAT0001413	-0.1482	1.93331	0.0299935
YTHDF3	hsa-miR-20b	MIMAT0001413	-0.7585	1.93331	0.0299935
YWHAZ	hsa-miR-20b	MIMAT0001413	-0.8274	1.93331	0.0299935
ZBTB43	hsa-miR-20b	MIMAT0001413	-0.72	1.93331	0.0299935
ZHX2	hsa-miR-20b	MIMAT0001413	-0.7556	1.93331	0.0299935
ZMYM4	hsa-miR-20b	MIMAT0001413	-0.1848	1.93331	0.0299935
ZNF638	hsa-miR-20b	MIMAT0001413	-0.4016	1.93331	0.0299935
ZNF638	hsa-miR-20b	MIMAT0001413	-0.4919	1.93331	0.0299935
AASDHPPT	hsa-miR-495	MIMAT0002817	-0.108	1.99568	0.022971
AASDHPPT	hsa-miR-495	MIMAT0002817	-0.195	1.99568	0.022971
ACTL6A	hsa-miR-495	MIMAT0002817	-0.4239	1.99568	0.022971
AHNAK2	hsa-miR-495	MIMAT0002817	-0.3704	1.99568	0.022971
AK2	hsa-miR-495	MIMAT0002817	-0.2219	1.99568	0.022971
AK2	hsa-miR-495	MIMAT0002817	-0.1161	1.99568	0.022971
ANK3	hsa-miR-495	MIMAT0002817	-0.3214	1.99568	0.022971
ANKRD28	hsa-miR-495	MIMAT0002817	-0.2049	1.99568	0.022971
ANKRD6	hsa-miR-495	MIMAT0002817	-1.1342	1.99568	0.022971
ANLN	hsa-miR-495	MIMAT0002817	-0.6834	1.99568	0.022971
ANP32A	hsa-miR-495	MIMAT0002817	-0.3256	1.99568	0.022971
ANP32E	hsa-miR-495	MIMAT0002817	-0.1201	1.99568	0.022971
ARHGAP29	hsa-miR-495	MIMAT0002817	-0.2346	1.99568	0.022971
ARL8B	hsa-miR-495	MIMAT0002817	-0.6132	1.99568	0.022971
ARL8B	hsa-miR-495	MIMAT0002817	-0.3453	1.99568	0.022971
ARL8B	hsa-miR-495	MIMAT0002817	-0.4134	1.99568	0.022971
ARL8B	hsa-miR-495	MIMAT0002817	-0.6288	1.99568	0.022971
ARL8B	hsa-miR-495	MIMAT0002817	-0.3572	1.99568	0.022971
ARL8B	hsa-miR-495	MIMAT0002817	-0.4283	1.99568	0.022971
ARPC1A	hsa-miR-495	MIMAT0002817	-1.1615	1.99568	0.022971
ARPC1A	hsa-miR-495	MIMAT0002817	-1.2657	1.99568	0.022971
ARPC1A	hsa-miR-495	MIMAT0002817	-0.9731	1.99568	0.022971
ARPC1A	hsa-miR-495	MIMAT0002817	-1.2497	1.99568	0.022971
ATN1	hsa-miR-495	MIMAT0002817	-0.21	1.99568	0.022971
BCL10	hsa-miR-495	MIMAT0002817	-0.9286	1.99568	0.022971
BCL2L1	hsa-miR-495	MIMAT0002817	-0.2209	1.99568	0.022971
BDH2	hsa-miR-495	MIMAT0002817	-1.0536	1.99568	0.022971
BICD1	hsa-miR-495	MIMAT0002817	-0.4144	1.99568	0.022971
BICD1	hsa-miR-495	MIMAT0002817	-0.3928	1.99568	0.022971
BPNT1	hsa-miR-495	MIMAT0002817	-0.1259	1.99568	0.022971
BPTF	hsa-miR-495	MIMAT0002817	-0.3195	1.99568	0.022971
BPTF	hsa-miR-495	MIMAT0002817	-0.19	1.99568	0.022971
BPTF	hsa-miR-495	MIMAT0002817	-0.1968	1.99568	0.022971
BPTF	hsa-miR-495	MIMAT0002817	-0.4077	1.99568	0.022971
BRD4	hsa-miR-495	MIMAT0002817	-0.491	1.99568	0.022971
C11orf73	hsa-miR-495	MIMAT0002817	-0.5087	1.99568	0.022971
C11orf73	hsa-miR-495	MIMAT0002817	-0.1482	1.99568	0.022971
C11orf73	hsa-miR-495	MIMAT0002817	-0.5245	1.99568	0.022971
C11orf73	hsa-miR-495	MIMAT0002817	-0.5898	1.99568	0.022971
C11orf73	hsa-miR-495	MIMAT0002817	-0.2822	1.99568	0.022971
C21orf59	hsa-miR-495	MIMAT0002817	-0.972	1.99568	0.022971
CASP8	hsa-miR-495	MIMAT0002817	-0.8666	1.99568	0.022971
CASP8	hsa-miR-495	MIMAT0002817	-0.1143	1.99568	0.022971
CASP8	hsa-miR-495	MIMAT0002817	-0.5821	1.99568	0.022971
CCAR1	hsa-miR-495	MIMAT0002817	-0.2055	1.99568	0.022971
CCAR1	hsa-miR-495	MIMAT0002817	-0.1007	1.99568	0.022971
CCAR1	hsa-miR-495	MIMAT0002817	-0.5002	1.99568	0.022971
CCAR1	hsa-miR-495	MIMAT0002817	-0.1024	1.99568	0.022971
CCDC6	hsa-miR-495	MIMAT0002817	-0.3669	1.99568	0.022971
CCNDBP1	hsa-miR-495	MIMAT0002817	-0.8443	1.99568	0.022971
CCNDBP1	hsa-miR-495	MIMAT0002817	-0.8094	1.99568	0.022971
CCNDBP1	hsa-miR-495	MIMAT0002817	-0.5422	1.99568	0.022971
CD9	hsa-miR-495	MIMAT0002817	-0.8988	1.99568	0.022971
CD9	hsa-miR-495	MIMAT0002817	-1.1443	1.99568	0.022971
CD9	hsa-miR-495	MIMAT0002817	-0.2474	1.99568	0.022971
CD9	hsa-miR-495	MIMAT0002817	-1.1807	1.99568	0.022971
CD9	hsa-miR-495	MIMAT0002817	-0.8364	1.99568	0.022971
CDH1	hsa-miR-495	MIMAT0002817	-0.6744	1.99568	0.022971
CDH1	hsa-miR-495	MIMAT0002817	-0.3982	1.99568	0.022971
CDH1	hsa-miR-495	MIMAT0002817	-0.188	1.99568	0.022971
CDH2	hsa-miR-495	MIMAT0002817	-1.2478	1.99568	0.022971
CDH6	hsa-miR-495	MIMAT0002817	-1.0553	1.99568	0.022971
CDH6	hsa-miR-495	MIMAT0002817	-0.8876	1.99568	0.022971
CDK16	hsa-miR-495	MIMAT0002817	-1.2593	1.99568	0.022971
CDK16	hsa-miR-495	MIMAT0002817	-0.3211	1.99568	0.022971
CDYL	hsa-miR-495	MIMAT0002817	-0.7242	1.99568	0.022971
CHCHD7	hsa-miR-495	MIMAT0002817	-0.6241	1.99568	0.022971
CHCHD7	hsa-miR-495	MIMAT0002817	-0.6533	1.99568	0.022971
CMPK1	hsa-miR-495	MIMAT0002817	-0.8542	1.99568	0.022971
CMPK1	hsa-miR-495	MIMAT0002817	-0.1062	1.99568	0.022971
CMPK1	hsa-miR-495	MIMAT0002817	-0.9421	1.99568	0.022971
CMPK1	hsa-miR-495	MIMAT0002817	-0.7335	1.99568	0.022971
CMPK1	hsa-miR-495	MIMAT0002817	-1.0091	1.99568	0.022971
CMPK1	hsa-miR-495	MIMAT0002817	-0.1681	1.99568	0.022971
CNBP	hsa-miR-495	MIMAT0002817	-0.8635	1.99568	0.022971
CNBP	hsa-miR-495	MIMAT0002817	-1.0625	1.99568	0.022971
CRY1	hsa-miR-495	MIMAT0002817	-0.2567	1.99568	0.022971
CYCS	hsa-miR-495	MIMAT0002817	-0.1134	1.99568	0.022971
DBI	hsa-miR-495	MIMAT0002817	-0.116	1.99568	0.022971
DBI	hsa-miR-495	MIMAT0002817	-0.1505	1.99568	0.022971
DCUN1D1	hsa-miR-495	MIMAT0002817	-0.1202	1.99568	0.022971
DCUN1D1	hsa-miR-495	MIMAT0002817	-0.6885	1.99568	0.022971
DDA1	hsa-miR-495	MIMAT0002817	-0.3542	1.99568	0.022971
DDA1	hsa-miR-495	MIMAT0002817	-0.3872	1.99568	0.022971
DDB1	hsa-miR-495	MIMAT0002817	-0.1194	1.99568	0.022971
DHX36	hsa-miR-495	MIMAT0002817	-0.217	1.99568	0.022971
DHX36	hsa-miR-495	MIMAT0002817	-1.2032	1.99568	0.022971
DIAPH1	hsa-miR-495	MIMAT0002817	-0.6535	1.99568	0.022971
DIAPH1	hsa-miR-495	MIMAT0002817	-0.6269	1.99568	0.022971
DIS3L2	hsa-miR-495	MIMAT0002817	-0.1537	1.99568	0.022971
DIS3L2	hsa-miR-495	MIMAT0002817	-0.8493	1.99568	0.022971
DIS3L2	hsa-miR-495	MIMAT0002817	-0.2688	1.99568	0.022971
DIS3L2	hsa-miR-495	MIMAT0002817	-0.7667	1.99568	0.022971
DSC2	hsa-miR-495	MIMAT0002817	-0.5022	1.99568	0.022971
DSC2	hsa-miR-495	MIMAT0002817	-0.3901	1.99568	0.022971
DSC2	hsa-miR-495	MIMAT0002817	-0.5463	1.99568	0.022971
DSC2	hsa-miR-495	MIMAT0002817	-0.4292	1.99568	0.022971
EGLN1	hsa-miR-495	MIMAT0002817	-0.2107	1.99568	0.022971
EIF4B	hsa-miR-495	MIMAT0002817	-0.2858	1.99568	0.022971
EIF4E	hsa-miR-495	MIMAT0002817	-0.1797	1.99568	0.022971
EIF4H	hsa-miR-495	MIMAT0002817	-0.5395	1.99568	0.022971
EIF4H	hsa-miR-495	MIMAT0002817	-0.4129	1.99568	0.022971
EIF4H	hsa-miR-495	MIMAT0002817	-0.3238	1.99568	0.022971
ENO2	hsa-miR-495	MIMAT0002817	-0.1889	1.99568	0.022971
ENSA	hsa-miR-495	MIMAT0002817	-0.1222	1.99568	0.022971
EPPK1	hsa-miR-495	MIMAT0002817	-0.2033	1.99568	0.022971
EPS8L1	hsa-miR-495	MIMAT0002817	-0.138	1.99568	0.022971
ERCC4	hsa-miR-495	MIMAT0002817	-1.1572	1.99568	0.022971
ERCC5	hsa-miR-495	MIMAT0002817	-0.2437	1.99568	0.022971
ETV3	hsa-miR-495	MIMAT0002817	-0.1382	1.99568	0.022971
FAM192A	hsa-miR-495	MIMAT0002817	-1.1119	1.99568	0.022971
FAM76B	hsa-miR-495	MIMAT0002817	-0.1769	1.99568	0.022971
FAM76B	hsa-miR-495	MIMAT0002817	-0.1564	1.99568	0.022971
FAM76B	hsa-miR-495	MIMAT0002817	-0.2231	1.99568	0.022971
FAM91A1	hsa-miR-495	MIMAT0002817	-0.1227	1.99568	0.022971
FAM91A1	hsa-miR-495	MIMAT0002817	-0.1018	1.99568	0.022971
FAM91A1	hsa-miR-495	MIMAT0002817	-0.5621	1.99568	0.022971
FILIP1	hsa-miR-495	MIMAT0002817	-0.3662	1.99568	0.022971
FKBP3	hsa-miR-495	MIMAT0002817	-0.4134	1.99568	0.022971
FKBP4	hsa-miR-495	MIMAT0002817	-0.2538	1.99568	0.022971
FKBP4	hsa-miR-495	MIMAT0002817	-0.593	1.99568	0.022971
FNBP1L	hsa-miR-495	MIMAT0002817	-0.5418	1.99568	0.022971
FNBP1L	hsa-miR-495	MIMAT0002817	-0.8269	1.99568	0.022971
GART	hsa-miR-495	MIMAT0002817	-0.1234	1.99568	0.022971
GFM1	hsa-miR-495	MIMAT0002817	-1.0137	1.99568	0.022971
GMPR	hsa-miR-495	MIMAT0002817	-0.1253	1.99568	0.022971
GPRC5B	hsa-miR-495	MIMAT0002817	-0.1169	1.99568	0.022971
GTF2I	hsa-miR-495	MIMAT0002817	-0.6371	1.99568	0.022971
GTF2I	hsa-miR-495	MIMAT0002817	-0.1515	1.99568	0.022971
GTF3C1	hsa-miR-495	MIMAT0002817	-1.1387	1.99568	0.022971
GTF3C1	hsa-miR-495	MIMAT0002817	-0.1513	1.99568	0.022971
HEATR2	hsa-miR-495	MIMAT0002817	-1.3121	1.99568	0.022971
HIBCH	hsa-miR-495	MIMAT0002817	-0.1506	1.99568	0.022971
HIBCH	hsa-miR-495	MIMAT0002817	-0.1412	1.99568	0.022971
HIP1R	hsa-miR-495	MIMAT0002817	-0.1361	1.99568	0.022971
HIP1R	hsa-miR-495	MIMAT0002817	-0.4164	1.99568	0.022971
HK2	hsa-miR-495	MIMAT0002817	-0.8783	1.99568	0.022971
HK2	hsa-miR-495	MIMAT0002817	-0.1192	1.99568	0.022971
HLTF	hsa-miR-495	MIMAT0002817	-0.427	1.99568	0.022971
HLTF	hsa-miR-495	MIMAT0002817	-0.1414	1.99568	0.022971
HLTF	hsa-miR-495	MIMAT0002817	-0.6096	1.99568	0.022971
HLTF	hsa-miR-495	MIMAT0002817	-0.1669	1.99568	0.022971
HMGN1	hsa-miR-495	MIMAT0002817	-0.1177	1.99568	0.022971
HMGN3	hsa-miR-495	MIMAT0002817	-0.1101	1.99568	0.022971
HMGN5	hsa-miR-495	MIMAT0002817	-1.1768	1.99568	0.022971
HN1L	hsa-miR-495	MIMAT0002817	-0.2058	1.99568	0.022971
HN1L	hsa-miR-495	MIMAT0002817	-0.2352	1.99568	0.022971
HN1L	hsa-miR-495	MIMAT0002817	-0.2642	1.99568	0.022971
HNRNPK	hsa-miR-495	MIMAT0002817	-0.9577	1.99568	0.022971
HNRNPK	hsa-miR-495	MIMAT0002817	-0.9469	1.99568	0.022971
HPRT1	hsa-miR-495	MIMAT0002817	-0.9242	1.99568	0.022971
HPRT1	hsa-miR-495	MIMAT0002817	-0.1112	1.99568	0.022971
HPRT1	hsa-miR-495	MIMAT0002817	-0.119	1.99568	0.022971
HSBP1	hsa-miR-495	MIMAT0002817	-0.13	1.99568	0.022971
HSP90AA1	hsa-miR-495	MIMAT0002817	-0.3798	1.99568	0.022971
HSP90AB1	hsa-miR-495	MIMAT0002817	-0.2568	1.99568	0.022971
HTATSF1	hsa-miR-495	MIMAT0002817	-0.6078	1.99568	0.022971
HTATSF1	hsa-miR-495	MIMAT0002817	-0.2196	1.99568	0.022971
IRF2BP2	hsa-miR-495	MIMAT0002817	-0.2459	1.99568	0.022971
IRF2BP2	hsa-miR-495	MIMAT0002817	-0.1326	1.99568	0.022971
KCNH5	hsa-miR-495	MIMAT0002817	-0.2464	1.99568	0.022971
KCNH5	hsa-miR-495	MIMAT0002817	-0.5701	1.99568	0.022971
KCNH5	hsa-miR-495	MIMAT0002817	-0.1056	1.99568	0.022971
KCTD1	hsa-miR-495	MIMAT0002817	-0.8511	1.99568	0.022971
KCTD1	hsa-miR-495	MIMAT0002817	-0.2392	1.99568	0.022971
KCTD1	hsa-miR-495	MIMAT0002817	-0.1253	1.99568	0.022971
KDM3B	hsa-miR-495	MIMAT0002817	-0.1089	1.99568	0.022971
KDM3B	hsa-miR-495	MIMAT0002817	-0.1021	1.99568	0.022971
KHDRBS3	hsa-miR-495	MIMAT0002817	-0.3386	1.99568	0.022971
KHDRBS3	hsa-miR-495	MIMAT0002817	-0.6596	1.99568	0.022971
KHDRBS3	hsa-miR-495	MIMAT0002817	-0.3128	1.99568	0.022971
KHDRBS3	hsa-miR-495	MIMAT0002817	-0.6243	1.99568	0.022971
KIAA1143	hsa-miR-495	MIMAT0002817	-0.4049	1.99568	0.022971
KPNA4	hsa-miR-495	MIMAT0002817	-0.1857	1.99568	0.022971
KPNA4	hsa-miR-495	MIMAT0002817	-0.1888	1.99568	0.022971
LAGE3	hsa-miR-495	MIMAT0002817	-1.1343	1.99568	0.022971
LARP7	hsa-miR-495	MIMAT0002817	-0.1686	1.99568	0.022971
LEMD3	hsa-miR-495	MIMAT0002817	-0.2219	1.99568	0.022971
LRRC16A	hsa-miR-495	MIMAT0002817	-0.1641	1.99568	0.022971
LRRC16A	hsa-miR-495	MIMAT0002817	-0.1793	1.99568	0.022971
LRRC16A	hsa-miR-495	MIMAT0002817	-0.6738	1.99568	0.022971
LRRC16A	hsa-miR-495	MIMAT0002817	-0.1011	1.99568	0.022971
LSM4	hsa-miR-495	MIMAT0002817	-0.1207	1.99568	0.022971
LYPLA1	hsa-miR-495	MIMAT0002817	-1.0704	1.99568	0.022971
MAD2L1	hsa-miR-495	MIMAT0002817	-1.2624	1.99568	0.022971
MAD2L1	hsa-miR-495	MIMAT0002817	-1.2759	1.99568	0.022971
MAP7	hsa-miR-495	MIMAT0002817	-0.1341	1.99568	0.022971
MBNL1	hsa-miR-495	MIMAT0002817	-0.1988	1.99568	0.022971
MBNL1	hsa-miR-495	MIMAT0002817	-0.196	1.99568	0.022971
MCM2	hsa-miR-495	MIMAT0002817	-0.1022	1.99568	0.022971
MCM3	hsa-miR-495	MIMAT0002817	-0.1861	1.99568	0.022971
MCM6	hsa-miR-495	MIMAT0002817	-0.1326	1.99568	0.022971
MDN1	hsa-miR-495	MIMAT0002817	-0.1876	1.99568	0.022971
MED12	hsa-miR-495	MIMAT0002817	-0.4031	1.99568	0.022971
MFHAS1	hsa-miR-495	MIMAT0002817	-0.2183	1.99568	0.022971
MGA	hsa-miR-495	MIMAT0002817	-0.3305	1.99568	0.022971
MLLT4	hsa-miR-495	MIMAT0002817	-0.194	1.99568	0.022971
MORF4L2	hsa-miR-495	MIMAT0002817	-1.2395	1.99568	0.022971
MORF4L2	hsa-miR-495	MIMAT0002817	-0.1094	1.99568	0.022971
MORF4L2	hsa-miR-495	MIMAT0002817	-0.9476	1.99568	0.022971
MRE11A	hsa-miR-495	MIMAT0002817	-0.6811	1.99568	0.022971
MSL1	hsa-miR-495	MIMAT0002817	-1.0911	1.99568	0.022971
MTMR12	hsa-miR-495	MIMAT0002817	-0.2291	1.99568	0.022971
MTMR12	hsa-miR-495	MIMAT0002817	-0.9145	1.99568	0.022971
MUT	hsa-miR-495	MIMAT0002817	-0.4585	1.99568	0.022971
NCK1	hsa-miR-495	MIMAT0002817	-0.946	1.99568	0.022971
NCL	hsa-miR-495	MIMAT0002817	-0.1093	1.99568	0.022971
NCOA2	hsa-miR-495	MIMAT0002817	-0.1486	1.99568	0.022971
NCOA2	hsa-miR-495	MIMAT0002817	-0.1253	1.99568	0.022971
NIF3L1	hsa-miR-495	MIMAT0002817	-0.8059	1.99568	0.022971
NIF3L1	hsa-miR-495	MIMAT0002817	-0.7759	1.99568	0.022971
NIPBL	hsa-miR-495	MIMAT0002817	-0.3309	1.99568	0.022971
NIPBL	hsa-miR-495	MIMAT0002817	-0.3934	1.99568	0.022971
NIPBL	hsa-miR-495	MIMAT0002817	-0.198	1.99568	0.022971
NIPBL	hsa-miR-495	MIMAT0002817	-0.2544	1.99568	0.022971
NOL8	hsa-miR-495	MIMAT0002817	-0.138	1.99568	0.022971
NRBP2	hsa-miR-495	MIMAT0002817	-1.0204	1.99568	0.022971
NRCAM	hsa-miR-495	MIMAT0002817	-0.3307	1.99568	0.022971
NUCKS1	hsa-miR-495	MIMAT0002817	-0.2105	1.99568	0.022971
NUP153	hsa-miR-495	MIMAT0002817	-1.2817	1.99568	0.022971
NUP153	hsa-miR-495	MIMAT0002817	-0.1086	1.99568	0.022971
NUP153	hsa-miR-495	MIMAT0002817	-0.1281	1.99568	0.022971
NUP153	hsa-miR-495	MIMAT0002817	-0.2803	1.99568	0.022971
NUP62	hsa-miR-495	MIMAT0002817	-0.4849	1.99568	0.022971
NUP62	hsa-miR-495	MIMAT0002817	-0.7215	1.99568	0.022971
OGT	hsa-miR-495	MIMAT0002817	-0.5826	1.99568	0.022971
OGT	hsa-miR-495	MIMAT0002817	-1.0532	1.99568	0.022971
OGT	hsa-miR-495	MIMAT0002817	-0.8938	1.99568	0.022971
OLA1	hsa-miR-495	MIMAT0002817	-0.8559	1.99568	0.022971
OLA1	hsa-miR-495	MIMAT0002817	-0.8576	1.99568	0.022971
OTUD4	hsa-miR-495	MIMAT0002817	-0.8364	1.99568	0.022971
OTUD4	hsa-miR-495	MIMAT0002817	-1.062	1.99568	0.022971
OTUD4	hsa-miR-495	MIMAT0002817	-0.1891	1.99568	0.022971
OTUD4	hsa-miR-495	MIMAT0002817	-0.5869	1.99568	0.022971
OTUD4	hsa-miR-495	MIMAT0002817	-0.6986	1.99568	0.022971
OTUD4	hsa-miR-495	MIMAT0002817	-0.9494	1.99568	0.022971
OTUD6B	hsa-miR-495	MIMAT0002817	-0.1124	1.99568	0.022971
PAF1	hsa-miR-495	MIMAT0002817	-0.4485	1.99568	0.022971
PAF1	hsa-miR-495	MIMAT0002817	-1.2154	1.99568	0.022971
PAF1	hsa-miR-495	MIMAT0002817	-0.5115	1.99568	0.022971
PAFAH1B2	hsa-miR-495	MIMAT0002817	-0.746	1.99568	0.022971
PAFAH1B2	hsa-miR-495	MIMAT0002817	-0.7149	1.99568	0.022971
PAFAH1B2	hsa-miR-495	MIMAT0002817	-0.8256	1.99568	0.022971
PAFAH1B2	hsa-miR-495	MIMAT0002817	-0.3027	1.99568	0.022971
PCBP1	hsa-miR-495	MIMAT0002817	-0.1955	1.99568	0.022971
PCNA	hsa-miR-495	MIMAT0002817	-0.1543	1.99568	0.022971
PCNA	hsa-miR-495	MIMAT0002817	-0.9311	1.99568	0.022971
PCNT	hsa-miR-495	MIMAT0002817	-0.2332	1.99568	0.022971
PHF2	hsa-miR-495	MIMAT0002817	-0.2762	1.99568	0.022971
PHF2	hsa-miR-495	MIMAT0002817	-0.2129	1.99568	0.022971
PHF3	hsa-miR-495	MIMAT0002817	-1.1275	1.99568	0.022971
PHF3	hsa-miR-495	MIMAT0002817	-0.3834	1.99568	0.022971
PIK3CA	hsa-miR-495	MIMAT0002817	-0.4354	1.99568	0.022971
PIN4	hsa-miR-495	MIMAT0002817	-0.7519	1.99568	0.022971
PIP4K2C	hsa-miR-495	MIMAT0002817	-0.2183	1.99568	0.022971
PIP4K2C	hsa-miR-495	MIMAT0002817	-0.2553	1.99568	0.022971
PKN2	hsa-miR-495	MIMAT0002817	-0.6381	1.99568	0.022971
PKN2	hsa-miR-495	MIMAT0002817	-1.0717	1.99568	0.022971
POLD3	hsa-miR-495	MIMAT0002817	-0.1678	1.99568	0.022971
POLR1B	hsa-miR-495	MIMAT0002817	-0.6625	1.99568	0.022971
PPID	hsa-miR-495	MIMAT0002817	-0.9098	1.99568	0.022971
PPID	hsa-miR-495	MIMAT0002817	-0.1297	1.99568	0.022971
PPIL4	hsa-miR-495	MIMAT0002817	-0.2514	1.99568	0.022971
PPM1G	hsa-miR-495	MIMAT0002817	-0.2317	1.99568	0.022971
PPME1	hsa-miR-495	MIMAT0002817	-0.2357	1.99568	0.022971
PPTC7	hsa-miR-495	MIMAT0002817	-0.1277	1.99568	0.022971
PRKRIR	hsa-miR-495	MIMAT0002817	-0.4621	1.99568	0.022971
PTGR1	hsa-miR-495	MIMAT0002817	-0.1196	1.99568	0.022971
PTGR2	hsa-miR-495	MIMAT0002817	-1.1323	1.99568	0.022971
PTGR2	hsa-miR-495	MIMAT0002817	-0.1012	1.99568	0.022971
PTMA	hsa-miR-495	MIMAT0002817	-0.3112	1.99568	0.022971
PTMA	hsa-miR-495	MIMAT0002817	-0.4599	1.99568	0.022971
PYGO2	hsa-miR-495	MIMAT0002817	-0.209	1.99568	0.022971
PYGO2	hsa-miR-495	MIMAT0002817	-0.2406	1.99568	0.022971
RAN	hsa-miR-495	MIMAT0002817	-1.2901	1.99568	0.022971
RAVER1	hsa-miR-495	MIMAT0002817	-0.2141	1.99568	0.022971
RBBP6	hsa-miR-495	MIMAT0002817	-0.7738	1.99568	0.022971
RBM12B	hsa-miR-495	MIMAT0002817	-0.7358	1.99568	0.022971
RBM33	hsa-miR-495	MIMAT0002817	-0.116	1.99568	0.022971
RFC3	hsa-miR-495	MIMAT0002817	-0.1886	1.99568	0.022971
RNF169	hsa-miR-495	MIMAT0002817	-0.1193	1.99568	0.022971
RNF169	hsa-miR-495	MIMAT0002817	-0.1623	1.99568	0.022971
RPRD1B	hsa-miR-495	MIMAT0002817	-1.1413	1.99568	0.022971
RPS6KA5	hsa-miR-495	MIMAT0002817	-0.2822	1.99568	0.022971
RRAS2	hsa-miR-495	MIMAT0002817	-0.4357	1.99568	0.022971
RRAS2	hsa-miR-495	MIMAT0002817	-0.1681	1.99568	0.022971
RRAS2	hsa-miR-495	MIMAT0002817	-0.1248	1.99568	0.022971
RSBN1	hsa-miR-495	MIMAT0002817	-0.4571	1.99568	0.022971
RSBN1	hsa-miR-495	MIMAT0002817	-0.2467	1.99568	0.022971
RTKN	hsa-miR-495	MIMAT0002817	-1.0876	1.99568	0.022971
SAP30BP	hsa-miR-495	MIMAT0002817	-0.6775	1.99568	0.022971
SARNP	hsa-miR-495	MIMAT0002817	-0.2722	1.99568	0.022971
SCRIB	hsa-miR-495	MIMAT0002817	-0.1249	1.99568	0.022971
SEPHS1	hsa-miR-495	MIMAT0002817	-0.2391	1.99568	0.022971
SET	hsa-miR-495	MIMAT0002817	-1.1583	1.99568	0.022971
SET	hsa-miR-495	MIMAT0002817	-0.1305	1.99568	0.022971
SET	hsa-miR-495	MIMAT0002817	-0.988	1.99568	0.022971
SIRT5	hsa-miR-495	MIMAT0002817	-0.3308	1.99568	0.022971
SPOCK2	hsa-miR-495	MIMAT0002817	-0.1885	1.99568	0.022971
SRGAP3	hsa-miR-495	MIMAT0002817	-0.1472	1.99568	0.022971
SSB	hsa-miR-495	MIMAT0002817	-0.2328	1.99568	0.022971
SSB	hsa-miR-495	MIMAT0002817	-0.1735	1.99568	0.022971
STMN1	hsa-miR-495	MIMAT0002817	-0.127	1.99568	0.022971
SUDS3	hsa-miR-495	MIMAT0002817	-0.4267	1.99568	0.022971
SUDS3	hsa-miR-495	MIMAT0002817	-0.2263	1.99568	0.022971
SUDS3	hsa-miR-495	MIMAT0002817	-0.1687	1.99568	0.022971
SUMO1	hsa-miR-495	MIMAT0002817	-1.2329	1.99568	0.022971
SUMO3	hsa-miR-495	MIMAT0002817	-0.2382	1.99568	0.022971
SUMO3	hsa-miR-495	MIMAT0002817	-0.2324	1.99568	0.022971
SYNE2	hsa-miR-495	MIMAT0002817	-0.3723	1.99568	0.022971
TAF4	hsa-miR-495	MIMAT0002817	-0.1518	1.99568	0.022971
TAF4	hsa-miR-495	MIMAT0002817	-0.4999	1.99568	0.022971
TBCA	hsa-miR-495	MIMAT0002817	-0.7696	1.99568	0.022971
TBCA	hsa-miR-495	MIMAT0002817	-0.1133	1.99568	0.022971
TBL1XR1	hsa-miR-495	MIMAT0002817	-0.2589	1.99568	0.022971
TBL1XR1	hsa-miR-495	MIMAT0002817	-0.5661	1.99568	0.022971
TCEA1	hsa-miR-495	MIMAT0002817	-0.1471	1.99568	0.022971
TCEB3	hsa-miR-495	MIMAT0002817	-0.2818	1.99568	0.022971
TCEB3	hsa-miR-495	MIMAT0002817	-0.2825	1.99568	0.022971
TGFB2	hsa-miR-495	MIMAT0002817	-0.214	1.99568	0.022971
TGFB2	hsa-miR-495	MIMAT0002817	-0.2241	1.99568	0.022971
TGFB2	hsa-miR-495	MIMAT0002817	-0.5628	1.99568	0.022971
THOC3	hsa-miR-495	MIMAT0002817	-0.1617	1.99568	0.022971
THUMPD1	hsa-miR-495	MIMAT0002817	-0.8473	1.99568	0.022971
THUMPD1	hsa-miR-495	MIMAT0002817	-0.7381	1.99568	0.022971
TJP2	hsa-miR-495	MIMAT0002817	-1.1363	1.99568	0.022971
TJP2	hsa-miR-495	MIMAT0002817	-0.8916	1.99568	0.022971
TLK1	hsa-miR-495	MIMAT0002817	-0.3092	1.99568	0.022971
TLK1	hsa-miR-495	MIMAT0002817	-0.5707	1.99568	0.022971
TLK1	hsa-miR-495	MIMAT0002817	-0.7777	1.99568	0.022971
TMOD1	hsa-miR-495	MIMAT0002817	-0.8975	1.99568	0.022971
TOP2A	hsa-miR-495	MIMAT0002817	-0.1293	1.99568	0.022971
TPD52	hsa-miR-495	MIMAT0002817	-0.2808	1.99568	0.022971
TPD52	hsa-miR-495	MIMAT0002817	-0.1004	1.99568	0.022971
TRIM2	hsa-miR-495	MIMAT0002817	-0.2651	1.99568	0.022971
TRIM2	hsa-miR-495	MIMAT0002817	-0.4208	1.99568	0.022971
TSPYL5	hsa-miR-495	MIMAT0002817	-0.3437	1.99568	0.022971
TUFT1	hsa-miR-495	MIMAT0002817	-0.6628	1.99568	0.022971
TXNDC17	hsa-miR-495	MIMAT0002817	-0.5198	1.99568	0.022971
TXNDC17	hsa-miR-495	MIMAT0002817	-0.268	1.99568	0.022971
UBE2D3	hsa-miR-495	MIMAT0002817	-0.1544	1.99568	0.022971
UBE2D3	hsa-miR-495	MIMAT0002817	-0.1497	1.99568	0.022971
UBE2E2	hsa-miR-495	MIMAT0002817	-0.2051	1.99568	0.022971
UBE2E2	hsa-miR-495	MIMAT0002817	-0.1446	1.99568	0.022971
UBE2F	hsa-miR-495	MIMAT0002817	-0.3465	1.99568	0.022971
UBE2F	hsa-miR-495	MIMAT0002817	-0.4992	1.99568	0.022971
UBE2F	hsa-miR-495	MIMAT0002817	-0.4048	1.99568	0.022971
UBE2F	hsa-miR-495	MIMAT0002817	-0.521	1.99568	0.022971
UBE2L3	hsa-miR-495	MIMAT0002817	-0.3727	1.99568	0.022971
UBE2L3	hsa-miR-495	MIMAT0002817	-0.1551	1.99568	0.022971
UBE2L3	hsa-miR-495	MIMAT0002817	-0.1354	1.99568	0.022971
UBE2L3	hsa-miR-495	MIMAT0002817	-0.228	1.99568	0.022971
UBE2Z	hsa-miR-495	MIMAT0002817	-0.8832	1.99568	0.022971
UBE2Z	hsa-miR-495	MIMAT0002817	-0.52	1.99568	0.022971
UBE2Z	hsa-miR-495	MIMAT0002817	-0.2094	1.99568	0.022971
UBE2Z	hsa-miR-495	MIMAT0002817	-0.1105	1.99568	0.022971
UBE2Z	hsa-miR-495	MIMAT0002817	-0.1013	1.99568	0.022971
UMPS	hsa-miR-495	MIMAT0002817	-0.449	1.99568	0.022971
UMPS	hsa-miR-495	MIMAT0002817	-0.1758	1.99568	0.022971
USP28	hsa-miR-495	MIMAT0002817	-0.7595	1.99568	0.022971
VPRBP	hsa-miR-495	MIMAT0002817	-0.1449	1.99568	0.022971
VPS13A	hsa-miR-495	MIMAT0002817	-0.1321	1.99568	0.022971
VPS13A	hsa-miR-495	MIMAT0002817	-0.1053	1.99568	0.022971
WDYHV1	hsa-miR-495	MIMAT0002817	-0.961	1.99568	0.022971
WDYHV1	hsa-miR-495	MIMAT0002817	-0.9054	1.99568	0.022971
YAP1	hsa-miR-495	MIMAT0002817	-0.4471	1.99568	0.022971
YAP1	hsa-miR-495	MIMAT0002817	-1.0495	1.99568	0.022971
YAP1	hsa-miR-495	MIMAT0002817	-0.1947	1.99568	0.022971
YTHDC1	hsa-miR-495	MIMAT0002817	-0.1816	1.99568	0.022971
YTHDC1	hsa-miR-495	MIMAT0002817	-0.9794	1.99568	0.022971
YTHDC1	hsa-miR-495	MIMAT0002817	-0.3318	1.99568	0.022971
YTHDC1	hsa-miR-495	MIMAT0002817	-0.3608	1.99568	0.022971
YTHDC1	hsa-miR-495	MIMAT0002817	-1.0713	1.99568	0.022971
YTHDC1	hsa-miR-495	MIMAT0002817	-0.3184	1.99568	0.022971
YTHDF3	hsa-miR-495	MIMAT0002817	-0.2366	1.99568	0.022971
YTHDF3	hsa-miR-495	MIMAT0002817	-0.1018	1.99568	0.022971
YTHDF3	hsa-miR-495	MIMAT0002817	-0.1568	1.99568	0.022971
YTHDF3	hsa-miR-495	MIMAT0002817	-0.1244	1.99568	0.022971
YWHAZ	hsa-miR-495	MIMAT0002817	-0.3146	1.99568	0.022971
YWHAZ	hsa-miR-495	MIMAT0002817	-0.8903	1.99568	0.022971
YWHAZ	hsa-miR-495	MIMAT0002817	-0.3196	1.99568	0.022971
ZHX2	hsa-miR-495	MIMAT0002817	-0.8425	1.99568	0.022971
ZHX2	hsa-miR-495	MIMAT0002817	-0.1871	1.99568	0.022971
ZHX2	hsa-miR-495	MIMAT0002817	-0.1082	1.99568	0.022971
ZNF384	hsa-miR-495	MIMAT0002817	-0.1408	1.99568	0.022971
ZNF384	hsa-miR-495	MIMAT0002817	-0.1296	1.99568	0.022971
ZNF638	hsa-miR-495	MIMAT0002817	-0.8979	1.99568	0.022971
ZNF638	hsa-miR-495	MIMAT0002817	-0.1586	1.99568	0.022971
ZNF638	hsa-miR-495	MIMAT0002817	-0.4924	1.99568	0.022971
ZNF638	hsa-miR-495	MIMAT0002817	-0.2315	1.99568	0.022971
ZRANB2	hsa-miR-495	MIMAT0002817	-0.8998	1.99568	0.022971
ZRANB2	hsa-miR-495	MIMAT0002817	-0.8103	1.99568	0.022971
ZRANB2	hsa-miR-495	MIMAT0002817	-0.9207	1.99568	0.022971
ZRANB2	hsa-miR-495	MIMAT0002817	-0.8329	1.99568	0.022971
ACTL6A	hsa-miR-449c	MIMAT0010251	-1.256	2.15251	0.0240577
ANK3	hsa-miR-449c	MIMAT0010251	-0.534	2.15251	0.0240577
ANKRD6	hsa-miR-449c	MIMAT0010251	-0.6016	2.15251	0.0240577
ANP32B	hsa-miR-449c	MIMAT0010251	-0.4473	2.15251	0.0240577
ARHGAP29	hsa-miR-449c	MIMAT0010251	-0.9508	2.15251	0.0240577
ARHGAP29	hsa-miR-449c	MIMAT0010251	-0.1391	2.15251	0.0240577
ARL8B	hsa-miR-449c	MIMAT0010251	-0.7407	2.15251	0.0240577
ARL8B	hsa-miR-449c	MIMAT0010251	-0.7562	2.15251	0.0240577
ARPC1A	hsa-miR-449c	MIMAT0010251	-0.1731	2.15251	0.0240577
ARPC1A	hsa-miR-449c	MIMAT0010251	-0.1507	2.15251	0.0240577
ATXN2L	hsa-miR-449c	MIMAT0010251	-0.1064	2.15251	0.0240577
BRD4	hsa-miR-449c	MIMAT0010251	-0.2443	2.15251	0.0240577
C11orf73	hsa-miR-449c	MIMAT0010251	-0.7389	2.15251	0.0240577
C15orf52	hsa-miR-449c	MIMAT0010251	-0.1015	2.15251	0.0240577
C8orf33	hsa-miR-449c	MIMAT0010251	-0.2375	2.15251	0.0240577
C8orf33	hsa-miR-449c	MIMAT0010251	-0.1794	2.15251	0.0240577
C8orf82	hsa-miR-449c	MIMAT0010251	-0.1671	2.15251	0.0240577
CCAR1	hsa-miR-449c	MIMAT0010251	-0.2372	2.15251	0.0240577
CCAR1	hsa-miR-449c	MIMAT0010251	-0.1199	2.15251	0.0240577
CD9	hsa-miR-449c	MIMAT0010251	-0.2308	2.15251	0.0240577
CDK16	hsa-miR-449c	MIMAT0010251	-0.4406	2.15251	0.0240577
CDYL	hsa-miR-449c	MIMAT0010251	-1.1011	2.15251	0.0240577
CHCHD7	hsa-miR-449c	MIMAT0010251	-0.327	2.15251	0.0240577
CHCHD7	hsa-miR-449c	MIMAT0010251	-0.1273	2.15251	0.0240577
CHCHD7	hsa-miR-449c	MIMAT0010251	-0.3489	2.15251	0.0240577
CHERP	hsa-miR-449c	MIMAT0010251	-0.3569	2.15251	0.0240577
CSF1	hsa-miR-449c	MIMAT0010251	-0.3791	2.15251	0.0240577
CYCS	hsa-miR-449c	MIMAT0010251	-0.1904	2.15251	0.0240577
DAAM1	hsa-miR-449c	MIMAT0010251	-0.869	2.15251	0.0240577
DDB1	hsa-miR-449c	MIMAT0010251	-0.6938	2.15251	0.0240577
DDX50	hsa-miR-449c	MIMAT0010251	-0.3309	2.15251	0.0240577
DDX50	hsa-miR-449c	MIMAT0010251	-0.268	2.15251	0.0240577
DNAJB1	hsa-miR-449c	MIMAT0010251	-0.2367	2.15251	0.0240577
DNAJB2	hsa-miR-449c	MIMAT0010251	-0.4515	2.15251	0.0240577
DNAJB2	hsa-miR-449c	MIMAT0010251	-0.2772	2.15251	0.0240577
ENGASE	hsa-miR-449c	MIMAT0010251	-0.4397	2.15251	0.0240577
ERCC4	hsa-miR-449c	MIMAT0010251	-0.1035	2.15251	0.0240577
ERCC5	hsa-miR-449c	MIMAT0010251	-0.8488	2.15251	0.0240577
FAM136A	hsa-miR-449c	MIMAT0010251	-0.4761	2.15251	0.0240577
FBXW8	hsa-miR-449c	MIMAT0010251	-0.7885	2.15251	0.0240577
FHIT	hsa-miR-449c	MIMAT0010251	-0.314	2.15251	0.0240577
FNBP1L	hsa-miR-449c	MIMAT0010251	-0.3273	2.15251	0.0240577
FNBP1L	hsa-miR-449c	MIMAT0010251	-0.5786	2.15251	0.0240577
GFM1	hsa-miR-449c	MIMAT0010251	-0.3615	2.15251	0.0240577
GFM1	hsa-miR-449c	MIMAT0010251	-0.8598	2.15251	0.0240577
GRIPAP1	hsa-miR-449c	MIMAT0010251	-0.1175	2.15251	0.0240577
GTF3C2	hsa-miR-449c	MIMAT0010251	-1.063	2.15251	0.0240577
GTF3C4	hsa-miR-449c	MIMAT0010251	-0.2552	2.15251	0.0240577
HDGFRP2	hsa-miR-449c	MIMAT0010251	-0.4466	2.15251	0.0240577
HDGFRP2	hsa-miR-449c	MIMAT0010251	-0.3206	2.15251	0.0240577
HSPA4L	hsa-miR-449c	MIMAT0010251	-0.9201	2.15251	0.0240577
IDH1	hsa-miR-449c	MIMAT0010251	-0.3798	2.15251	0.0240577
IGHMBP2	hsa-miR-449c	MIMAT0010251	-0.396	2.15251	0.0240577
LAS1L	hsa-miR-449c	MIMAT0010251	-0.1352	2.15251	0.0240577
LDHA	hsa-miR-449c	MIMAT0010251	-0.7137	2.15251	0.0240577
LDHA	hsa-miR-449c	MIMAT0010251	-0.6764	2.15251	0.0240577
LLGL2	hsa-miR-449c	MIMAT0010251	-1.1481	2.15251	0.0240577
LLGL2	hsa-miR-449c	MIMAT0010251	-1.1515	2.15251	0.0240577
MAP7	hsa-miR-449c	MIMAT0010251	-0.1816	2.15251	0.0240577
MCM6	hsa-miR-449c	MIMAT0010251	-0.4787	2.15251	0.0240577
MLLT4	hsa-miR-449c	MIMAT0010251	-0.1803	2.15251	0.0240577
NDRG1	hsa-miR-449c	MIMAT0010251	-0.4101	2.15251	0.0240577
NGDN	hsa-miR-449c	MIMAT0010251	-0.4737	2.15251	0.0240577
NOM1	hsa-miR-449c	MIMAT0010251	-0.2396	2.15251	0.0240577
NUFIP2	hsa-miR-449c	MIMAT0010251	-0.2364	2.15251	0.0240577
NUP205	hsa-miR-449c	MIMAT0010251	-0.2566	2.15251	0.0240577
NUP205	hsa-miR-449c	MIMAT0010251	-0.1833	2.15251	0.0240577
OGFOD2	hsa-miR-449c	MIMAT0010251	-0.2414	2.15251	0.0240577
PAK1	hsa-miR-449c	MIMAT0010251	-0.3066	2.15251	0.0240577
PAK1	hsa-miR-449c	MIMAT0010251	-0.3285	2.15251	0.0240577
PAK1	hsa-miR-449c	MIMAT0010251	-0.3027	2.15251	0.0240577
PALM3	hsa-miR-449c	MIMAT0010251	-0.1394	2.15251	0.0240577
PCF11	hsa-miR-449c	MIMAT0010251	-0.6878	2.15251	0.0240577
PCNT	hsa-miR-449c	MIMAT0010251	-0.2858	2.15251	0.0240577
PDIA5	hsa-miR-449c	MIMAT0010251	-0.1384	2.15251	0.0240577
PEA15	hsa-miR-449c	MIMAT0010251	-0.4594	2.15251	0.0240577
PGM2L1	hsa-miR-449c	MIMAT0010251	-0.1068	2.15251	0.0240577
PHACTR4	hsa-miR-449c	MIMAT0010251	-0.1196	2.15251	0.0240577
PHACTR4	hsa-miR-449c	MIMAT0010251	-0.1053	2.15251	0.0240577
PHACTR4	hsa-miR-449c	MIMAT0010251	-0.2517	2.15251	0.0240577
PHACTR4	hsa-miR-449c	MIMAT0010251	-0.1738	2.15251	0.0240577
PHACTR4	hsa-miR-449c	MIMAT0010251	-0.1139	2.15251	0.0240577
PIP4K2C	hsa-miR-449c	MIMAT0010251	-0.3892	2.15251	0.0240577
PIP4K2C	hsa-miR-449c	MIMAT0010251	-0.3389	2.15251	0.0240577
PKP2	hsa-miR-449c	MIMAT0010251	-0.1383	2.15251	0.0240577
PLEKHA7	hsa-miR-449c	MIMAT0010251	-0.1481	2.15251	0.0240577
PNPO	hsa-miR-449c	MIMAT0010251	-0.2283	2.15251	0.0240577
PNPO	hsa-miR-449c	MIMAT0010251	-0.2215	2.15251	0.0240577
PRKRIR	hsa-miR-449c	MIMAT0010251	-1.1878	2.15251	0.0240577
PTGR1	hsa-miR-449c	MIMAT0010251	-0.6431	2.15251	0.0240577
PYCRL	hsa-miR-449c	MIMAT0010251	-0.1754	2.15251	0.0240577
PYGO2	hsa-miR-449c	MIMAT0010251	-0.1166	2.15251	0.0240577
RAD50	hsa-miR-449c	MIMAT0010251	-0.9159	2.15251	0.0240577
RBBP6	hsa-miR-449c	MIMAT0010251	-0.1126	2.15251	0.0240577
RBKS	hsa-miR-449c	MIMAT0010251	-0.7267	2.15251	0.0240577
RBM39	hsa-miR-449c	MIMAT0010251	-0.3508	2.15251	0.0240577
RFC5	hsa-miR-449c	MIMAT0010251	-0.8712	2.15251	0.0240577
RPRD1B	hsa-miR-449c	MIMAT0010251	-0.1208	2.15251	0.0240577
RRAS2	hsa-miR-449c	MIMAT0010251	-1.2486	2.15251	0.0240577
RUVBL2	hsa-miR-449c	MIMAT0010251	-0.3735	2.15251	0.0240577
SAP30BP	hsa-miR-449c	MIMAT0010251	-0.1325	2.15251	0.0240577
SAP30BP	hsa-miR-449c	MIMAT0010251	-0.173	2.15251	0.0240577
SAP30BP	hsa-miR-449c	MIMAT0010251	-0.1782	2.15251	0.0240577
SAP30BP	hsa-miR-449c	MIMAT0010251	-0.1223	2.15251	0.0240577
SART3	hsa-miR-449c	MIMAT0010251	-0.2803	2.15251	0.0240577
SCRN2	hsa-miR-449c	MIMAT0010251	-0.2147	2.15251	0.0240577
SERPINB5	hsa-miR-449c	MIMAT0010251	-0.5763	2.15251	0.0240577
SIRT5	hsa-miR-449c	MIMAT0010251	-0.2523	2.15251	0.0240577
SIRT5	hsa-miR-449c	MIMAT0010251	-0.131	2.15251	0.0240577
SMC1A	hsa-miR-449c	MIMAT0010251	-0.1037	2.15251	0.0240577
SPTBN2	hsa-miR-449c	MIMAT0010251	-0.2846	2.15251	0.0240577
SPTBN2	hsa-miR-449c	MIMAT0010251	-0.1605	2.15251	0.0240577
SPTBN2	hsa-miR-449c	MIMAT0010251	-0.2091	2.15251	0.0240577
SPTBN2	hsa-miR-449c	MIMAT0010251	-0.1181	2.15251	0.0240577
SRGAP3	hsa-miR-449c	MIMAT0010251	-0.1332	2.15251	0.0240577
STMN1	hsa-miR-449c	MIMAT0010251	-0.1278	2.15251	0.0240577
TAF15	hsa-miR-449c	MIMAT0010251	-0.3819	2.15251	0.0240577
TES	hsa-miR-449c	MIMAT0010251	-0.7289	2.15251	0.0240577
TES	hsa-miR-449c	MIMAT0010251	-0.765	2.15251	0.0240577
TES	hsa-miR-449c	MIMAT0010251	-0.1378	2.15251	0.0240577
TLK1	hsa-miR-449c	MIMAT0010251	-0.3898	2.15251	0.0240577
TMLHE	hsa-miR-449c	MIMAT0010251	-0.7052	2.15251	0.0240577
TNFAIP2	hsa-miR-449c	MIMAT0010251	-0.1881	2.15251	0.0240577
TRIM2	hsa-miR-449c	MIMAT0010251	-0.6468	2.15251	0.0240577
TSTD1	hsa-miR-449c	MIMAT0010251	-0.2398	2.15251	0.0240577
TUFT1	hsa-miR-449c	MIMAT0010251	-0.329	2.15251	0.0240577
UBA1	hsa-miR-449c	MIMAT0010251	-0.5079	2.15251	0.0240577
UBE2D3	hsa-miR-449c	MIMAT0010251	-0.1295	2.15251	0.0240577
UBE2D3	hsa-miR-449c	MIMAT0010251	-0.126	2.15251	0.0240577
UBE2E2	hsa-miR-449c	MIMAT0010251	-0.7885	2.15251	0.0240577
UBE2E2	hsa-miR-449c	MIMAT0010251	-0.6091	2.15251	0.0240577
UBE2E2	hsa-miR-449c	MIMAT0010251	-0.6589	2.15251	0.0240577
UBE2E2	hsa-miR-449c	MIMAT0010251	-0.4843	2.15251	0.0240577
UBE2L3	hsa-miR-449c	MIMAT0010251	-0.1225	2.15251	0.0240577
UBE2L3	hsa-miR-449c	MIMAT0010251	-0.7828	2.15251	0.0240577
UBE2L3	hsa-miR-449c	MIMAT0010251	-0.7368	2.15251	0.0240577
UBE2L3	hsa-miR-449c	MIMAT0010251	-0.9425	2.15251	0.0240577
UBQLN4	hsa-miR-449c	MIMAT0010251	-0.1058	2.15251	0.0240577
UBQLN4	hsa-miR-449c	MIMAT0010251	-0.4304	2.15251	0.0240577
UBR5	hsa-miR-449c	MIMAT0010251	-0.1288	2.15251	0.0240577
UBR5	hsa-miR-449c	MIMAT0010251	-0.8587	2.15251	0.0240577
URB2	hsa-miR-449c	MIMAT0010251	-1.1657	2.15251	0.0240577
USP28	hsa-miR-449c	MIMAT0010251	-0.2048	2.15251	0.0240577
VPS13A	hsa-miR-449c	MIMAT0010251	-0.899	2.15251	0.0240577
WDR77	hsa-miR-449c	MIMAT0010251	-0.2419	2.15251	0.0240577
YWHAZ	hsa-miR-449c	MIMAT0010251	-0.8908	2.15251	0.0240577
ZHX2	hsa-miR-449c	MIMAT0010251	-0.736	2.15251	0.0240577
AACS	hsa-miR-487b	MIMAT0003180	-0.126	2.24478	0.00816276
ANP32E	hsa-miR-487b	MIMAT0003180	-1.0263	2.24478	0.00816276
ANP32E	hsa-miR-487b	MIMAT0003180	-1.0275	2.24478	0.00816276
ARHGAP29	hsa-miR-487b	MIMAT0003180	-0.3079	2.24478	0.00816276
CDH6	hsa-miR-487b	MIMAT0003180	-0.7801	2.24478	0.00816276
CDKN2AIP	hsa-miR-487b	MIMAT0003180	-0.9647	2.24478	0.00816276
ENOPH1	hsa-miR-487b	MIMAT0003180	-0.1073	2.24478	0.00816276
IGHMBP2	hsa-miR-487b	MIMAT0003180	-0.1391	2.24478	0.00816276
NOP58	hsa-miR-487b	MIMAT0003180	-0.3755	2.24478	0.00816276
NUDCD2	hsa-miR-487b	MIMAT0003180	-0.2338	2.24478	0.00816276
PAPSS1	hsa-miR-487b	MIMAT0003180	-0.8638	2.24478	0.00816276
PCF11	hsa-miR-487b	MIMAT0003180	-1.2994	2.24478	0.00816276
PSMB6	hsa-miR-487b	MIMAT0003180	-0.4184	2.24478	0.00816276
SYNE2	hsa-miR-487b	MIMAT0003180	-0.3797	2.24478	0.00816276
TOP2A	hsa-miR-487b	MIMAT0003180	-0.561	2.24478	0.00816276
WRNIP1	hsa-miR-487b	MIMAT0003180	-0.1028	2.24478	0.00816276
ZMYND8	hsa-miR-487b	MIMAT0003180	-0.972	2.24478	0.00816276
ZMYND8	hsa-miR-487b	MIMAT0003180	-0.9908	2.24478	0.00816276
ZNF638	hsa-miR-487b	MIMAT0003180	-0.1169	2.24478	0.00816276
AACS	hsa-miR-146a	MIMAT0000449	-0.3631	2.27379	0.00588594
AACS	hsa-miR-146a	MIMAT0000449	-0.5927	2.27379	0.00588594
AASDHPPT	hsa-miR-146a	MIMAT0000449	-0.4073	2.27379	0.00588594
AKAP8	hsa-miR-146a	MIMAT0000449	-0.5958	2.27379	0.00588594
ANKRD28	hsa-miR-146a	MIMAT0000449	-0.7809	2.27379	0.00588594
ANLN	hsa-miR-146a	MIMAT0000449	-0.1149	2.27379	0.00588594
ANP32A	hsa-miR-146a	MIMAT0000449	-0.4635	2.27379	0.00588594
ANP32E	hsa-miR-146a	MIMAT0000449	-1.2006	2.27379	0.00588594
ANP32E	hsa-miR-146a	MIMAT0000449	-1.2014	2.27379	0.00588594
ANXA3	hsa-miR-146a	MIMAT0000449	-0.1369	2.27379	0.00588594
ARHGAP29	hsa-miR-146a	MIMAT0000449	-0.1581	2.27379	0.00588594
BPNT1	hsa-miR-146a	MIMAT0000449	-0.1292	2.27379	0.00588594
C17orf75	hsa-miR-146a	MIMAT0000449	-0.6356	2.27379	0.00588594
CCDC117	hsa-miR-146a	MIMAT0000449	-0.2881	2.27379	0.00588594
CCDC6	hsa-miR-146a	MIMAT0000449	-0.3966	2.27379	0.00588594
CCDC6	hsa-miR-146a	MIMAT0000449	-0.4895	2.27379	0.00588594
CCNDBP1	hsa-miR-146a	MIMAT0000449	-0.8871	2.27379	0.00588594
CDH1	hsa-miR-146a	MIMAT0000449	-0.1085	2.27379	0.00588594
CDKN2AIP	hsa-miR-146a	MIMAT0000449	-1.2355	2.27379	0.00588594
CFDP1	hsa-miR-146a	MIMAT0000449	-0.1008	2.27379	0.00588594
CIT	hsa-miR-146a	MIMAT0000449	-0.8191	2.27379	0.00588594
CLIC5	hsa-miR-146a	MIMAT0000449	-0.7106	2.27379	0.00588594
CRB3	hsa-miR-146a	MIMAT0000449	-0.3835	2.27379	0.00588594
CRY1	hsa-miR-146a	MIMAT0000449	-1.0405	2.27379	0.00588594
DYNLL2	hsa-miR-146a	MIMAT0000449	-0.5513	2.27379	0.00588594
ETV3	hsa-miR-146a	MIMAT0000449	-0.5788	2.27379	0.00588594
FILIP1	hsa-miR-146a	MIMAT0000449	-1.1686	2.27379	0.00588594
GART	hsa-miR-146a	MIMAT0000449	-0.4267	2.27379	0.00588594
GTF2I	hsa-miR-146a	MIMAT0000449	-0.4007	2.27379	0.00588594
GTF2I	hsa-miR-146a	MIMAT0000449	-0.2851	2.27379	0.00588594
HINT1	hsa-miR-146a	MIMAT0000449	-0.7644	2.27379	0.00588594
HIP1R	hsa-miR-146a	MIMAT0000449	-0.5886	2.27379	0.00588594
HSPA1A	hsa-miR-146a	MIMAT0000449	-0.791	2.27379	0.00588594
HSPA1A	hsa-miR-146a	MIMAT0000449	-0.791	2.27379	0.00588594
HSPA1A	hsa-miR-146a	MIMAT0000449	-0.791	2.27379	0.00588594
HSPA1A	hsa-miR-146a	MIMAT0000449	-0.778	2.27379	0.00588594
HSPA1A	hsa-miR-146a	MIMAT0000449	-0.791	2.27379	0.00588594
INPPL1	hsa-miR-146a	MIMAT0000449	-0.5833	2.27379	0.00588594
KCNH5	hsa-miR-146a	MIMAT0000449	-0.1197	2.27379	0.00588594
KCTD18	hsa-miR-146a	MIMAT0000449	-0.6669	2.27379	0.00588594
LAGE3	hsa-miR-146a	MIMAT0000449	-0.3263	2.27379	0.00588594
LAMB3	hsa-miR-146a	MIMAT0000449	-0.2695	2.27379	0.00588594
LAMC2	hsa-miR-146a	MIMAT0000449	-0.5418	2.27379	0.00588594
LEMD3	hsa-miR-146a	MIMAT0000449	-0.1206	2.27379	0.00588594
LIG3	hsa-miR-146a	MIMAT0000449	-0.2694	2.27379	0.00588594
MAGEA8	hsa-miR-146a	MIMAT0000449	-0.3948	2.27379	0.00588594
MGA	hsa-miR-146a	MIMAT0000449	-0.3777	2.27379	0.00588594
MLLT4	hsa-miR-146a	MIMAT0000449	-0.2153	2.27379	0.00588594
MSL1	hsa-miR-146a	MIMAT0000449	-0.395	2.27379	0.00588594
NUCKS1	hsa-miR-146a	MIMAT0000449	-0.1154	2.27379	0.00588594
PAFAH1B2	hsa-miR-146a	MIMAT0000449	-0.3326	2.27379	0.00588594
PAICS	hsa-miR-146a	MIMAT0000449	-0.2442	2.27379	0.00588594
PCBP1	hsa-miR-146a	MIMAT0000449	-0.2561	2.27379	0.00588594
PCF11	hsa-miR-146a	MIMAT0000449	-0.4631	2.27379	0.00588594
PCNA	hsa-miR-146a	MIMAT0000449	-1.0397	2.27379	0.00588594
PGK1	hsa-miR-146a	MIMAT0000449	-1.0592	2.27379	0.00588594
PGK1	hsa-miR-146a	MIMAT0000449	-0.766	2.27379	0.00588594
PHACTR4	hsa-miR-146a	MIMAT0000449	-0.3513	2.27379	0.00588594
PHACTR4	hsa-miR-146a	MIMAT0000449	-0.1623	2.27379	0.00588594
PHF2	hsa-miR-146a	MIMAT0000449	-0.1302	2.27379	0.00588594
PIP4K2C	hsa-miR-146a	MIMAT0000449	-0.2881	2.27379	0.00588594
PM20D2	hsa-miR-146a	MIMAT0000449	-0.2129	2.27379	0.00588594
PNPO	hsa-miR-146a	MIMAT0000449	-0.3088	2.27379	0.00588594
POP1	hsa-miR-146a	MIMAT0000449	-0.8012	2.27379	0.00588594
PPIH	hsa-miR-146a	MIMAT0000449	-0.4899	2.27379	0.00588594
PPP4R2	hsa-miR-146a	MIMAT0000449	-0.2688	2.27379	0.00588594
PRKCI	hsa-miR-146a	MIMAT0000449	-0.4702	2.27379	0.00588594
RBBP6	hsa-miR-146a	MIMAT0000449	-0.5265	2.27379	0.00588594
RBBP6	hsa-miR-146a	MIMAT0000449	-0.2761	2.27379	0.00588594
RBM12B	hsa-miR-146a	MIMAT0000449	-0.1348	2.27379	0.00588594
RBM33	hsa-miR-146a	MIMAT0000449	-0.2792	2.27379	0.00588594
RBM39	hsa-miR-146a	MIMAT0000449	-0.1662	2.27379	0.00588594
RFC3	hsa-miR-146a	MIMAT0000449	-0.2739	2.27379	0.00588594
RFC3	hsa-miR-146a	MIMAT0000449	-1.0982	2.27379	0.00588594
RNMT	hsa-miR-146a	MIMAT0000449	-0.1877	2.27379	0.00588594
RPRD1B	hsa-miR-146a	MIMAT0000449	-0.3446	2.27379	0.00588594
S100A1	hsa-miR-146a	MIMAT0000449	-0.2443	2.27379	0.00588594
SAP30BP	hsa-miR-146a	MIMAT0000449	-0.1667	2.27379	0.00588594
SET	hsa-miR-146a	MIMAT0000449	-1.0094	2.27379	0.00588594
SMARCA5	hsa-miR-146a	MIMAT0000449	-0.2294	2.27379	0.00588594
SORT1	hsa-miR-146a	MIMAT0000449	-0.3975	2.27379	0.00588594
SUMO1	hsa-miR-146a	MIMAT0000449	-0.1256	2.27379	0.00588594
SUMO1	hsa-miR-146a	MIMAT0000449	-0.1941	2.27379	0.00588594
SUMO1	hsa-miR-146a	MIMAT0000449	-0.3155	2.27379	0.00588594
SYNE2	hsa-miR-146a	MIMAT0000449	-1.0167	2.27379	0.00588594
[truncated: 3,248 more rows]
