# Supplementary material for: Evidence for the importance of post-transcriptional regulatory changes in ovarian cancer progression and the contribution of miRNAs
Source: Sci Rep. 2017 Aug 15;7:8171. doi: 10.1038/s41598-017-08502-z (PMC5557889; doi:10.1038/s41598-017-08502-z)
Supplement: Supplementary file 10 — Supplementary Table 10 [file 41598_2017_8502_MOESM10_ESM.xlsx]

## Sheet: Supplementary Table 10
Supplementary Table 10. Up-regulated (p<0.05 and fc > 1.5) miRNAs in the OM sample and their targets in D-D group (fc=1.5)
miRNA	miRNA accession	Target gene	mirSVR score
hsa-miR-22	MIMAT0000077	C11orf54	-0.1657
hsa-miR-22	MIMAT0000077	PFN2	-0.2412
hsa-miR-22	MIMAT0000077	DPY30	-1.1457
hsa-miR-22	MIMAT0000077	PEG10	-0.1796
hsa-miR-22	MIMAT0000077	TUFM	-0.3499
hsa-miR-22	MIMAT0000077	HEXIM1	-0.4676
hsa-miR-22	MIMAT0000077	PFN2	-0.2021
hsa-miR-196a	MIMAT0000226	RARRES1	-0.2227
hsa-miR-196a	MIMAT0000226	PDCD10	-0.1119
hsa-miR-196a	MIMAT0000226	PEG10	-0.1173
hsa-miR-196a	MIMAT0000226	PEG10	-0.2271
hsa-miR-196a	MIMAT0000226	RBP1	-0.1808
hsa-miR-139-5p	MIMAT0000250	AKAP1	-0.4046
hsa-miR-139-5p	MIMAT0000250	AKAP1	-0.6798
hsa-miR-139-5p	MIMAT0000250	AKAP1	-0.1087
hsa-miR-139-5p	MIMAT0000250	SQSTM1	-0.265
hsa-miR-139-5p	MIMAT0000250	NBN	-0.3468
hsa-miR-139-5p	MIMAT0000250	CWC15	-0.1648
hsa-miR-139-5p	MIMAT0000250	PFN2	-0.8165
hsa-miR-139-5p	MIMAT0000250	PTGES3	-1.001
hsa-miR-139-5p	MIMAT0000250	PTGES3	-0.1316
hsa-miR-139-5p	MIMAT0000250	BBOX1	-0.206
hsa-miR-139-5p	MIMAT0000250	PDCD10	-0.5432
hsa-miR-139-5p	MIMAT0000250	DPY30	-1.3049
hsa-miR-139-5p	MIMAT0000250	GLO1	-1.2585
hsa-miR-139-5p	MIMAT0000250	GLO1	-0.5933
hsa-miR-139-5p	MIMAT0000250	SQSTM1	-0.1531
hsa-miR-139-5p	MIMAT0000250	PFN2	-0.8822
hsa-miR-139-5p	MIMAT0000250	NBN	-0.3444
hsa-miR-10a	MIMAT0000253	EIF2A	-0.1094
hsa-miR-10a	MIMAT0000253	CACYBP	-0.5634
hsa-miR-10a	MIMAT0000253	FAM83H	-0.2305
hsa-miR-10a	MIMAT0000253	IAH1	-0.1429
hsa-miR-10a	MIMAT0000253	RBP1	-0.4367
hsa-miR-10a	MIMAT0000253	PCBD1	-0.7056
hsa-miR-204	MIMAT0000265	EIF2A	-0.9764
hsa-miR-204	MIMAT0000265	CLU	-1.0262
hsa-miR-204	MIMAT0000265	MSI2	-0.4284
hsa-miR-204	MIMAT0000265	AKAP1	-1.0124
hsa-miR-204	MIMAT0000265	SH2D4A	-0.328
hsa-miR-204	MIMAT0000265	NBN	-0.3797
hsa-miR-204	MIMAT0000265	PEG10	-0.1058
hsa-miR-204	MIMAT0000265	PEG10	-0.2066
hsa-miR-204	MIMAT0000265	SORD	-1.078
hsa-miR-204	MIMAT0000265	HEXIM1	-0.1111
hsa-miR-204	MIMAT0000265	NBN	-0.3769
hsa-miR-223	MIMAT0000280	AKAP1	-0.6032
hsa-miR-223	MIMAT0000280	DDAH2	-0.1172
hsa-miR-223	MIMAT0000280	PFN2	-0.9512
hsa-miR-223	MIMAT0000280	PTGES3	-0.1081
hsa-miR-223	MIMAT0000280	DDAH2	-0.1172
hsa-miR-223	MIMAT0000280	DPY30	-0.1373
hsa-miR-223	MIMAT0000280	DDAH2	-0.1172
hsa-miR-223	MIMAT0000280	DDAH2	-0.1155
hsa-miR-223	MIMAT0000280	DDAH2	-0.1172
hsa-miR-223	MIMAT0000280	HEXIM1	-0.3808
hsa-miR-223	MIMAT0000280	DDAH2	-0.1172
hsa-miR-223	MIMAT0000280	PFN2	-0.8877
hsa-miR-223	MIMAT0000280	PFN2	-1.1008
hsa-miR-132	MIMAT0000426	EIF2A	-0.1493
hsa-miR-132	MIMAT0000426	MSI2	-0.9033
hsa-miR-132	MIMAT0000426	NBN	-0.5027
hsa-miR-132	MIMAT0000426	NBN	-0.1203
hsa-miR-132	MIMAT0000426	CWC15	-0.2138
hsa-miR-132	MIMAT0000426	RARRES1	-0.3162
hsa-miR-132	MIMAT0000426	PTGES3	-0.1297
hsa-miR-132	MIMAT0000426	PDCD10	-0.6159
hsa-miR-132	MIMAT0000426	APOA1BP	-1.0103
hsa-miR-132	MIMAT0000426	LACTB2	-0.1094
hsa-miR-132	MIMAT0000426	PFN2	-1.3081
hsa-miR-132	MIMAT0000426	PFN2	-0.2468
hsa-miR-132	MIMAT0000426	APOA1BP	-1.0054
hsa-miR-132	MIMAT0000426	NBN	-0.4998
hsa-miR-132	MIMAT0000426	NBN	-0.1193
hsa-miR-138	MIMAT0000430	BAIAP2	-0.4378
hsa-miR-138	MIMAT0000430	RARRES1	-0.3704
hsa-miR-138	MIMAT0000430	BAIAP2	-0.5333
hsa-miR-138	MIMAT0000430	BAIAP2	-0.1358
hsa-miR-138	MIMAT0000430	PFN2	-0.8841
hsa-miR-138	MIMAT0000430	CDC42EP4	-0.2047
hsa-miR-138	MIMAT0000430	PFN2	-0.8162
hsa-miR-138	MIMAT0000430	BAIAP2	-0.4209
hsa-miR-138	MIMAT0000430	MSI2	-0.146
hsa-miR-140-5p	MIMAT0000431	CTSB	-0.7588
hsa-miR-140-5p	MIMAT0000431	LAD1	-0.2329
hsa-miR-140-5p	MIMAT0000431	PFN2	-1.0819
hsa-miR-140-5p	MIMAT0000431	BBOX1	-0.2086
hsa-miR-140-5p	MIMAT0000431	PEG10	-0.147
hsa-miR-140-5p	MIMAT0000431	CRYAB	-0.3234
hsa-miR-140-5p	MIMAT0000431	PFN2	-1.0248
hsa-miR-143	MIMAT0000435	EIF2A	-0.1917
hsa-miR-143	MIMAT0000435	MSI2	-0.4791
hsa-miR-143	MIMAT0000435	MSI2	-1.0039
hsa-miR-143	MIMAT0000435	SH2D4A	-0.3411
hsa-miR-143	MIMAT0000435	RARRES1	-0.7251
hsa-miR-143	MIMAT0000435	PFN2	-0.4862
hsa-miR-143	MIMAT0000435	PTGES3	-0.1138
hsa-miR-143	MIMAT0000435	PTGES3	-0.1801
hsa-miR-143	MIMAT0000435	PRDX5	-1.1591
hsa-miR-143	MIMAT0000435	RBP1	-0.2487
hsa-miR-143	MIMAT0000435	RBP1	-0.3272
hsa-miR-143	MIMAT0000435	PFN2	-0.4222
hsa-miR-143	MIMAT0000435	PFN2	-0.7034
hsa-miR-143	MIMAT0000435	MSI2	-0.915
hsa-miR-143	MIMAT0000435	MSI2	-0.186
hsa-miR-145	MIMAT0000437	AKAP1	-0.2375
hsa-miR-145	MIMAT0000437	SH2D4A	-0.5215
hsa-miR-145	MIMAT0000437	PTGES3	-0.2074
hsa-miR-145	MIMAT0000437	HDDC3	-0.3216
hsa-miR-152	MIMAT0000438	CTSB	-0.389
hsa-miR-152	MIMAT0000438	AKAP1	-0.6604
hsa-miR-152	MIMAT0000438	PTGES3	-0.984
hsa-miR-152	MIMAT0000438	CTSB	-0.1453
hsa-miR-152	MIMAT0000438	PFN2	-0.1245
hsa-miR-127-3p	MIMAT0000446	BAIAP2	-0.1189
hsa-miR-127-3p	MIMAT0000446	TUFM	-0.4808
hsa-miR-146a	MIMAT0000449	CTSB	-0.1462
hsa-miR-146a	MIMAT0000449	SQSTM1	-0.6089
hsa-miR-146a	MIMAT0000449	PEG10	-0.4348
hsa-miR-146a	MIMAT0000449	PEG10	-0.7035
hsa-miR-146a	MIMAT0000449	CAPS	-0.1441
hsa-miR-146a	MIMAT0000449	SQSTM1	-0.4165
hsa-miR-150	MIMAT0000451	EIF2A	-0.3316
hsa-miR-150	MIMAT0000451	DDAH2	-0.9625
hsa-miR-150	MIMAT0000451	PFN2	-0.2045
hsa-miR-150	MIMAT0000451	DDAH2	-0.9625
hsa-miR-150	MIMAT0000451	DDAH2	-0.9625
hsa-miR-150	MIMAT0000451	PRDX5	-0.2013
hsa-miR-150	MIMAT0000451	DDAH2	-0.9579
hsa-miR-150	MIMAT0000451	DDAH2	-0.8921
hsa-miR-150	MIMAT0000451	DDAH2	-0.9625
hsa-miR-150	MIMAT0000451	HEXIM1	-0.12
hsa-miR-150	MIMAT0000451	DDAH2	-0.9625
hsa-miR-150	MIMAT0000451	PFN2	-0.1667
hsa-miR-363	MIMAT0000707	CTSB	-0.6942
hsa-miR-363	MIMAT0000707	AKAP1	-0.3399
hsa-miR-363	MIMAT0000707	NPM1	-0.2116
hsa-miR-363	MIMAT0000707	PFN2	-0.2488
hsa-miR-363	MIMAT0000707	CTSB	-0.6897
hsa-miR-363	MIMAT0000707	DPY30	-1.2668
hsa-miR-363	MIMAT0000707	PFN2	-0.2087
hsa-miR-375	MIMAT0000728	PTGES3	-0.1015
hsa-miR-20b	MIMAT0001413	CDKN2AIPNL	-0.166
hsa-miR-20b	MIMAT0001413	PFN2	-0.9217
hsa-miR-20b	MIMAT0001413	PFN2	-1.0539
hsa-miR-20b	MIMAT0001413	PTGES3	-0.7706
hsa-miR-20b	MIMAT0001413	PDCD10	-0.1217
hsa-miR-20b	MIMAT0001413	DPY30	-1.1166
hsa-miR-20b	MIMAT0001413	ITGB4	-0.1147
hsa-miR-20b	MIMAT0001413	GLO1	-0.984
hsa-miR-20b	MIMAT0001413	GLO1	-0.3652
hsa-miR-20b	MIMAT0001413	LACTB2	-1.171
hsa-miR-20b	MIMAT0001413	NPM1	-1.0529
hsa-miR-20b	MIMAT0001413	SQSTM1	-0.9772
hsa-miR-20b	MIMAT0001413	CRYAB	-0.1039
hsa-miR-20b	MIMAT0001413	PFN2	-0.848
hsa-miR-20b	MIMAT0001413	PFN2	-1
hsa-miR-20b	MIMAT0001413	PFN2	-1.1833
hsa-miR-485-5p	MIMAT0002175	SH2D4A	-0.6787
hsa-miR-485-5p	MIMAT0002175	SH2D4A	-0.6541
hsa-miR-485-5p	MIMAT0002175	CDKN2AIPNL	-0.1234
hsa-miR-485-5p	MIMAT0002175	BAIAP2	-0.3102
hsa-miR-485-5p	MIMAT0002175	DDAH2	-0.1161
hsa-miR-485-5p	MIMAT0002175	BAIAP2	-0.3894
hsa-miR-485-5p	MIMAT0002175	PFN2	-0.5537
hsa-miR-485-5p	MIMAT0002175	DDAH2	-0.1161
hsa-miR-485-5p	MIMAT0002175	DDAH2	-0.1161
hsa-miR-485-5p	MIMAT0002175	DDAH2	-0.1145
hsa-miR-485-5p	MIMAT0002175	RBP1	-0.1397
hsa-miR-485-5p	MIMAT0002175	DCTPP1	-0.102
hsa-miR-485-5p	MIMAT0002175	TUFM	-0.3017
hsa-miR-485-5p	MIMAT0002175	DDAH2	-0.1161
hsa-miR-485-5p	MIMAT0002175	HEXIM1	-1.0605
hsa-miR-485-5p	MIMAT0002175	NPM1	-0.4152
hsa-miR-485-5p	MIMAT0002175	DDAH2	-0.1161
hsa-miR-485-5p	MIMAT0002175	AKAP1	-0.1033
hsa-miR-485-5p	MIMAT0002175	PFN2	-0.6289
hsa-miR-485-5p	MIMAT0002175	BAIAP2	-0.2966
hsa-miR-485-5p	MIMAT0002175	MSI2	-0.5145
hsa-miR-485-5p	MIMAT0002175	HDDC3	-0.1223
hsa-miR-486-5p	MIMAT0002177	CDKN2AIPNL	-0.9374
hsa-miR-486-5p	MIMAT0002177	ASS1	-0.6796
hsa-miR-486-5p	MIMAT0002177	PFN2	-0.1844
hsa-miR-486-5p	MIMAT0002177	PRDX5	-0.4575
hsa-miR-486-5p	MIMAT0002177	PFN2	-0.1533
hsa-miR-486-5p	MIMAT0002177	PFN2	-0.3141
hsa-miR-495	MIMAT0002817	CTSB	-0.2709
hsa-miR-495	MIMAT0002817	EIF2A	-0.3675
hsa-miR-495	MIMAT0002817	EIF2A	-0.1323
hsa-miR-495	MIMAT0002817	EIF2A	-1.0674
hsa-miR-495	MIMAT0002817	SH2D4A	-0.262
hsa-miR-495	MIMAT0002817	NPM1	-0.103
hsa-miR-495	MIMAT0002817	NPM1	-0.8815
hsa-miR-495	MIMAT0002817	UBL5	-0.1819
hsa-miR-495	MIMAT0002817	BAIAP2	-0.4362
hsa-miR-495	MIMAT0002817	NBN	-0.3883
hsa-miR-495	MIMAT0002817	BAIAP2	-0.5378
hsa-miR-495	MIMAT0002817	PFN2	-0.6201
hsa-miR-495	MIMAT0002817	PFN2	-0.1263
hsa-miR-495	MIMAT0002817	PTGES3	-1.1126
hsa-miR-495	MIMAT0002817	PDCD10	-1.2785
hsa-miR-495	MIMAT0002817	DPY30	-0.5151
hsa-miR-495	MIMAT0002817	LSM7	-0.1365
hsa-miR-495	MIMAT0002817	BAIAP2	-0.1307
hsa-miR-495	MIMAT0002817	CRABP2	-0.6327
hsa-miR-495	MIMAT0002817	LACTB2	-0.1057
hsa-miR-495	MIMAT0002817	DCTPP1	-0.2616
hsa-miR-495	MIMAT0002817	SORD	-0.5056
hsa-miR-495	MIMAT0002817	HEXIM1	-0.5803
hsa-miR-495	MIMAT0002817	SORD	-0.545
hsa-miR-495	MIMAT0002817	CDC42EP4	-0.2868
hsa-miR-495	MIMAT0002817	CDC42EP4	-0.2681
hsa-miR-495	MIMAT0002817	PFN2	-0.5495
hsa-miR-495	MIMAT0002817	PFN2	-0.1041
hsa-miR-495	MIMAT0002817	PFN2	-0.2224
hsa-miR-495	MIMAT0002817	BAIAP2	-0.4192
hsa-miR-495	MIMAT0002817	BAIAP2	-0.1885
hsa-miR-495	MIMAT0002817	NBN	-0.3855
hsa-miR-503	MIMAT0002874	KLK6	-0.1965
hsa-miR-503	MIMAT0002874	BAIAP2	-0.1048
hsa-miR-503	MIMAT0002874	NPM1	-0.2666
hsa-miR-503	MIMAT0002874	KLK6	-0.1979
hsa-miR-487b	MIMAT0003180	PFN2	-1.1282
hsa-miR-487b	MIMAT0003180	PFN2	-1.0835
hsa-miR-487b	MIMAT0003180	PFN2	-1.2312
hsa-miR-199a-3p	MIMAT0000232	C11orf54	-0.1148
hsa-miR-199a-3p	MIMAT0000232	DPY30	-0.2673
hsa-miR-199a-3p	MIMAT0000232	ITGB4	-0.5169
hsa-miR-199a-3p	MIMAT0000232	BAIAP2	-0.2255
hsa-miR-199a-3p	MIMAT0000232	BAIAP2	-0.2631
hsa-miR-199b-3p	MIMAT0004563	C11orf54	-0.1148
hsa-miR-199b-3p	MIMAT0004563	DPY30	-0.2673
hsa-miR-199b-3p	MIMAT0004563	ITGB4	-0.5169
hsa-miR-199b-3p	MIMAT0004563	BAIAP2	-0.2255
hsa-miR-199b-3p	MIMAT0004563	BAIAP2	-0.2631
hsa-miR-181a*	MIMAT0000270	RARRES1	-0.1773
hsa-miR-224*	MIMAT0009198	EIF2A	-0.5051
hsa-miR-224*	MIMAT0009198	EIF2A	-1.2426
hsa-miR-224*	MIMAT0009198	MSI2	-0.2036
hsa-miR-224*	MIMAT0009198	AKAP1	-1.0244
hsa-miR-224*	MIMAT0009198	C11orf54	-0.1203
hsa-miR-224*	MIMAT0009198	PTGES3	-1.2374
hsa-miR-224*	MIMAT0009198	PTGES3	-0.112
hsa-miR-224*	MIMAT0009198	CTSB	-0.1494
hsa-miR-224*	MIMAT0009198	DPY30	-0.4522
hsa-miR-224*	MIMAT0009198	PFN2	-0.1596
hsa-miR-224*	MIMAT0009198	CWC15	-0.8899
hsa-miR-140-3p	MIMAT0004597	LAD1	-0.4323
hsa-miR-143*	MIMAT0004599	SH2D4A	-0.116
hsa-miR-143*	MIMAT0004599	RARRES1	-0.1736
hsa-miR-143*	MIMAT0004599	PFN2	-0.1521
hsa-miR-143*	MIMAT0004599	ITGB4	-0.1777
hsa-miR-143*	MIMAT0004599	PFN2	-0.1259
hsa-miR-143*	MIMAT0004599	PFN2	-0.2637
hsa-miR-363*	MIMAT0003385	NPM1	-1.1092
hsa-miR-363*	MIMAT0003385	PRDX5	-0.1523
hsa-miR-363*	MIMAT0003385	CDC42EP4	-0.1164
hsa-miR-363*	MIMAT0003385	PRDX5	-0.1193
hsa-miR-363*	MIMAT0003385	NPM1	-0.279
hsa-miR-363*	MIMAT0003385	SLPI	-0.2523
hsa-miR-424*	MIMAT0004749	CTSB	-0.4098
hsa-miR-424*	MIMAT0004749	MSI2	-1.037
hsa-miR-424*	MIMAT0004749	MSI2	-0.9655
hsa-miR-424*	MIMAT0004749	CTSB	-0.3959
hsa-miR-424*	MIMAT0004749	ITGB4	-0.3532
hsa-miR-424*	MIMAT0004749	LACTB2	-1.265
hsa-miR-20b*	MIMAT0004752	NBN	-0.1646
hsa-miR-20b*	MIMAT0004752	RARRES1	-0.1194
hsa-miR-20b*	MIMAT0004752	CACYBP	-0.1382
hsa-miR-20b*	MIMAT0004752	APOA1BP	-0.3866
hsa-miR-20b*	MIMAT0004752	NPM1	-0.1465
hsa-miR-20b*	MIMAT0004752	CRYAB	-0.8692
hsa-miR-20b*	MIMAT0004752	NBN	-0.1633
hsa-miR-409-5p	MIMAT0001638	AKAP1	-0.2816
hsa-miR-409-5p	MIMAT0001638	PFN2	-0.1353
hsa-miR-409-5p	MIMAT0001638	PTGES3	-0.5979
hsa-miR-409-5p	MIMAT0001638	PEG10	-0.1173
hsa-miR-409-5p	MIMAT0001638	PEG10	-0.2248
hsa-miR-409-5p	MIMAT0001638	PEG10	-0.2305
hsa-miR-409-5p	MIMAT0001638	PEG10	-0.4176
hsa-miR-409-5p	MIMAT0001638	ARL6IP4	-0.1228
hsa-miR-409-5p	MIMAT0001638	AKAP1	-0.2708
hsa-miR-409-5p	MIMAT0001638	PFN2	-0.1091
hsa-miR-409-3p	MIMAT0001639	SH2D4A	-0.3766
hsa-miR-409-3p	MIMAT0001639	CDKN2AIPNL	-0.7643
hsa-miR-409-3p	MIMAT0001639	C11orf54	-0.1799
hsa-miR-409-3p	MIMAT0001639	PDCD10	-0.6101
hsa-miR-409-3p	MIMAT0001639	PEG10	-0.123
hsa-miR-409-3p	MIMAT0001639	PEG10	-0.1031
hsa-miR-409-3p	MIMAT0001639	PEG10	-0.2551
hsa-miR-409-3p	MIMAT0001639	PEG10	-0.2017
hsa-miR-409-3p	MIMAT0001639	LACTB2	-0.6175
hsa-miR-409-3p	MIMAT0001639	HEXIM1	-0.4036
hsa-miR-485-3p	MIMAT0002176	AKAP1	-1.1994
hsa-miR-485-3p	MIMAT0002176	NPM1	-0.425
hsa-miR-485-3p	MIMAT0002176	BAIAP2	-1.0478
hsa-miR-485-3p	MIMAT0002176	HEXIM1	-0.4886
hsa-miR-486-3p	MIMAT0004762	CTSB	-0.1446
hsa-miR-486-3p	MIMAT0004762	PPP1R14A	-0.2525
hsa-miR-486-3p	MIMAT0004762	UBL5	-0.3864
hsa-miR-486-3p	MIMAT0004762	CTSB	-0.5173
hsa-miR-486-3p	MIMAT0004762	BAIAP2	-0.411
hsa-miR-486-3p	MIMAT0004762	CRABP2	-0.2777
hsa-miR-486-3p	MIMAT0004762	DCTPP1	-0.1396
hsa-miR-486-3p	MIMAT0004762	PEBP1	-0.2515
hsa-miR-486-3p	MIMAT0004762	HEXIM1	-0.139
hsa-miR-486-3p	MIMAT0004762	BAIAP2	-0.3078
hsa-miR-486-3p	MIMAT0004762	BAIAP2	-0.2862
hsa-miR-486-3p	MIMAT0004762	BAIAP2	-0.5404
hsa-miR-486-3p	MIMAT0004762	LAD1	-1.0985
hsa-miR-146b-3p	MIMAT0004766	CDKN2AIPNL	-0.1705
hsa-miR-146b-3p	MIMAT0004766	LAD1	-0.117
hsa-miR-146b-3p	MIMAT0004766	NBN	-0.7703
hsa-miR-146b-3p	MIMAT0004766	CAPS	-0.1606
hsa-miR-146b-3p	MIMAT0004766	NBN	-0.7672
hsa-miR-500*	MIMAT0002871	CDKN2AIPNL	-0.3676
hsa-miR-500*	MIMAT0002871	TUFM	-0.3962
hsa-miR-500*	MIMAT0002871	SQSTM1	-0.383
hsa-miR-500*	MIMAT0002871	LAD1	-0.1265
hsa-miR-501-3p	MIMAT0004774	PEG10	-0.3113
hsa-miR-501-3p	MIMAT0004774	PEG10	-0.5262
hsa-miR-501-3p	MIMAT0004774	RBP1	-0.3461
hsa-miR-502-3p	MIMAT0004775	PEG10	-0.3113
hsa-miR-502-3p	MIMAT0004775	PEG10	-0.5262
hsa-miR-502-3p	MIMAT0004775	GLO1	-0.326
hsa-miR-502-3p	MIMAT0004775	RBP1	-0.3461
hsa-miR-455-3p	MIMAT0004784	LAD1	-0.1893
hsa-miR-455-3p	MIMAT0004784	GLO1	-0.1137
hsa-miR-455-3p	MIMAT0004784	APOA1BP	-0.8193
hsa-miR-455-3p	MIMAT0004784	PRDX5	-0.3977
hsa-miR-455-3p	MIMAT0004784	IAH1	-0.1426
hsa-miR-455-3p	MIMAT0004784	HEXIM1	-0.2957
hsa-miR-455-3p	MIMAT0004784	HEXIM1	-0.8614
hsa-miR-455-3p	MIMAT0004784	HEXIM1	-0.4899
hsa-miR-455-3p	MIMAT0004784	APOA1BP	-0.8132
hsa-miR-654-3p	MIMAT0004814	EIF2A	-0.1239
hsa-miR-654-3p	MIMAT0004814	NPM1	-0.7026
hsa-miR-654-3p	MIMAT0004814	PFN2	-0.5842
hsa-miR-654-3p	MIMAT0004814	PDCD10	-0.1293
hsa-miR-654-3p	MIMAT0004814	PEG10	-0.1882
hsa-miR-654-3p	MIMAT0004814	SORD	-0.4438
hsa-miR-654-3p	MIMAT0004814	SORD	-0.477
hsa-miR-654-3p	MIMAT0004814	ARL6IP4	-0.1747
hsa-miR-654-3p	MIMAT0004814	AKAP1	-0.223
hsa-miR-654-3p	MIMAT0004814	PFN2	-0.5149
hsa-miR-654-3p	MIMAT0004814	PFN2	-0.988
hsa-miR-449c	MIMAT0010251	CTSB	-0.1715
hsa-miR-449c	MIMAT0010251	NBN	-0.5445
hsa-miR-449c	MIMAT0010251	CWC15	-0.2434
hsa-miR-449c	MIMAT0010251	PDCD10	-1.3009
hsa-miR-449c	MIMAT0010251	GLO1	-0.101
hsa-miR-449c	MIMAT0010251	RBP1	-0.1308
hsa-miR-449c	MIMAT0010251	RBP1	-0.1774
hsa-miR-449c	MIMAT0010251	ARL6IP4	-0.1403
hsa-miR-449c	MIMAT0010251	NBN	-0.5415
hsa-miR-675	MIMAT0004284	RBP1	-0.1647
hsa-miR-675*	MIMAT0006790	CACYBP	-1.1479
hsa-miR-675*	MIMAT0006790	HEXIM1	-0.7368
hsa-miR-675*	MIMAT0006790	CWC15	-0.1077
hsa-miR-664*	MIMAT0005948	PFN2	-1.1922
hsa-miR-664*	MIMAT0005948	SORD	-0.4022
hsa-miR-664*	MIMAT0005948	SORD	-0.4376
hsa-miR-664*	MIMAT0005948	CDC42EP4	-0.1195
hsa-miR-664*	MIMAT0005948	PFN2	-1.1572
hsa-miR-664*	MIMAT0005948	MSI2	-1.0516
