# Supplementary material for: Evidence for the importance of post-transcriptional regulatory changes in ovarian cancer progression and the contribution of miRNAs
Source: Sci Rep. 2017 Aug 15;7:8171. doi: 10.1038/s41598-017-08502-z (PMC5557889; doi:10.1038/s41598-017-08502-z)
Supplement: Supplementary file 11 — Supplementary Table 11 [file 41598_2017_8502_MOESM11_ESM.xlsx]

## Sheet: Supplementary Table 11
Supplementary Table 11. Up-regulated (p<0.05 and fc > 1.5) miRNAs in the OM sample and their targets in the NC-D group (fc=1.5)
miRNA	miRNA accession	Target gene	mirSVR score
hsa-miR-22	MIMAT0000077	MSL1	-0.737
hsa-miR-22	MIMAT0000077	HNRNPK	-0.101
hsa-miR-22	MIMAT0000077	YWHAZ	-1.1477
hsa-miR-22	MIMAT0000077	SEPHS1	-1.0269
hsa-miR-22	MIMAT0000077	SEPHS1	-0.125
hsa-miR-22	MIMAT0000077	RANGAP1	-0.3986
hsa-miR-22	MIMAT0000077	PAFAH1B2	-0.1372
hsa-miR-22	MIMAT0000077	HEATR2	-0.1212
hsa-miR-22	MIMAT0000077	ACAD9	-0.2058
hsa-miR-22	MIMAT0000077	ENO1	-0.2307
hsa-miR-22	MIMAT0000077	DNAJB2	-0.3102
hsa-miR-22	MIMAT0000077	DNAJB2	-0.1798
hsa-miR-22	MIMAT0000077	HN1L	-0.1714
hsa-miR-22	MIMAT0000077	ZNF638	-1.0613
hsa-miR-22	MIMAT0000077	CBR1	-0.1432
hsa-miR-22	MIMAT0000077	CIT	-0.2382
hsa-miR-22	MIMAT0000077	RSBN1	-0.9249
hsa-miR-22	MIMAT0000077	TSTD1	-0.565
hsa-miR-22	MIMAT0000077	ANKRD6	-0.7337
hsa-miR-22	MIMAT0000077	ANP32E	-0.8956
hsa-miR-22	MIMAT0000077	ISOC2	-0.2693
hsa-miR-22	MIMAT0000077	NUP205	-0.7427
hsa-miR-22	MIMAT0000077	UBE2Z	-0.3013
hsa-miR-22	MIMAT0000077	GTF3C4	-0.1734
hsa-miR-22	MIMAT0000077	GTF3C4	-0.2087
hsa-miR-22	MIMAT0000077	ENO1	-0.2228
hsa-miR-22	MIMAT0000077	ARFGAP2	-0.1274
hsa-miR-22	MIMAT0000077	ESRP1	-0.1344
hsa-miR-22	MIMAT0000077	MFHAS1	-0.3769
hsa-miR-22	MIMAT0000077	NUDT4	-0.499
hsa-miR-22	MIMAT0000077	MBNL1	-0.1033
hsa-miR-22	MIMAT0000077	DIS3L2	-0.1758
hsa-miR-22	MIMAT0000077	SRGAP3	-0.1788
hsa-miR-22	MIMAT0000077	UBR5	-0.1634
hsa-miR-22	MIMAT0000077	YAP1	-0.1597
hsa-miR-22	MIMAT0000077	UBXN7	-0.1768
hsa-miR-22	MIMAT0000077	PDIA5	-0.6795
hsa-miR-22	MIMAT0000077	ANXA3	-0.1297
hsa-miR-22	MIMAT0000077	PAFAH1B2	-0.4402
hsa-miR-22	MIMAT0000077	PAFAH1B2	-0.1069
hsa-miR-22	MIMAT0000077	AK2	-0.1908
hsa-miR-22	MIMAT0000077	FAM192A	-0.4328
hsa-miR-22	MIMAT0000077	CRIP2	-0.279
hsa-miR-22	MIMAT0000077	CIRBP	-0.5957
hsa-miR-22	MIMAT0000077	ESRP1	-0.1359
hsa-miR-22	MIMAT0000077	TP53	-0.1955
hsa-miR-22	MIMAT0000077	NIPBL	-0.1193
hsa-miR-22	MIMAT0000077	NIPBL	-0.5759
hsa-miR-22	MIMAT0000077	LRRC16A	-0.852
hsa-miR-22	MIMAT0000077	AKAP8L	-0.2087
hsa-miR-22	MIMAT0000077	CRY1	-0.3354
hsa-miR-22	MIMAT0000077	TP53	-0.1649
hsa-miR-22	MIMAT0000077	DYNLL2	-0.2064
hsa-miR-22	MIMAT0000077	BPTF	-0.106
hsa-miR-22	MIMAT0000077	RPRD1B	-0.896
hsa-miR-22	MIMAT0000077	UNK	-0.2302
hsa-miR-22	MIMAT0000077	LAS1L	-0.5563
hsa-miR-22	MIMAT0000077	WRNIP1	-1.1748
hsa-miR-22	MIMAT0000077	TP53	-0.1735
hsa-miR-22	MIMAT0000077	ACAD9	-0.269
hsa-miR-22	MIMAT0000077	KPNA4	-0.1728
hsa-miR-22	MIMAT0000077	ANP32E	-0.8971
hsa-miR-22	MIMAT0000077	ZMYM4	-0.9665
hsa-miR-22	MIMAT0000077	PAFAH1B2	-0.2009
hsa-miR-22	MIMAT0000077	GPT2	-0.1084
hsa-miR-22	MIMAT0000077	VPRBP	-0.1598
hsa-miR-22	MIMAT0000077	VPRBP	-0.1648
hsa-miR-22	MIMAT0000077	PLEKHA6	-0.2013
hsa-miR-22	MIMAT0000077	MFGE8	-0.6324
hsa-miR-22	MIMAT0000077	ESRP1	-0.1395
hsa-miR-22	MIMAT0000077	MLLT4	-0.4989
hsa-miR-22	MIMAT0000077	PAFAH1B2	-0.1494
hsa-miR-22	MIMAT0000077	PAFAH1B2	-0.465
hsa-miR-22	MIMAT0000077	PAFAH1B2	-0.1493
hsa-miR-22	MIMAT0000077	TPI1	-1.0468
hsa-miR-22	MIMAT0000077	C8orf33	-0.1387
hsa-miR-22	MIMAT0000077	LEMD3	-0.1071
hsa-miR-22	MIMAT0000077	LEMD3	-0.3016
hsa-miR-22	MIMAT0000077	GFM1	-0.1742
hsa-miR-22	MIMAT0000077	HN1L	-0.2
hsa-miR-22	MIMAT0000077	PSMB7	-0.8083
hsa-miR-22	MIMAT0000077	NIPBL	-0.4561
hsa-miR-22	MIMAT0000077	ESRP1	-0.1382
hsa-miR-22	MIMAT0000077	DAK	-0.1124
hsa-miR-22	MIMAT0000077	HOOK2	-0.2651
hsa-miR-22	MIMAT0000077	OTUD6B	-1.1246
hsa-miR-22	MIMAT0000077	RAN	-0.9747
hsa-miR-22	MIMAT0000077	TRIM2	-0.437
hsa-miR-22	MIMAT0000077	SUMO2	-1.1735
hsa-miR-22	MIMAT0000077	C1orf123	-0.7902
hsa-miR-22	MIMAT0000077	GFM1	-0.5573
hsa-miR-22	MIMAT0000077	CDH1	-0.342
hsa-miR-22	MIMAT0000077	ITPA	-0.4806
hsa-miR-22	MIMAT0000077	LIG3	-0.2729
hsa-miR-22	MIMAT0000077	MLLT4	-0.3248
hsa-miR-22	MIMAT0000077	PAFAH1B2	-0.3544
hsa-miR-22	MIMAT0000077	PAFAH1B2	-0.4516
hsa-miR-22	MIMAT0000077	PTMA	-0.1624
hsa-miR-22	MIMAT0000077	METTL14	-0.2563
hsa-miR-22	MIMAT0000077	KDM3A	-0.9402
hsa-miR-22	MIMAT0000077	RBKS	-0.2139
hsa-miR-22	MIMAT0000077	LRRC16A	-0.1169
hsa-miR-22	MIMAT0000077	DIS3L2	-0.1414
hsa-miR-22	MIMAT0000077	PCF11	-0.1144
hsa-miR-22	MIMAT0000077	TMLHE	-0.2005
hsa-miR-22	MIMAT0000077	LAGE3	-0.1877
hsa-miR-22	MIMAT0000077	SEPHS1	-0.9743
hsa-miR-22	MIMAT0000077	SEPHS1	-0.1065
hsa-miR-22	MIMAT0000077	HN1L	-0.2287
hsa-miR-22	MIMAT0000077	TSTD1	-0.4171
hsa-miR-22	MIMAT0000077	TAF15	-0.1305
hsa-miR-22	MIMAT0000077	ARFGAP2	-0.2749
hsa-miR-22	MIMAT0000077	CIRBP	-0.4385
hsa-miR-22	MIMAT0000077	ARPC1A	-0.1513
hsa-miR-22	MIMAT0000077	CHERP	-0.1568
hsa-miR-22	MIMAT0000077	PHF2	-0.2773
hsa-miR-22	MIMAT0000077	SIRT5	-1.0319
hsa-miR-22	MIMAT0000077	SIRT5	-0.8389
hsa-miR-22	MIMAT0000077	CCNDBP1	-0.4351
hsa-miR-22	MIMAT0000077	ARPC1A	-0.1315
hsa-miR-22	MIMAT0000077	CRIP2	-0.1936
hsa-miR-196a	MIMAT0000226	RANGAP1	-0.2237
hsa-miR-196a	MIMAT0000226	CDYL	-1.258
hsa-miR-196a	MIMAT0000226	ATXN2L	-0.2841
hsa-miR-196a	MIMAT0000226	VPS13A	-0.1511
hsa-miR-196a	MIMAT0000226	ATXN2L	-0.3669
hsa-miR-196a	MIMAT0000226	TCEB3	-0.1563
hsa-miR-196a	MIMAT0000226	NIF3L1	-0.2647
hsa-miR-196a	MIMAT0000226	MED10	-0.3807
hsa-miR-196a	MIMAT0000226	PTPN11	-0.2759
hsa-miR-196a	MIMAT0000226	XPO1	-0.1003
hsa-miR-196a	MIMAT0000226	ANKRD6	-0.4484
hsa-miR-196a	MIMAT0000226	ANP32E	-0.5256
hsa-miR-196a	MIMAT0000226	POLR3E	-0.101
hsa-miR-196a	MIMAT0000226	POLR3E	-0.1373
hsa-miR-196a	MIMAT0000226	ANKRD28	-0.1251
hsa-miR-196a	MIMAT0000226	SYNE2	-0.1389
hsa-miR-196a	MIMAT0000226	CASP8	-0.7212
hsa-miR-196a	MIMAT0000226	SIRT5	-0.2499
hsa-miR-196a	MIMAT0000226	GPD1L	-0.2317
hsa-miR-196a	MIMAT0000226	KCNH5	-0.1842
hsa-miR-196a	MIMAT0000226	PLEKHA7	-0.1914
hsa-miR-196a	MIMAT0000226	PAK1	-0.5731
hsa-miR-196a	MIMAT0000226	NUDT4	-0.2845
hsa-miR-196a	MIMAT0000226	MBNL1	-0.8124
hsa-miR-196a	MIMAT0000226	ATXN2L	-0.371
hsa-miR-196a	MIMAT0000226	LRBA	-1.2069
hsa-miR-196a	MIMAT0000226	LRBA	-0.1717
hsa-miR-196a	MIMAT0000226	UBR5	-0.1019
hsa-miR-196a	MIMAT0000226	PTGR1	-1.2495
hsa-miR-196a	MIMAT0000226	MYO5B	-0.1042
hsa-miR-196a	MIMAT0000226	PHACTR4	-0.2461
hsa-miR-196a	MIMAT0000226	CCAR1	-0.1333
hsa-miR-196a	MIMAT0000226	AK2	-0.3977
hsa-miR-196a	MIMAT0000226	HADH	-0.7079
hsa-miR-196a	MIMAT0000226	UBE2D3	-0.1526
hsa-miR-196a	MIMAT0000226	PAK1	-0.6033
hsa-miR-196a	MIMAT0000226	PRKRIR	-0.1028
hsa-miR-196a	MIMAT0000226	TCEAL4	-1.2362
hsa-miR-196a	MIMAT0000226	MBNL1	-1.0705
hsa-miR-196a	MIMAT0000226	ANP32E	-0.5271
hsa-miR-196a	MIMAT0000226	UMPS	-0.1919
hsa-miR-196a	MIMAT0000226	IDH1	-0.6086
hsa-miR-196a	MIMAT0000226	NIF3L1	-0.246
hsa-miR-196a	MIMAT0000226	CDKN2AIP	-0.1013
hsa-miR-196a	MIMAT0000226	MLLT4	-0.3151
hsa-miR-196a	MIMAT0000226	PHACTR4	-0.5968
hsa-miR-196a	MIMAT0000226	GPRC5B	-0.2827
hsa-miR-196a	MIMAT0000226	UBE2L3	-0.1034
hsa-miR-196a	MIMAT0000226	OTUD4	-0.1518
hsa-miR-196a	MIMAT0000226	RFC3	-1.0688
hsa-miR-196a	MIMAT0000226	ATXN2L	-0.3565
hsa-miR-196a	MIMAT0000226	CHERP	-0.3569
hsa-miR-196a	MIMAT0000226	OTUD6B	-1.0646
hsa-miR-196a	MIMAT0000226	SRGAP3	-0.1044
hsa-miR-196a	MIMAT0000226	TRIM2	-0.1432
hsa-miR-196a	MIMAT0000226	SUMO2	-0.2253
hsa-miR-196a	MIMAT0000226	PTGR1	-1.1434
hsa-miR-196a	MIMAT0000226	PAK1	-0.5677
hsa-miR-196a	MIMAT0000226	MLLT4	-0.4731
hsa-miR-196a	MIMAT0000226	GSS	-0.8332
hsa-miR-196a	MIMAT0000226	PAFAH1B2	-0.2544
hsa-miR-196a	MIMAT0000226	PAFAH1B2	-0.9181
hsa-miR-196a	MIMAT0000226	ETV3	-0.1121
hsa-miR-196a	MIMAT0000226	TAF15	-0.1078
hsa-miR-196a	MIMAT0000226	RBM12B	-0.9122
hsa-miR-196a	MIMAT0000226	SUDS3	-0.4632
hsa-miR-139-5p	MIMAT0000250	PPIH	-0.3677
hsa-miR-139-5p	MIMAT0000250	NUP214	-1.0739
hsa-miR-139-5p	MIMAT0000250	PHF3	-1.2653
hsa-miR-139-5p	MIMAT0000250	PHF3	-0.4886
hsa-miR-139-5p	MIMAT0000250	PPA2	-0.1789
hsa-miR-139-5p	MIMAT0000250	CDYL	-0.6786
hsa-miR-139-5p	MIMAT0000250	CDYL	-0.2002
hsa-miR-139-5p	MIMAT0000250	CDYL	-0.1563
hsa-miR-139-5p	MIMAT0000250	SYNE2	-0.4267
hsa-miR-139-5p	MIMAT0000250	LDHB	-0.1474
hsa-miR-139-5p	MIMAT0000250	STMN1	-0.1407
hsa-miR-139-5p	MIMAT0000250	NRCAM	-1.1676
hsa-miR-139-5p	MIMAT0000250	NIF3L1	-0.1217
hsa-miR-139-5p	MIMAT0000250	C17orf75	-0.2788
hsa-miR-139-5p	MIMAT0000250	UBE2D3	-0.1634
hsa-miR-139-5p	MIMAT0000250	CDH2	-0.264
hsa-miR-139-5p	MIMAT0000250	CDH2	-0.1676
hsa-miR-139-5p	MIMAT0000250	CIT	-0.1821
hsa-miR-139-5p	MIMAT0000250	ZNF638	-0.47
hsa-miR-139-5p	MIMAT0000250	XPO1	-0.1463
hsa-miR-139-5p	MIMAT0000250	EIF4E	-0.3157
hsa-miR-139-5p	MIMAT0000250	EIF4E	-0.1765
hsa-miR-139-5p	MIMAT0000250	RBM39	-0.125
hsa-miR-139-5p	MIMAT0000250	CMPK1	-0.1058
hsa-miR-139-5p	MIMAT0000250	ARL8B	-0.4106
hsa-miR-139-5p	MIMAT0000250	UBE2Z	-0.148
hsa-miR-139-5p	MIMAT0000250	SARNP	-0.1295
hsa-miR-139-5p	MIMAT0000250	MBNL1	-0.2829
hsa-miR-139-5p	MIMAT0000250	MBNL1	-0.1307
hsa-miR-139-5p	MIMAT0000250	MBNL1	-0.141
hsa-miR-139-5p	MIMAT0000250	BBX	-0.1078
hsa-miR-139-5p	MIMAT0000250	GTF3C4	-0.1852
hsa-miR-139-5p	MIMAT0000250	GTF3C4	-0.2597
hsa-miR-139-5p	MIMAT0000250	MAD2L1	-1.1723
hsa-miR-139-5p	MIMAT0000250	OGFOD2	-0.2055
hsa-miR-139-5p	MIMAT0000250	ARFGAP2	-0.2022
hsa-miR-139-5p	MIMAT0000250	GPD1L	-0.8181
hsa-miR-139-5p	MIMAT0000250	GPD1L	-0.2938
hsa-miR-139-5p	MIMAT0000250	UBE2F	-1.1101
hsa-miR-139-5p	MIMAT0000250	FAM76B	-1.0725
hsa-miR-139-5p	MIMAT0000250	NUDT4	-0.3638
hsa-miR-139-5p	MIMAT0000250	FAM91A1	-1.0662
hsa-miR-139-5p	MIMAT0000250	MBNL1	-0.3663
hsa-miR-139-5p	MIMAT0000250	CMPK1	-0.1746
hsa-miR-139-5p	MIMAT0000250	RBBP6	-0.1852
hsa-miR-139-5p	MIMAT0000250	UBR5	-0.3248
hsa-miR-139-5p	MIMAT0000250	TOP2A	-1.0931
hsa-miR-139-5p	MIMAT0000250	SUMO3	-0.1841
hsa-miR-139-5p	MIMAT0000250	TES	-0.1042
hsa-miR-139-5p	MIMAT0000250	YTHDF2	-0.2594
hsa-miR-139-5p	MIMAT0000250	UBXN7	-0.885
hsa-miR-139-5p	MIMAT0000250	PPP4R2	-0.3261
hsa-miR-139-5p	MIMAT0000250	UBE2F	-1.203
hsa-miR-139-5p	MIMAT0000250	UCHL3	-0.4154
hsa-miR-139-5p	MIMAT0000250	ZRANB2	-1.1483
hsa-miR-139-5p	MIMAT0000250	C15orf52	-0.2246
hsa-miR-139-5p	MIMAT0000250	DSC2	-1.0612
hsa-miR-139-5p	MIMAT0000250	CCDC6	-0.5062
hsa-miR-139-5p	MIMAT0000250	GFM1	-0.1762
hsa-miR-139-5p	MIMAT0000250	EIF4B	-0.1309
hsa-miR-139-5p	MIMAT0000250	HPRT1	-1.1917
hsa-miR-139-5p	MIMAT0000250	CTTN	-0.1292
hsa-miR-139-5p	MIMAT0000250	BPTF	-0.1657
hsa-miR-139-5p	MIMAT0000250	BPTF	-0.1039
hsa-miR-139-5p	MIMAT0000250	UBE2F	-1.152
hsa-miR-139-5p	MIMAT0000250	NIPBL	-0.1506
hsa-miR-139-5p	MIMAT0000250	AASDHPPT	-0.9321
hsa-miR-139-5p	MIMAT0000250	SMARCA5	-0.2889
hsa-miR-139-5p	MIMAT0000250	UBE2D3	-0.1585
hsa-miR-139-5p	MIMAT0000250	TCEB1	-0.4225
hsa-miR-139-5p	MIMAT0000250	PTGR2	-0.1259
hsa-miR-139-5p	MIMAT0000250	TPD52	-0.7818
hsa-miR-139-5p	MIMAT0000250	TPD52	-0.204
hsa-miR-139-5p	MIMAT0000250	DYNLL2	-0.6488
hsa-miR-139-5p	MIMAT0000250	ANK3	-0.3257
hsa-miR-139-5p	MIMAT0000250	ANK3	-0.1063
hsa-miR-139-5p	MIMAT0000250	LYPLA1	-0.9748
hsa-miR-139-5p	MIMAT0000250	BPTF	-0.1135
hsa-miR-139-5p	MIMAT0000250	BPTF	-0.1659
hsa-miR-139-5p	MIMAT0000250	SUMO3	-0.1794
hsa-miR-139-5p	MIMAT0000250	POP1	-0.6408
hsa-miR-139-5p	MIMAT0000250	MBNL1	-0.2792
hsa-miR-139-5p	MIMAT0000250	MBNL1	-0.1286
hsa-miR-139-5p	MIMAT0000250	MBNL1	-0.1389
hsa-miR-139-5p	MIMAT0000250	RPRD1B	-0.7996
hsa-miR-139-5p	MIMAT0000250	MUT	-0.2855
hsa-miR-139-5p	MIMAT0000250	EHMT1	-0.2177
hsa-miR-139-5p	MIMAT0000250	OTUD4	-0.7669
hsa-miR-139-5p	MIMAT0000250	WRNIP1	-0.3416
hsa-miR-139-5p	MIMAT0000250	UBE2F	-1.2126
hsa-miR-139-5p	MIMAT0000250	CYCS	-0.4334
hsa-miR-139-5p	MIMAT0000250	NIPBL	-0.1897
hsa-miR-139-5p	MIMAT0000250	KPNA4	-1.2284
hsa-miR-139-5p	MIMAT0000250	NIF3L1	-0.1121
hsa-miR-139-5p	MIMAT0000250	RFC3	-0.9677
hsa-miR-139-5p	MIMAT0000250	VPS37B	-0.245
hsa-miR-139-5p	MIMAT0000250	MLLT4	-0.6956
hsa-miR-139-5p	MIMAT0000250	BICD1	-0.1547
hsa-miR-139-5p	MIMAT0000250	TAF4	-0.1702
hsa-miR-139-5p	MIMAT0000250	TXNDC17	-0.1814
hsa-miR-139-5p	MIMAT0000250	DSC2	-1.0937
hsa-miR-139-5p	MIMAT0000250	SOD1	-0.2191
hsa-miR-139-5p	MIMAT0000250	KDM3B	-0.4118
hsa-miR-139-5p	MIMAT0000250	MLLT4	-0.1045
hsa-miR-139-5p	MIMAT0000250	PPTC7	-0.1904
hsa-miR-139-5p	MIMAT0000250	NIPBL	-0.1103
hsa-miR-139-5p	MIMAT0000250	HMGN3	-1.2475
hsa-miR-139-5p	MIMAT0000250	KHDRBS3	-0.2786
hsa-miR-139-5p	MIMAT0000250	AASDHPPT	-1.1101
hsa-miR-139-5p	MIMAT0000250	CHERP	-0.1048
hsa-miR-139-5p	MIMAT0000250	MCM2	-0.1599
hsa-miR-139-5p	MIMAT0000250	TIMM8A	-0.1099
hsa-miR-139-5p	MIMAT0000250	RPS6KA5	-0.1531
hsa-miR-139-5p	MIMAT0000250	MAD2L1	-1.1973
hsa-miR-139-5p	MIMAT0000250	CBWD1	-0.1743
hsa-miR-139-5p	MIMAT0000250	ZRANB2	-1.1607
hsa-miR-139-5p	MIMAT0000250	NUP107	-0.6981
hsa-miR-139-5p	MIMAT0000250	ZNF638	-0.1823
hsa-miR-139-5p	MIMAT0000250	ZNF638	-0.364
hsa-miR-139-5p	MIMAT0000250	ZNF638	-0.2082
hsa-miR-139-5p	MIMAT0000250	PPIH	-0.1307
hsa-miR-139-5p	MIMAT0000250	LIG3	-0.7078
hsa-miR-139-5p	MIMAT0000250	PCF11	-0.617
hsa-miR-139-5p	MIMAT0000250	PCF11	-0.2466
hsa-miR-139-5p	MIMAT0000250	YLPM1	-0.1542
hsa-miR-139-5p	MIMAT0000250	FAM84B	-0.3611
hsa-miR-139-5p	MIMAT0000250	MTMR12	-0.2267
hsa-miR-139-5p	MIMAT0000250	CDH1	-0.5214
hsa-miR-139-5p	MIMAT0000250	KIAA1524	-0.1286
hsa-miR-139-5p	MIMAT0000250	PAFAH1B2	-0.1167
hsa-miR-139-5p	MIMAT0000250	CDH1	-0.1357
hsa-miR-139-5p	MIMAT0000250	CGN	-0.1381
hsa-miR-139-5p	MIMAT0000250	CELSR1	-0.1467
hsa-miR-139-5p	MIMAT0000250	KDM3A	-0.2776
hsa-miR-139-5p	MIMAT0000250	KDM3A	-0.1984
hsa-miR-139-5p	MIMAT0000250	ARL8B	-0.4239
hsa-miR-139-5p	MIMAT0000250	KHDRBS3	-0.2586
hsa-miR-139-5p	MIMAT0000250	EPM2AIP1	-0.6612
hsa-miR-139-5p	MIMAT0000250	LAGE3	-0.2605
hsa-miR-139-5p	MIMAT0000250	PTPN11	-0.7605
hsa-miR-139-5p	MIMAT0000250	BBX	-0.1028
hsa-miR-139-5p	MIMAT0000250	PIN4	-0.4976
hsa-miR-139-5p	MIMAT0000250	MGA	-0.3508
hsa-miR-139-5p	MIMAT0000250	PSAT1	-0.7778
hsa-miR-139-5p	MIMAT0000250	UBE2E2	-0.4749
hsa-miR-139-5p	MIMAT0000250	RPL37	-0.2136
hsa-miR-139-5p	MIMAT0000250	ZNF638	-1.2963
hsa-miR-139-5p	MIMAT0000250	THOC3	-0.1465
hsa-miR-139-5p	MIMAT0000250	GTF3C4	-0.806
hsa-miR-139-5p	MIMAT0000250	BICD1	-0.2273
hsa-miR-10a	MIMAT0000253	HNRNPK	-0.4401
hsa-miR-10a	MIMAT0000253	YWHAZ	-0.1729
hsa-miR-10a	MIMAT0000253	NHP2L1	-0.4302
hsa-miR-10a	MIMAT0000253	RASAL1	-0.167
hsa-miR-10a	MIMAT0000253	DDA1	-0.101
hsa-miR-10a	MIMAT0000253	ACOT13	-0.1544
hsa-miR-10a	MIMAT0000253	ACOT13	-0.2117
hsa-miR-10a	MIMAT0000253	TMOD1	-0.3121
hsa-miR-10a	MIMAT0000253	PEA15	-0.1721
hsa-miR-10a	MIMAT0000253	UBE2I	-0.6894
hsa-miR-10a	MIMAT0000253	UBE2L3	-0.1372
hsa-miR-10a	MIMAT0000253	EIF4E	-0.4184
hsa-miR-10a	MIMAT0000253	EIF4E	-0.8664
hsa-miR-10a	MIMAT0000253	CMPK1	-0.261
hsa-miR-10a	MIMAT0000253	SARNP	-0.1022
hsa-miR-10a	MIMAT0000253	BBX	-0.8454
hsa-miR-10a	MIMAT0000253	FNBP1L	-0.8284
hsa-miR-10a	MIMAT0000253	UMPS	-0.1212
hsa-miR-10a	MIMAT0000253	PAICS	-0.1057
hsa-miR-10a	MIMAT0000253	ANKRD28	-0.3545
hsa-miR-10a	MIMAT0000253	CCNE1	-0.214
hsa-miR-10a	MIMAT0000253	SIRT5	-0.1272
hsa-miR-10a	MIMAT0000253	PLEKHA7	-0.1413
hsa-miR-10a	MIMAT0000253	UBE2F	-0.6011
hsa-miR-10a	MIMAT0000253	MORF4L2	-0.4416
hsa-miR-10a	MIMAT0000253	RRAS2	-0.1141
hsa-miR-10a	MIMAT0000253	NUDT4	-0.1042
hsa-miR-10a	MIMAT0000253	FAM91A1	-0.7722
hsa-miR-10a	MIMAT0000253	CMPK1	-0.3822
hsa-miR-10a	MIMAT0000253	NFX1	-0.1381
hsa-miR-10a	MIMAT0000253	TRIM2	-0.5781
hsa-miR-10a	MIMAT0000253	YAP1	-1.0639
hsa-miR-10a	MIMAT0000253	TJP2	-0.1939
hsa-miR-10a	MIMAT0000253	TJP2	-0.1369
hsa-miR-10a	MIMAT0000253	GART	-0.947
hsa-miR-10a	MIMAT0000253	MYO5B	-0.2159
hsa-miR-10a	MIMAT0000253	UBXN7	-0.1481
hsa-miR-10a	MIMAT0000253	UBXN7	-0.3085
hsa-miR-10a	MIMAT0000253	CASP8	-0.4192
hsa-miR-10a	MIMAT0000253	CCAR1	-0.9382
hsa-miR-10a	MIMAT0000253	MCM5	-0.3856
hsa-miR-10a	MIMAT0000253	HNRNPK	-0.4277
hsa-miR-10a	MIMAT0000253	ARPC1A	-0.649
hsa-miR-10a	MIMAT0000253	FHIT	-0.2493
hsa-miR-10a	MIMAT0000253	HPRT1	-0.2021
hsa-miR-10a	MIMAT0000253	MRPS18A	-0.1507
hsa-miR-10a	MIMAT0000253	PIP4K2C	-0.2053
hsa-miR-10a	MIMAT0000253	NIPBL	-0.1836
hsa-miR-10a	MIMAT0000253	AASDHPPT	-0.1299
hsa-miR-10a	MIMAT0000253	WBP11	-0.2077
hsa-miR-10a	MIMAT0000253	TPD52	-0.5871
hsa-miR-10a	MIMAT0000253	FNBP1L	-1.0692
hsa-miR-10a	MIMAT0000253	FBXW8	-0.22
hsa-miR-10a	MIMAT0000253	PRDX6	-0.2684
hsa-miR-10a	MIMAT0000253	ANK3	-0.1333
hsa-miR-10a	MIMAT0000253	PIK3CA	-1.2423
hsa-miR-10a	MIMAT0000253	POP1	-0.8647
hsa-miR-10a	MIMAT0000253	PCNA	-0.1457
hsa-miR-10a	MIMAT0000253	KCNH5	-0.1394
hsa-miR-10a	MIMAT0000253	NIPBL	-0.2243
hsa-miR-10a	MIMAT0000253	TPMT	-0.1918
hsa-miR-10a	MIMAT0000253	UTP14A	-0.3435
hsa-miR-10a	MIMAT0000253	PRKCI	-0.6561
hsa-miR-10a	MIMAT0000253	PIP4K2C	-0.2406
hsa-miR-10a	MIMAT0000253	SAP30BP	-0.1002
hsa-miR-10a	MIMAT0000253	KCTD18	-1.2549
hsa-miR-10a	MIMAT0000253	UBE2L3	-0.1213
hsa-miR-10a	MIMAT0000253	BICD1	-0.4715
hsa-miR-10a	MIMAT0000253	BICD1	-0.2984
hsa-miR-10a	MIMAT0000253	POLR1B	-0.1563
hsa-miR-10a	MIMAT0000253	MLLT4	-0.9016
hsa-miR-10a	MIMAT0000253	NIPBL	-0.1366
hsa-miR-10a	MIMAT0000253	AASDHPPT	-0.233
hsa-miR-10a	MIMAT0000253	UTP14A	-0.4863
hsa-miR-10a	MIMAT0000253	YLPM1	-0.6097
hsa-miR-10a	MIMAT0000253	PPID	-0.1134
hsa-miR-10a	MIMAT0000253	FAM84B	-0.1523
hsa-miR-10a	MIMAT0000253	PTGR1	-1.1889
hsa-miR-10a	MIMAT0000253	CDH1	-0.1482
hsa-miR-10a	MIMAT0000253	DIS3L2	-0.1528
hsa-miR-10a	MIMAT0000253	DIS3L2	-0.4433
hsa-miR-10a	MIMAT0000253	CELSR1	-0.1004
hsa-miR-10a	MIMAT0000253	SEPHS1	-0.1181
hsa-miR-10a	MIMAT0000253	LRRC16A	-0.2065
hsa-miR-10a	MIMAT0000253	TNFAIP2	-0.2228
hsa-miR-10a	MIMAT0000253	TNFAIP2	-0.1432
hsa-miR-10a	MIMAT0000253	BBX	-0.8288
hsa-miR-10a	MIMAT0000253	MGA	-0.219
hsa-miR-10a	MIMAT0000253	TAF15	-1.0273
hsa-miR-10a	MIMAT0000253	RPL37	-0.2742
hsa-miR-10a	MIMAT0000253	VPS13A	-0.1231
hsa-miR-10a	MIMAT0000253	PM20D2	-0.1187
hsa-miR-10a	MIMAT0000253	DDA1	-0.1117
hsa-miR-10a	MIMAT0000253	CASP8	-0.1426
hsa-miR-10a	MIMAT0000253	CCAR1	-0.6785
hsa-miR-10a	MIMAT0000253	RBM12B	-0.7976
hsa-miR-10a	MIMAT0000253	ARPC1A	-0.3877
hsa-miR-10a	MIMAT0000253	CHERP	-0.2648
hsa-miR-10a	MIMAT0000253	PIN4	-0.2328
hsa-miR-10a	MIMAT0000253	PIN4	-0.1169
hsa-miR-10a	MIMAT0000253	PIN4	-0.2369
hsa-miR-10a	MIMAT0000253	ABHD11	-0.2195
hsa-miR-10a	MIMAT0000253	SIRT5	-0.5647
hsa-miR-10a	MIMAT0000253	CHORDC1	-1.1138
hsa-miR-10a	MIMAT0000253	ARPC1A	-0.5259
hsa-miR-10a	MIMAT0000253	SRGAP3	-0.107
hsa-miR-10a	MIMAT0000253	PLCD3	-0.1255
hsa-miR-10a	MIMAT0000253	PLCD3	-0.1963
hsa-miR-204	MIMAT0000265	C12orf43	-0.4269
hsa-miR-204	MIMAT0000265	ZMYND8	-1.1674
hsa-miR-204	MIMAT0000265	YWHAZ	-0.3825
hsa-miR-204	MIMAT0000265	PHF3	-0.6058
hsa-miR-204	MIMAT0000265	CDYL	-0.7205
hsa-miR-204	MIMAT0000265	NUFIP2	-0.1657
hsa-miR-204	MIMAT0000265	MED12	-0.1661
hsa-miR-204	MIMAT0000265	C12orf43	-0.3493
hsa-miR-204	MIMAT0000265	TMOD1	-0.2699
hsa-miR-204	MIMAT0000265	SCRN2	-0.3711
hsa-miR-204	MIMAT0000265	CDH2	-0.9048
hsa-miR-204	MIMAT0000265	HLTF	-0.6563
hsa-miR-204	MIMAT0000265	HLTF	-0.1866
hsa-miR-204	MIMAT0000265	ZNF384	-0.1985
hsa-miR-204	MIMAT0000265	CCNDBP1	-0.3917
hsa-miR-204	MIMAT0000265	RBM39	-0.842
hsa-miR-204	MIMAT0000265	ANKRD6	-0.2632
hsa-miR-204	MIMAT0000265	ARL8B	-0.8034
hsa-miR-204	MIMAT0000265	UBE2Z	-0.135
hsa-miR-204	MIMAT0000265	SARNP	-1.1793
hsa-miR-204	MIMAT0000265	MBNL1	-0.5397
hsa-miR-204	MIMAT0000265	MBNL1	-0.1512
hsa-miR-204	MIMAT0000265	AKAP8	-0.1257
hsa-miR-204	MIMAT0000265	STMN1	-0.2265
hsa-miR-204	MIMAT0000265	DBI	-0.5933
hsa-miR-204	MIMAT0000265	OGFOD2	-0.2025
hsa-miR-204	MIMAT0000265	OGFOD2	-0.3544
hsa-miR-204	MIMAT0000265	GPD1L	-0.1362
hsa-miR-204	MIMAT0000265	GPD1L	-0.1559
hsa-miR-204	MIMAT0000265	ESRP1	-0.526
hsa-miR-204	MIMAT0000265	MCM3	-0.325
hsa-miR-204	MIMAT0000265	BRD4	-0.17
hsa-miR-204	MIMAT0000265	OGT	-0.4088
hsa-miR-204	MIMAT0000265	SRGAP3	-0.4728
hsa-miR-204	MIMAT0000265	HLTF	-0.1638
hsa-miR-204	MIMAT0000265	HLTF	-0.8556
hsa-miR-204	MIMAT0000265	HLTF	-0.2961
hsa-miR-204	MIMAT0000265	UBR5	-0.107
hsa-miR-204	MIMAT0000265	SUMO3	-0.157
hsa-miR-204	MIMAT0000265	IRF2BP2	-0.1021
hsa-miR-204	MIMAT0000265	CYHR1	-0.1909
hsa-miR-204	MIMAT0000265	CCAR1	-0.4164
hsa-miR-204	MIMAT0000265	AK2	-0.1206
hsa-miR-204	MIMAT0000265	PGM2L1	-0.104
hsa-miR-204	MIMAT0000265	C15orf52	-0.3585
hsa-miR-204	MIMAT0000265	DSC2	-0.1222
hsa-miR-204	MIMAT0000265	CCDC6	-0.8463
hsa-miR-204	MIMAT0000265	MTA1	-0.7555
hsa-miR-204	MIMAT0000265	FAM192A	-0.3491
hsa-miR-204	MIMAT0000265	EIF4B	-0.2397
hsa-miR-204	MIMAT0000265	STON2	-0.4836
hsa-miR-204	MIMAT0000265	SORT1	-0.2159
hsa-miR-204	MIMAT0000265	ESRP1	-0.5294
hsa-miR-204	MIMAT0000265	NIPBL	-0.7516
hsa-miR-204	MIMAT0000265	AASDHPPT	-0.5525
hsa-miR-204	MIMAT0000265	WBP11	-0.2746
hsa-miR-204	MIMAT0000265	SCLY	-0.7302
hsa-miR-204	MIMAT0000265	TGFB2	-0.1078
hsa-miR-204	MIMAT0000265	TPD52	-0.2477
hsa-miR-204	MIMAT0000265	GTF3C1	-1.1409
hsa-miR-204	MIMAT0000265	ANK3	-0.3139
hsa-miR-204	MIMAT0000265	ERCC4	-0.6826
hsa-miR-204	MIMAT0000265	USP28	-1.1218
hsa-miR-204	MIMAT0000265	SUMO3	-0.1524
hsa-miR-204	MIMAT0000265	RBP5	-0.2686
hsa-miR-204	MIMAT0000265	MBNL1	-0.5338
hsa-miR-204	MIMAT0000265	MBNL1	-0.149
hsa-miR-204	MIMAT0000265	AACS	-1.0349
hsa-miR-204	MIMAT0000265	AACS	-0.3332
hsa-miR-204	MIMAT0000265	GPKOW	-0.1268
hsa-miR-204	MIMAT0000265	USP5	-0.2201
hsa-miR-204	MIMAT0000265	SPOCK2	-0.1306
hsa-miR-204	MIMAT0000265	ACAD9	-0.3345
hsa-miR-204	MIMAT0000265	ACAD9	-0.2331
hsa-miR-204	MIMAT0000265	NIPBL	-0.83
hsa-miR-204	MIMAT0000265	PRKCI	-0.7653
hsa-miR-204	MIMAT0000265	TPX2	-0.3458
hsa-miR-204	MIMAT0000265	IDH1	-0.1221
hsa-miR-204	MIMAT0000265	IDH1	-0.1026
hsa-miR-204	MIMAT0000265	MDN1	-0.149
hsa-miR-204	MIMAT0000265	DNAJB1	-0.3626
hsa-miR-204	MIMAT0000265	PTER	-0.5421
hsa-miR-204	MIMAT0000265	GPT2	-1.061
hsa-miR-204	MIMAT0000265	KCTD1	-1.1013
hsa-miR-204	MIMAT0000265	ALDH5A1	-0.247
hsa-miR-204	MIMAT0000265	CDKN2AIP	-0.5346
hsa-miR-204	MIMAT0000265	ESRP1	-0.538
hsa-miR-204	MIMAT0000265	C10orf11	-1.1523
hsa-miR-204	MIMAT0000265	DSC2	-0.1402
hsa-miR-204	MIMAT0000265	PPIL4	-1.2439
hsa-miR-204	MIMAT0000265	LEMD3	-0.3232
hsa-miR-204	MIMAT0000265	GFM1	-0.1674
hsa-miR-204	MIMAT0000265	GFM1	-0.8352
hsa-miR-204	MIMAT0000265	CCNDBP1	-0.3592
hsa-miR-204	MIMAT0000265	PPTC7	-0.301
hsa-miR-204	MIMAT0000265	NIPBL	-0.6376
hsa-miR-204	MIMAT0000265	NIPBL	-0.1453
hsa-miR-204	MIMAT0000265	TGFB2	-0.1134
hsa-miR-204	MIMAT0000265	KHDRBS3	-1.278
hsa-miR-204	MIMAT0000265	KHDRBS3	-0.2261
hsa-miR-204	MIMAT0000265	ESRP1	-0.535
hsa-miR-204	MIMAT0000265	AASDHPPT	-1.0092
hsa-miR-204	MIMAT0000265	LIG3	-1.2333
hsa-miR-204	MIMAT0000265	RPS6KA5	-1.1642
hsa-miR-204	MIMAT0000265	TLK1	-0.4303
hsa-miR-204	MIMAT0000265	YLPM1	-0.1256
hsa-miR-204	MIMAT0000265	IDI1	-0.1474
hsa-miR-204	MIMAT0000265	ADO	-0.8325
hsa-miR-204	MIMAT0000265	YLPM1	-0.7202
hsa-miR-204	MIMAT0000265	SUMO2	-1.0081
hsa-miR-204	MIMAT0000265	GFM1	-0.1475
hsa-miR-204	MIMAT0000265	PTGR1	-0.7327
hsa-miR-204	MIMAT0000265	PTGR1	-1.0477
hsa-miR-204	MIMAT0000265	MTMR12	-0.3384
hsa-miR-204	MIMAT0000265	LIMD1	-0.4812
hsa-miR-204	MIMAT0000265	FAM136A	-0.1089
hsa-miR-204	MIMAT0000265	SCRN2	-0.3198
hsa-miR-204	MIMAT0000265	TGFB2	-0.3083
hsa-miR-204	MIMAT0000265	BRD4	-0.8844
hsa-miR-204	MIMAT0000265	RBKS	-0.1012
hsa-miR-204	MIMAT0000265	DDX50	-0.6017
hsa-miR-204	MIMAT0000265	ARL8B	-0.8185
hsa-miR-204	MIMAT0000265	PGK1	-0.5245
hsa-miR-204	MIMAT0000265	KHDRBS3	-1.2698
hsa-miR-204	MIMAT0000265	KHDRBS3	-0.2083
hsa-miR-204	MIMAT0000265	PCF11	-0.3541
hsa-miR-204	MIMAT0000265	PCF11	-0.1794
hsa-miR-204	MIMAT0000265	SEPHS1	-0.2661
hsa-miR-204	MIMAT0000265	TAF15	-1.0902
hsa-miR-204	MIMAT0000265	AHCYL1	-0.5251
hsa-miR-204	MIMAT0000265	ZNF638	-1.3127
hsa-miR-204	MIMAT0000265	ZNF638	-1.1952
hsa-miR-204	MIMAT0000265	ZNF638	-0.1761
hsa-miR-204	MIMAT0000265	NUCKS1	-0.1973
hsa-miR-204	MIMAT0000265	XPO5	-0.526
hsa-miR-204	MIMAT0000265	HPRT1	-0.1104
hsa-miR-204	MIMAT0000265	KCTD18	-0.3615
hsa-miR-204	MIMAT0000265	EIF4B	-0.1842
hsa-miR-204	MIMAT0000265	CASP8	-0.2066
hsa-miR-204	MIMAT0000265	CASP8	-0.2867
hsa-miR-204	MIMAT0000265	VPRBP	-0.5426
hsa-miR-204	MIMAT0000265	ARHGAP29	-0.3725
hsa-miR-204	MIMAT0000265	TRMT5	-0.1012
hsa-miR-204	MIMAT0000265	CCAR1	-0.2283
hsa-miR-204	MIMAT0000265	GFAP	-0.1148
hsa-miR-204	MIMAT0000265	PIN4	-0.4714
hsa-miR-204	MIMAT0000265	AACS	-0.7284
hsa-miR-204	MIMAT0000265	AACS	-0.5293
hsa-miR-204	MIMAT0000265	CCNDBP1	-0.1797
hsa-miR-204	MIMAT0000265	ZMYND8	-1.1787
hsa-miR-204	MIMAT0000265	CHORDC1	-0.4797
hsa-miR-204	MIMAT0000265	CHORDC1	-0.1082
hsa-miR-204	MIMAT0000265	RRS1	-0.4145
hsa-miR-204	MIMAT0000265	SRGAP3	-0.3416
hsa-miR-223	MIMAT0000280	OGT	-0.5229
hsa-miR-223	MIMAT0000280	CDYL	-0.2314
hsa-miR-223	MIMAT0000280	CDYL	-1.3414
hsa-miR-223	MIMAT0000280	ATXN2L	-0.5245
hsa-miR-223	MIMAT0000280	STMN1	-0.5204
hsa-miR-223	MIMAT0000280	UBE2L3	-0.1457
hsa-miR-223	MIMAT0000280	GCN1L1	-0.1
hsa-miR-223	MIMAT0000280	ATXN2L	-0.6363
hsa-miR-223	MIMAT0000280	PEA15	-0.7024
hsa-miR-223	MIMAT0000280	CBR1	-0.3483
hsa-miR-223	MIMAT0000280	CDH2	-0.1579
hsa-miR-223	MIMAT0000280	NRBP2	-0.1114
hsa-miR-223	MIMAT0000280	POLR2H	-0.2369
hsa-miR-223	MIMAT0000280	HLTF	-0.1024
hsa-miR-223	MIMAT0000280	EIF2B1	-0.1317
hsa-miR-223	MIMAT0000280	GPATCH8	-0.9586
hsa-miR-223	MIMAT0000280	CCNDBP1	-0.8792
hsa-miR-223	MIMAT0000280	EIF4E	-1.1794
hsa-miR-223	MIMAT0000280	C11orf73	-0.9539
hsa-miR-223	MIMAT0000280	ANKRD6	-0.5065
hsa-miR-223	MIMAT0000280	PKN2	-1.0149
hsa-miR-223	MIMAT0000280	ANP32E	-0.2485
hsa-miR-223	MIMAT0000280	ANP32E	-0.1977
hsa-miR-223	MIMAT0000280	CMPK1	-0.8057
hsa-miR-223	MIMAT0000280	BBX	-0.3964
hsa-miR-223	MIMAT0000280	GTF3C4	-0.3897
hsa-miR-223	MIMAT0000280	PLEKHA7	-1.097
hsa-miR-223	MIMAT0000280	MFHAS1	-0.6584
hsa-miR-223	MIMAT0000280	RRAS2	-1.2742
hsa-miR-223	MIMAT0000280	THUMPD1	-0.2283
hsa-miR-223	MIMAT0000280	FAM76B	-0.1391
hsa-miR-223	MIMAT0000280	NCOA2	-0.1146
hsa-miR-223	MIMAT0000280	OGT	-0.1266
hsa-miR-223	MIMAT0000280	ATXN2L	-0.6414
hsa-miR-223	MIMAT0000280	CDK16	-0.1205
hsa-miR-223	MIMAT0000280	CMPK1	-0.9771
hsa-miR-223	MIMAT0000280	AAMP	-0.2489
hsa-miR-223	MIMAT0000280	THUMPD1	-0.1712
hsa-miR-223	MIMAT0000280	TES	-0.1308
hsa-miR-223	MIMAT0000280	YTHDF2	-0.1495
hsa-miR-223	MIMAT0000280	MYO5B	-0.3382
hsa-miR-223	MIMAT0000280	MYO5B	-0.4909
hsa-miR-223	MIMAT0000280	NOL8	-0.4501
hsa-miR-223	MIMAT0000280	NOL8	-0.264
hsa-miR-223	MIMAT0000280	DSG2	-0.1554
hsa-miR-223	MIMAT0000280	DSG2	-0.1041
hsa-miR-223	MIMAT0000280	OLA1	-0.5095
hsa-miR-223	MIMAT0000280	AAMP	-0.2377
hsa-miR-223	MIMAT0000280	AK2	-0.5097
hsa-miR-223	MIMAT0000280	RNMT	-0.2422
hsa-miR-223	MIMAT0000280	DBI	-0.1226
hsa-miR-223	MIMAT0000280	SPOCK2	-0.1444
hsa-miR-223	MIMAT0000280	MCM6	-0.3173
hsa-miR-223	MIMAT0000280	WDR77	-0.8404
hsa-miR-223	MIMAT0000280	WBP11	-0.232
hsa-miR-223	MIMAT0000280	TCEB1	-0.4183
hsa-miR-223	MIMAT0000280	CRY1	-0.2217
hsa-miR-223	MIMAT0000280	USP28	-0.5939
hsa-miR-223	MIMAT0000280	NCK1	-0.104
hsa-miR-223	MIMAT0000280	POLR2H	-0.4802
hsa-miR-223	MIMAT0000280	EHMT1	-0.5151
hsa-miR-223	MIMAT0000280	EHMT1	-0.1138
hsa-miR-223	MIMAT0000280	THOC3	-1.241
hsa-miR-223	MIMAT0000280	THOC3	-1.0383
hsa-miR-223	MIMAT0000280	OTUD4	-0.5272
hsa-miR-223	MIMAT0000280	KIAA1143	-0.6933
hsa-miR-223	MIMAT0000280	SART3	-1.0686
hsa-miR-223	MIMAT0000280	ANP32E	-0.2496
hsa-miR-223	MIMAT0000280	ANP32E	-0.1984
hsa-miR-223	MIMAT0000280	PAFAH1B2	-0.1082
hsa-miR-223	MIMAT0000280	POLR3E	-0.2202
hsa-miR-223	MIMAT0000280	OLA1	-0.5111
hsa-miR-223	MIMAT0000280	KCTD1	-0.1537
hsa-miR-223	MIMAT0000280	PLEKHA6	-0.8521
hsa-miR-223	MIMAT0000280	PLEKHA6	-0.1562
hsa-miR-223	MIMAT0000280	CDKN2AIP	-1.2671
hsa-miR-223	MIMAT0000280	PHACTR4	-0.3678
hsa-miR-223	MIMAT0000280	TAF15	-0.6066
hsa-miR-223	MIMAT0000280	PAFAH1B2	-0.107
hsa-miR-223	MIMAT0000280	UBE2L3	-0.1391
hsa-miR-223	MIMAT0000280	HMGN5	-0.5922
hsa-miR-223	MIMAT0000280	CCNDBP1	-0.8451
hsa-miR-223	MIMAT0000280	ANP32B	-0.143
hsa-miR-223	MIMAT0000280	CHMP4C	-0.1693
hsa-miR-223	MIMAT0000280	ATXN2L	-0.6229
hsa-miR-223	MIMAT0000280	MGA	-0.3246
hsa-miR-223	MIMAT0000280	FAM120C	-0.1864
hsa-miR-223	MIMAT0000280	PQBP1	-0.2697
hsa-miR-223	MIMAT0000280	SRGAP3	-0.289
hsa-miR-223	MIMAT0000280	GFM1	-0.1338
hsa-miR-223	MIMAT0000280	TES	-0.127
hsa-miR-223	MIMAT0000280	TES	-0.167
hsa-miR-223	MIMAT0000280	RTKN	-0.157
hsa-miR-223	MIMAT0000280	RTKN	-0.1055
hsa-miR-223	MIMAT0000280	NUP205	-0.8418
hsa-miR-223	MIMAT0000280	FAM120C	-0.2032
hsa-miR-223	MIMAT0000280	CASP8	-0.2302
hsa-miR-223	MIMAT0000280	KDM3A	-1.2238
hsa-miR-223	MIMAT0000280	PHACTR4	-0.1603
hsa-miR-223	MIMAT0000280	C11orf73	-0.839
hsa-miR-223	MIMAT0000280	DDX50	-1.1839
hsa-miR-223	MIMAT0000280	LRRC16A	-0.1063
hsa-miR-223	MIMAT0000280	C11orf73	-0.8549
hsa-miR-223	MIMAT0000280	LRBA	-0.2098
hsa-miR-223	MIMAT0000280	EIF2B1	-0.13
hsa-miR-223	MIMAT0000280	EPM2AIP1	-0.1374
hsa-miR-223	MIMAT0000280	YTHDC1	-0.2176
hsa-miR-223	MIMAT0000280	BBX	-0.3821
hsa-miR-223	MIMAT0000280	RAVER1	-0.6306
hsa-miR-223	MIMAT0000280	NUCKS1	-0.4011
hsa-miR-223	MIMAT0000280	FKBP4	-0.1599
hsa-miR-223	MIMAT0000280	SOD1	-0.1601
hsa-miR-223	MIMAT0000280	RUVBL2	-0.1476
hsa-miR-223	MIMAT0000280	VPRBP	-0.1062
hsa-miR-223	MIMAT0000280	TGM2	-0.8893
hsa-miR-223	MIMAT0000280	NIPBL	-0.6014
hsa-miR-223	MIMAT0000280	LAMC2	-0.3734
hsa-miR-223	MIMAT0000280	TWISTNB	-0.6336
hsa-miR-223	MIMAT0000280	PIN4	-0.3215
hsa-miR-223	MIMAT0000280	CCNDBP1	-0.5783
hsa-miR-223	MIMAT0000280	FAM120C	-0.2075
hsa-miR-223	MIMAT0000280	HSBP1	-0.4041
hsa-miR-223	MIMAT0000280	PQBP1	-0.2867
hsa-miR-223	MIMAT0000280	DDX47	-1.1691
hsa-miR-132	MIMAT0000426	ZMYND8	-0.1033
hsa-miR-132	MIMAT0000426	TJP2	-0.4748
hsa-miR-132	MIMAT0000426	TJP2	-0.151
hsa-miR-132	MIMAT0000426	NUP214	-0.1285
hsa-miR-132	MIMAT0000426	DDX47	-1.0489
hsa-miR-132	MIMAT0000426	PHF3	-0.3362
hsa-miR-132	MIMAT0000426	PHF3	-0.2193
hsa-miR-132	MIMAT0000426	SEPHS1	-1.1379
hsa-miR-132	MIMAT0000426	SEPHS1	-0.2206
hsa-miR-132	MIMAT0000426	SEPHS1	-0.1744
hsa-miR-132	MIMAT0000426	PAFAH1B2	-0.1383
hsa-miR-132	MIMAT0000426	SYNE2	-0.8324
hsa-miR-132	MIMAT0000426	RAD50	-0.724
hsa-miR-132	MIMAT0000426	UBE2L3	-0.1244
hsa-miR-132	MIMAT0000426	VPS13A	-0.6495
hsa-miR-132	MIMAT0000426	NRCAM	-0.7713
hsa-miR-132	MIMAT0000426	S100A2	-0.2041
hsa-miR-132	MIMAT0000426	ANLN	-0.2235
hsa-miR-132	MIMAT0000426	ZNF185	-0.557
hsa-miR-132	MIMAT0000426	PPM1G	-0.8965
hsa-miR-132	MIMAT0000426	BCL2L1	-1.0886
hsa-miR-132	MIMAT0000426	PEA15	-0.1797
hsa-miR-132	MIMAT0000426	PEA15	-0.2799
hsa-miR-132	MIMAT0000426	ACAD9	-0.7213
hsa-miR-132	MIMAT0000426	UBE2I	-0.1712
hsa-miR-132	MIMAT0000426	UBE2I	-0.3177
hsa-miR-132	MIMAT0000426	UBE2D3	-0.2658
hsa-miR-132	MIMAT0000426	UBE2D3	-0.1197
hsa-miR-132	MIMAT0000426	UBE2D3	-0.2718
hsa-miR-132	MIMAT0000426	CIT	-0.1523
hsa-miR-132	MIMAT0000426	YTHDF3	-0.3694
hsa-miR-132	MIMAT0000426	RBM39	-0.1539
hsa-miR-132	MIMAT0000426	ANP32E	-0.6545
hsa-miR-132	MIMAT0000426	CMPK1	-0.158
hsa-miR-132	MIMAT0000426	CCDC117	-0.1982
hsa-miR-132	MIMAT0000426	SPOCK2	-0.3523
hsa-miR-132	MIMAT0000426	EIF4H	-0.2463
hsa-miR-132	MIMAT0000426	UBE2Z	-0.1367
hsa-miR-132	MIMAT0000426	NUP153	-0.2409
hsa-miR-132	MIMAT0000426	NUP153	-0.8931
hsa-miR-132	MIMAT0000426	MBNL1	-0.8987
hsa-miR-132	MIMAT0000426	BBX	-0.1274
hsa-miR-132	MIMAT0000426	NUDCD2	-0.8259
hsa-miR-132	MIMAT0000426	STMN1	-0.4894
hsa-miR-132	MIMAT0000426	CCNE1	-0.5829
hsa-miR-132	MIMAT0000426	BDH2	-0.7792
hsa-miR-132	MIMAT0000426	ARFGAP2	-0.641
hsa-miR-132	MIMAT0000426	MBIP	-0.3167
hsa-miR-132	MIMAT0000426	RRAS2	-0.1187
hsa-miR-132	MIMAT0000426	RRAS2	-0.1617
hsa-miR-132	MIMAT0000426	FAM76B	-0.5589
hsa-miR-132	MIMAT0000426	FAM76B	-0.919
hsa-miR-132	MIMAT0000426	FAM91A1	-1.166
hsa-miR-132	MIMAT0000426	FILIP1	-0.1762
hsa-miR-132	MIMAT0000426	LRBA	-0.5628
hsa-miR-132	MIMAT0000426	SRGAP3	-0.1062
hsa-miR-132	MIMAT0000426	TRIM2	-0.1855
hsa-miR-132	MIMAT0000426	YAP1	-0.3484
hsa-miR-132	MIMAT0000426	TJP2	-0.2451
hsa-miR-132	MIMAT0000426	TJP2	-0.2291
hsa-miR-132	MIMAT0000426	TJP2	-0.1746
hsa-miR-132	MIMAT0000426	TBCA	-0.9667
hsa-miR-132	MIMAT0000426	ITPA	-0.6277
hsa-miR-132	MIMAT0000426	CCAR1	-0.3936
hsa-miR-132	MIMAT0000426	PAFAH1B2	-0.1069
hsa-miR-132	MIMAT0000426	EIF4H	-0.1706
hsa-miR-132	MIMAT0000426	AK2	-0.3907
hsa-miR-132	MIMAT0000426	NOM1	-0.5585
hsa-miR-132	MIMAT0000426	MSL1	-0.5622
hsa-miR-132	MIMAT0000426	ZBTB43	-0.6345
hsa-miR-132	MIMAT0000426	HPRT1	-0.271
hsa-miR-132	MIMAT0000426	HIP1R	-0.6327
hsa-miR-132	MIMAT0000426	PAFAH1B2	-0.1843
hsa-miR-132	MIMAT0000426	AASDHPPT	-0.434
hsa-miR-132	MIMAT0000426	ANP32A	-1.174
hsa-miR-132	MIMAT0000426	UBE2D3	-0.2382
hsa-miR-132	MIMAT0000426	UBE2D3	-0.1159
hsa-miR-132	MIMAT0000426	UBE2D3	-0.2651
hsa-miR-132	MIMAT0000426	TGFB2	-0.8512
hsa-miR-132	MIMAT0000426	TCEB1	-0.301
hsa-miR-132	MIMAT0000426	TPD52	-0.3037
hsa-miR-132	MIMAT0000426	ANK3	-0.1288
hsa-miR-132	MIMAT0000426	UBE2E2	-0.5164
hsa-miR-132	MIMAT0000426	DYNLL2	-0.1298
hsa-miR-132	MIMAT0000426	GTF2I	-0.8136
hsa-miR-132	MIMAT0000426	LYPLA1	-0.2109
hsa-miR-132	MIMAT0000426	BPTF	-0.2297
hsa-miR-132	MIMAT0000426	PIK3CA	-0.1203
hsa-miR-132	MIMAT0000426	PIK3CA	-0.1212
hsa-miR-132	MIMAT0000426	MBNL1	-0.8937
hsa-miR-132	MIMAT0000426	EHMT1	-0.189
hsa-miR-132	MIMAT0000426	SART3	-0.3678
hsa-miR-132	MIMAT0000426	ACAD9	-0.4622
hsa-miR-132	MIMAT0000426	ANP32E	-0.6562
hsa-miR-132	MIMAT0000426	UMPS	-0.1142
hsa-miR-132	MIMAT0000426	IDH1	-0.2548
hsa-miR-132	MIMAT0000426	ZMYM4	-0.1927
hsa-miR-132	MIMAT0000426	C6orf132	-0.1201
hsa-miR-132	MIMAT0000426	TAF4	-1.1142
hsa-miR-132	MIMAT0000426	TAF4	-0.3604
hsa-miR-132	MIMAT0000426	GPRC5B	-0.416
hsa-miR-132	MIMAT0000426	TAF15	-0.8136
hsa-miR-132	MIMAT0000426	PAFAH1B2	-0.1152
hsa-miR-132	MIMAT0000426	KCNH5	-0.5761
hsa-miR-132	MIMAT0000426	PKN2	-0.112
hsa-miR-132	MIMAT0000426	SMC1A	-0.2159
hsa-miR-132	MIMAT0000426	MEPCE	-0.4325
hsa-miR-132	MIMAT0000426	LEMD3	-1.3469
hsa-miR-132	MIMAT0000426	LEMD3	-0.4479
hsa-miR-132	MIMAT0000426	LEMD3	-0.1015
hsa-miR-132	MIMAT0000426	OTUD4	-0.8037
hsa-miR-132	MIMAT0000426	MLLT4	-0.1769
hsa-miR-132	MIMAT0000426	TGFB2	-0.8688
hsa-miR-132	MIMAT0000426	KHDRBS3	-0.241
hsa-miR-132	MIMAT0000426	MGA	-0.1325
hsa-miR-132	MIMAT0000426	MLLT4	-0.3533
hsa-miR-132	MIMAT0000426	MCM2	-0.2673
hsa-miR-132	MIMAT0000426	ARFGAP2	-0.1202
hsa-miR-132	MIMAT0000426	RPS6KA5	-0.8468
hsa-miR-132	MIMAT0000426	POLD3	-0.9331
hsa-miR-132	MIMAT0000426	HK2	-0.131
hsa-miR-132	MIMAT0000426	IGHMBP2	-1.0978
hsa-miR-132	MIMAT0000426	CBWD1	-1.158
hsa-miR-132	MIMAT0000426	YLPM1	-0.2808
hsa-miR-132	MIMAT0000426	AHNAK2	-0.6216
hsa-miR-132	MIMAT0000426	ADO	-0.1823
hsa-miR-132	MIMAT0000426	SUMO2	-0.4396
hsa-miR-132	MIMAT0000426	FAM84B	-0.2282
hsa-miR-132	MIMAT0000426	RTKN	-0.8133
hsa-miR-132	MIMAT0000426	MBIP	-0.3375
hsa-miR-132	MIMAT0000426	FAM136A	-0.2241
hsa-miR-132	MIMAT0000426	ITPA	-0.5044
hsa-miR-132	MIMAT0000426	TGFB2	-1.1709
hsa-miR-132	MIMAT0000426	HIP1R	-0.9082
hsa-miR-132	MIMAT0000426	KIAA1524	-0.2321
hsa-miR-132	MIMAT0000426	TAF15	-0.4097
hsa-miR-132	MIMAT0000426	EIF4H	-0.1268
hsa-miR-132	MIMAT0000426	CELSR1	-0.1539
hsa-miR-132	MIMAT0000426	PHACTR4	-0.5252
hsa-miR-132	MIMAT0000426	FKBP3	-0.1425
hsa-miR-132	MIMAT0000426	CSF1	-0.6185
hsa-miR-132	MIMAT0000426	KHDRBS3	-0.3113
hsa-miR-132	MIMAT0000426	EPM2AIP1	-0.3882
hsa-miR-132	MIMAT0000426	SEPHS1	-1.1024
hsa-miR-132	MIMAT0000426	SEPHS1	-0.1868
hsa-miR-132	MIMAT0000426	SEPHS1	-0.1495
hsa-miR-132	MIMAT0000426	BBX	-0.1222
hsa-miR-132	MIMAT0000426	S100A1	-0.1524
hsa-miR-132	MIMAT0000426	TSPYL5	-0.2681
hsa-miR-132	MIMAT0000426	AHCYL1	-0.1158
hsa-miR-132	MIMAT0000426	UBE2E2	-0.4006
hsa-miR-132	MIMAT0000426	RPL37	-0.6738
hsa-miR-132	MIMAT0000426	ZNF638	-0.1501
hsa-miR-132	MIMAT0000426	NUCKS1	-0.1678
hsa-miR-132	MIMAT0000426	HPRT1	-0.1187
hsa-miR-132	MIMAT0000426	DAAM1	-0.6933
hsa-miR-132	MIMAT0000426	ARHGAP29	-0.5386
hsa-miR-132	MIMAT0000426	CCAR1	-0.2047
hsa-miR-132	MIMAT0000426	CIRBP	-0.7442
hsa-miR-132	MIMAT0000426	LAMC2	-0.7063
hsa-miR-132	MIMAT0000426	SUDS3	-0.2062
hsa-miR-132	MIMAT0000426	PCNT	-0.2012
hsa-miR-132	MIMAT0000426	TWISTNB	-0.1432
hsa-miR-132	MIMAT0000426	SIRT5	-0.3718
hsa-miR-132	MIMAT0000426	ZMYND8	-0.1107
hsa-miR-132	MIMAT0000426	HSBP1	-0.3335
hsa-miR-132	MIMAT0000426	BCL10	-0.7304
hsa-miR-132	MIMAT0000426	RRS1	-0.8019
hsa-miR-138	MIMAT0000430	TJP2	-0.1224
hsa-miR-138	MIMAT0000430	GAPDH	-0.1814
hsa-miR-138	MIMAT0000430	RFC5	-0.8011
hsa-miR-138	MIMAT0000430	C21orf59	-1.0131
hsa-miR-138	MIMAT0000430	RASAL1	-0.6071
hsa-miR-138	MIMAT0000430	DDA1	-0.1632
hsa-miR-138	MIMAT0000430	ACOT13	-0.2107
hsa-miR-138	MIMAT0000430	VPS13A	-1.0131
hsa-miR-138	MIMAT0000430	S100A2	-1.2774
hsa-miR-138	MIMAT0000430	PTPN11	-0.5781
hsa-miR-138	MIMAT0000430	BCAM	-0.2624
hsa-miR-138	MIMAT0000430	CIT	-0.2708
hsa-miR-138	MIMAT0000430	RSBN1	-0.1639
hsa-miR-138	MIMAT0000430	GPATCH8	-1.0121
hsa-miR-138	MIMAT0000430	EIF4H	-0.1359
hsa-miR-138	MIMAT0000430	DIS3L2	-0.1587
hsa-miR-138	MIMAT0000430	SAP30BP	-0.1426
hsa-miR-138	MIMAT0000430	KIAA1217	-0.3906
hsa-miR-138	MIMAT0000430	FAM195B	-0.1268
hsa-miR-138	MIMAT0000430	GTF3C4	-0.1993
hsa-miR-138	MIMAT0000430	PAICS	-0.2184
hsa-miR-138	MIMAT0000430	ANKRD28	-0.3452
hsa-miR-138	MIMAT0000430	ZSCAN18	-0.2284
hsa-miR-138	MIMAT0000430	CCNE1	-0.7823
hsa-miR-138	MIMAT0000430	SIRT5	-0.2713
hsa-miR-138	MIMAT0000430	FAM91A1	-0.6231
hsa-miR-138	MIMAT0000430	PKP2	-0.7484
hsa-miR-138	MIMAT0000430	MLPH	-0.2003
hsa-miR-138	MIMAT0000430	TOP2A	-0.8238
hsa-miR-138	MIMAT0000430	YAP1	-0.1298
hsa-miR-138	MIMAT0000430	TJP2	-0.3113
hsa-miR-138	MIMAT0000430	TES	-0.4698
hsa-miR-138	MIMAT0000430	MYO5B	-0.2625
hsa-miR-138	MIMAT0000430	CNBP	-0.1767
hsa-miR-138	MIMAT0000430	DSG2	-0.2242
hsa-miR-138	MIMAT0000430	DSG2	-0.4541
hsa-miR-138	MIMAT0000430	ZSCAN18	-0.9969
hsa-miR-138	MIMAT0000430	C21orf59	-0.6516
hsa-miR-138	MIMAT0000430	ITPA	-0.183
hsa-miR-138	MIMAT0000430	OLA1	-0.2168
hsa-miR-138	MIMAT0000430	CCAR1	-0.2264
hsa-miR-138	MIMAT0000430	PAFAH1B2	-0.6297
hsa-miR-138	MIMAT0000430	C15orf52	-0.1252
hsa-miR-138	MIMAT0000430	CCDC6	-0.1167
hsa-miR-138	MIMAT0000430	MTA1	-0.1099
hsa-miR-138	MIMAT0000430	S100A1	-0.847
hsa-miR-138	MIMAT0000430	FHIT	-0.4103
hsa-miR-138	MIMAT0000430	SERPINB5	-0.759
hsa-miR-138	MIMAT0000430	HIP1R	-0.4299
hsa-miR-138	MIMAT0000430	SORT1	-0.2662
hsa-miR-138	MIMAT0000430	PIP4K2C	-0.9497
hsa-miR-138	MIMAT0000430	PIP4K2C	-0.4021
hsa-miR-138	MIMAT0000430	ANP32A	-0.1165
hsa-miR-138	MIMAT0000430	MEGF6	-0.3654
hsa-miR-138	MIMAT0000430	MEGF6	-0.5027
hsa-miR-138	MIMAT0000430	BPNT1	-1.2218
hsa-miR-138	MIMAT0000430	GRB7	-0.109
hsa-miR-138	MIMAT0000430	ENSA	-0.1772
hsa-miR-138	MIMAT0000430	THRAP3	-0.3579
hsa-miR-138	MIMAT0000430	ERCC4	-0.3497
hsa-miR-138	MIMAT0000430	LYPLA1	-0.8267
hsa-miR-138	MIMAT0000430	LYPLA1	-0.7252
hsa-miR-138	MIMAT0000430	USP28	-0.3026
hsa-miR-138	MIMAT0000430	RBP5	-0.2717
hsa-miR-138	MIMAT0000430	MUT	-0.3574
hsa-miR-138	MIMAT0000430	CRB3	-0.1984
hsa-miR-138	MIMAT0000430	FAM195B	-0.1513
hsa-miR-138	MIMAT0000430	UTP14A	-0.1917
hsa-miR-138	MIMAT0000430	TRIM28	-0.7234
hsa-miR-138	MIMAT0000430	PIP4K2C	-1.0026
hsa-miR-138	MIMAT0000430	PIP4K2C	-0.4579
hsa-miR-138	MIMAT0000430	SAP30BP	-0.1913
hsa-miR-138	MIMAT0000430	OLA1	-0.2178
hsa-miR-138	MIMAT0000430	NUP214	-0.3548
hsa-miR-138	MIMAT0000430	TRIM47	-0.2851
hsa-miR-138	MIMAT0000430	TRIM47	-0.2993
hsa-miR-138	MIMAT0000430	TRIM47	-0.3789
hsa-miR-138	MIMAT0000430	ENGASE	-0.1711
hsa-miR-138	MIMAT0000430	HMGN3	-0.7896
hsa-miR-138	MIMAT0000430	KHDRBS3	-0.1494
hsa-miR-138	MIMAT0000430	YLPM1	-0.121
hsa-miR-138	MIMAT0000430	CBS	-0.1858
hsa-miR-138	MIMAT0000430	AHNAK2	-0.389
hsa-miR-138	MIMAT0000430	ZNF638	-0.9908
hsa-miR-138	MIMAT0000430	PCF11	-0.1728
hsa-miR-138	MIMAT0000430	SUMO2	-0.1446
hsa-miR-138	MIMAT0000430	DHX36	-0.1651
hsa-miR-138	MIMAT0000430	ITPA	-0.3145
hsa-miR-138	MIMAT0000430	ITPA	-0.1315
hsa-miR-138	MIMAT0000430	PHACTR4	-0.1729
hsa-miR-138	MIMAT0000430	KHDRBS3	-0.1184
hsa-miR-138	MIMAT0000430	POLR1A	-0.7074
hsa-miR-138	MIMAT0000430	SAP30BP	-0.134
hsa-miR-138	MIMAT0000430	ETV3	-0.5765
hsa-miR-138	MIMAT0000430	S100A1	-0.7193
hsa-miR-138	MIMAT0000430	SYNE2	-0.1936
hsa-miR-138	MIMAT0000430	TAF15	-0.1263
hsa-miR-138	MIMAT0000430	TAF15	-0.2119
hsa-miR-138	MIMAT0000430	PSAT1	-0.3671
hsa-miR-138	MIMAT0000430	SUMO1	-0.1854
hsa-miR-138	MIMAT0000430	FKBP4	-0.381
hsa-miR-138	MIMAT0000430	VPS13A	-0.3658
hsa-miR-138	MIMAT0000430	DDA1	-0.1801
hsa-miR-138	MIMAT0000430	RUVBL2	-0.1647
hsa-miR-138	MIMAT0000430	CCDC124	-0.2603
hsa-miR-138	MIMAT0000430	CCAR1	-0.1139
hsa-miR-138	MIMAT0000430	PCNT	-0.1799
hsa-miR-138	MIMAT0000430	PHF2	-0.1843
hsa-miR-138	MIMAT0000430	UBXN7	-0.1299
hsa-miR-140-5p	MIMAT0000431	EVPL	-0.2547
hsa-miR-140-5p	MIMAT0000431	RFC5	-0.3737
hsa-miR-140-5p	MIMAT0000431	PAFAH1B2	-0.4247
hsa-miR-140-5p	MIMAT0000431	CDYL	-0.559
hsa-miR-140-5p	MIMAT0000431	DTD1	-1.3145
hsa-miR-140-5p	MIMAT0000431	EPB41L1	-0.2488
hsa-miR-140-5p	MIMAT0000431	HSPA4L	-1.1092
hsa-miR-140-5p	MIMAT0000431	BCL2L1	-0.3865
hsa-miR-140-5p	MIMAT0000431	LRBA	-1.0264
hsa-miR-140-5p	MIMAT0000431	TBCA	-0.1536
hsa-miR-140-5p	MIMAT0000431	TBCA	-0.1331
hsa-miR-140-5p	MIMAT0000431	RBM39	-1.1342
hsa-miR-140-5p	MIMAT0000431	PKN2	-1.0174
hsa-miR-140-5p	MIMAT0000431	SPOCK2	-0.1639
hsa-miR-140-5p	MIMAT0000431	SCRN1	-0.2757
hsa-miR-140-5p	MIMAT0000431	SCRN1	-0.2165
hsa-miR-140-5p	MIMAT0000431	ANKRD28	-0.1172
hsa-miR-140-5p	MIMAT0000431	ANKRD28	-0.6104
hsa-miR-140-5p	MIMAT0000431	STMN1	-0.3598
hsa-miR-140-5p	MIMAT0000431	SIRT5	-0.1209
hsa-miR-140-5p	MIMAT0000431	GPD1L	-0.5214
hsa-miR-140-5p	MIMAT0000431	FAM91A1	-0.6197
hsa-miR-140-5p	MIMAT0000431	OGT	-0.8195
hsa-miR-140-5p	MIMAT0000431	RBBP6	-0.983
hsa-miR-140-5p	MIMAT0000431	UBR5	-1.2712
hsa-miR-140-5p	MIMAT0000431	ZMYND8	-0.177
hsa-miR-140-5p	MIMAT0000431	PPL	-0.489
hsa-miR-140-5p	MIMAT0000431	PPL	-0.3284
hsa-miR-140-5p	MIMAT0000431	RFC3	-0.8564
hsa-miR-140-5p	MIMAT0000431	UBXN7	-0.7719
hsa-miR-140-5p	MIMAT0000431	MAP7	-0.1046
hsa-miR-140-5p	MIMAT0000431	IRF2BP2	-0.1174
hsa-miR-140-5p	MIMAT0000431	CCAR1	-0.1579
hsa-miR-140-5p	MIMAT0000431	PAFAH1B2	-0.3728
hsa-miR-140-5p	MIMAT0000431	RNMT	-0.1576
hsa-miR-140-5p	MIMAT0000431	ATG4B	-0.1206
hsa-miR-140-5p	MIMAT0000431	GFM1	-0.1258
hsa-miR-140-5p	MIMAT0000431	FHIT	-0.5754
hsa-miR-140-5p	MIMAT0000431	HMGN1	-0.989
hsa-miR-140-5p	MIMAT0000431	HINT1	-1.1587
hsa-miR-140-5p	MIMAT0000431	ATG4B	-0.1164
hsa-miR-140-5p	MIMAT0000431	STON2	-0.1123
hsa-miR-140-5p	MIMAT0000431	SORT1	-0.1243
hsa-miR-140-5p	MIMAT0000431	PIP4K2C	-1.0917
hsa-miR-140-5p	MIMAT0000431	SMARCA5	-0.1441
hsa-miR-140-5p	MIMAT0000431	SLC34A2	-0.8332
hsa-miR-140-5p	MIMAT0000431	WNK2	-1.2796
hsa-miR-140-5p	MIMAT0000431	UBQLN4	-0.135
hsa-miR-140-5p	MIMAT0000431	ANK3	-0.1541
hsa-miR-140-5p	MIMAT0000431	ERCC4	-0.4522
hsa-miR-140-5p	MIMAT0000431	NCK1	-0.1814
hsa-miR-140-5p	MIMAT0000431	HMGN1	-0.9245
hsa-miR-140-5p	MIMAT0000431	NFX1	-0.8325
hsa-miR-140-5p	MIMAT0000431	CYCS	-0.169
hsa-miR-140-5p	MIMAT0000431	RNF169	-0.2162
hsa-miR-140-5p	MIMAT0000431	ZMYM4	-1.0934
hsa-miR-140-5p	MIMAT0000431	PIP4K2C	-1.1355
hsa-miR-140-5p	MIMAT0000431	KCTD18	-0.1158
hsa-miR-140-5p	MIMAT0000431	CDKN2AIP	-0.1211
hsa-miR-140-5p	MIMAT0000431	PHACTR4	-0.1134
hsa-miR-140-5p	MIMAT0000431	GPRC5B	-0.324
hsa-miR-140-5p	MIMAT0000431	TXNDC17	-0.768
hsa-miR-140-5p	MIMAT0000431	PAFAH1B2	-0.3954
hsa-miR-140-5p	MIMAT0000431	KCNH5	-0.7755
hsa-miR-140-5p	MIMAT0000431	UBE2L3	-0.241
hsa-miR-140-5p	MIMAT0000431	HMGN5	-0.4683
hsa-miR-140-5p	MIMAT0000431	PPTC7	-0.7535
hsa-miR-140-5p	MIMAT0000431	MGA	-0.7715
hsa-miR-140-5p	MIMAT0000431	RUVBL1	-0.151
hsa-miR-140-5p	MIMAT0000431	ZNF638	-0.4285
hsa-miR-140-5p	MIMAT0000431	TRIM2	-0.8803
hsa-miR-140-5p	MIMAT0000431	RTKN	-0.8325
hsa-miR-140-5p	MIMAT0000431	NUP62	-0.3627
hsa-miR-140-5p	MIMAT0000431	DHX36	-0.1126
hsa-miR-140-5p	MIMAT0000431	PAFAH1B2	-0.6724
hsa-miR-140-5p	MIMAT0000431	PHACTR4	-0.2019
hsa-miR-140-5p	MIMAT0000431	GRIPAP1	-0.1109
hsa-miR-140-5p	MIMAT0000431	ARHGAP29	-0.7482
hsa-miR-140-5p	MIMAT0000431	PCF11	-0.1864
hsa-miR-140-5p	MIMAT0000431	NUCKS1	-0.152
hsa-miR-140-5p	MIMAT0000431	NUCKS1	-0.5868
hsa-miR-140-5p	MIMAT0000431	FEN1	-0.6348
hsa-miR-140-5p	MIMAT0000431	HPRT1	-0.1454
hsa-miR-140-5p	MIMAT0000431	FKBP4	-0.311
hsa-miR-140-5p	MIMAT0000431	DAAM1	-0.1401
hsa-miR-140-5p	MIMAT0000431	C11orf73	-0.1035
hsa-miR-140-5p	MIMAT0000431	TGM2	-0.4881
hsa-miR-140-5p	MIMAT0000431	TRMT5	-0.2015
hsa-miR-140-5p	MIMAT0000431	VPS13A	-0.2968
hsa-miR-140-5p	MIMAT0000431	AACS	-0.2006
hsa-miR-140-5p	MIMAT0000431	HSBP1	-0.3202
hsa-miR-140-5p	MIMAT0000431	DDX47	-0.3051
hsa-miR-143	MIMAT0000435	MSL1	-0.3482
hsa-miR-143	MIMAT0000435	TGM2	-0.1477
hsa-miR-143	MIMAT0000435	HMGN3	-0.1768
hsa-miR-143	MIMAT0000435	HEATR2	-0.1991
hsa-miR-143	MIMAT0000435	TPMT	-0.1463
hsa-miR-143	MIMAT0000435	VPS13A	-0.4239
hsa-miR-143	MIMAT0000435	CLIC5	-0.2482
hsa-miR-143	MIMAT0000435	LRBA	-0.9428
hsa-miR-143	MIMAT0000435	LRBA	-0.5946
hsa-miR-143	MIMAT0000435	TBCA	-0.6489
hsa-miR-143	MIMAT0000435	PTPN11	-0.6173
hsa-miR-143	MIMAT0000435	PTPN11	-0.3223
hsa-miR-143	MIMAT0000435	CIT	-0.3429
hsa-miR-143	MIMAT0000435	NOP58	-0.1002
hsa-miR-143	MIMAT0000435	XPO1	-0.172
hsa-miR-143	MIMAT0000435	CCNDBP1	-0.1284
hsa-miR-143	MIMAT0000435	RBM39	-0.1189
hsa-miR-143	MIMAT0000435	RBM39	-1.0567
hsa-miR-143	MIMAT0000435	ANKRD6	-0.6372
hsa-miR-143	MIMAT0000435	PKN2	-0.443
hsa-miR-143	MIMAT0000435	FHIT	-0.914
hsa-miR-143	MIMAT0000435	NUP205	-1.2717
hsa-miR-143	MIMAT0000435	SAP30BP	-0.1167
hsa-miR-143	MIMAT0000435	SARNP	-0.808
hsa-miR-143	MIMAT0000435	PPA1	-0.1568
hsa-miR-143	MIMAT0000435	PAICS	-0.4543
hsa-miR-143	MIMAT0000435	CLIC5	-0.1234
hsa-miR-143	MIMAT0000435	CLIC5	-0.2495
hsa-miR-143	MIMAT0000435	TUFT1	-1.082
hsa-miR-143	MIMAT0000435	LRRC20	-0.1331
hsa-miR-143	MIMAT0000435	ANKRD28	-0.6109
hsa-miR-143	MIMAT0000435	DCUN1D1	-0.1823
hsa-miR-143	MIMAT0000435	CASP8	-0.7062
hsa-miR-143	MIMAT0000435	BDH2	-0.5861
hsa-miR-143	MIMAT0000435	FAM91A1	-0.1176
hsa-miR-143	MIMAT0000435	MBNL1	-0.3837
hsa-miR-143	MIMAT0000435	DIAPH1	-0.1193
hsa-miR-143	MIMAT0000435	LRBA	-0.1092
hsa-miR-143	MIMAT0000435	RBBP6	-0.3766
hsa-miR-143	MIMAT0000435	SUMO3	-0.5541
hsa-miR-143	MIMAT0000435	PPL	-0.3921
hsa-miR-143	MIMAT0000435	CASP8	-0.7368
hsa-miR-143	MIMAT0000435	OLA1	-0.5302
hsa-miR-143	MIMAT0000435	PDIA5	-0.7908
hsa-miR-143	MIMAT0000435	ANXA3	-0.4408
hsa-miR-143	MIMAT0000435	MCM5	-0.396
hsa-miR-143	MIMAT0000435	MCM5	-1.1185
hsa-miR-143	MIMAT0000435	CCDC6	-0.1542
hsa-miR-143	MIMAT0000435	ZBTB43	-0.683
hsa-miR-143	MIMAT0000435	FAM192A	-0.6831
hsa-miR-143	MIMAT0000435	TNS3	-1.1917
hsa-miR-143	MIMAT0000435	GART	-0.1168
hsa-miR-143	MIMAT0000435	PAFAH1B2	-0.2023
hsa-miR-143	MIMAT0000435	PIP4K2C	-0.1794
hsa-miR-143	MIMAT0000435	PIP4K2C	-0.3683
hsa-miR-143	MIMAT0000435	FBXW8	-0.2834
hsa-miR-143	MIMAT0000435	TP53	-0.5454
hsa-miR-143	MIMAT0000435	WBP11	-0.1693
hsa-miR-143	MIMAT0000435	ANP32A	-0.1012
hsa-miR-143	MIMAT0000435	FHIT	-0.9164
hsa-miR-143	MIMAT0000435	PTGR2	-0.7651
hsa-miR-143	MIMAT0000435	ENSA	-0.8796
hsa-miR-143	MIMAT0000435	HMGN3	-0.1796
hsa-miR-143	MIMAT0000435	UBE2E2	-1.251
hsa-miR-143	MIMAT0000435	TP53	-0.4847
hsa-miR-143	MIMAT0000435	ANK3	-0.154
hsa-miR-143	MIMAT0000435	BPTF	-0.1441
hsa-miR-143	MIMAT0000435	BPTF	-0.1048
hsa-miR-143	MIMAT0000435	SUMO3	-0.5442
hsa-miR-143	MIMAT0000435	PIK3CA	-0.1135
hsa-miR-143	MIMAT0000435	ERCC5	-0.1388
hsa-miR-143	MIMAT0000435	KCNH5	-0.1822
hsa-miR-143	MIMAT0000435	ZMYND8	-0.2675
hsa-miR-143	MIMAT0000435	OTUD4	-1.0644
hsa-miR-143	MIMAT0000435	TP53	-0.5029
hsa-miR-143	MIMAT0000435	MBNL1	-0.1124
hsa-miR-143	MIMAT0000435	PNPO	-0.5808
hsa-miR-143	MIMAT0000435	ZMYM4	-0.2288
hsa-miR-143	MIMAT0000435	PTER	-0.118
hsa-miR-143	MIMAT0000435	PIP4K2C	-0.211
hsa-miR-143	MIMAT0000435	PIP4K2C	-0.4281
hsa-miR-143	MIMAT0000435	PAFAH1B2	-0.4894
hsa-miR-143	MIMAT0000435	SAP30BP	-0.1577
hsa-miR-143	MIMAT0000435	OLA1	-0.5317
hsa-miR-143	MIMAT0000435	KCTD18	-0.5077
hsa-miR-143	MIMAT0000435	NCL	-0.1699
hsa-miR-143	MIMAT0000435	PLEKHA6	-0.3568
hsa-miR-143	MIMAT0000435	MCM4	-1.0823
hsa-miR-143	MIMAT0000435	MCM4	-0.1071
hsa-miR-143	MIMAT0000435	RFC3	-0.7974
hsa-miR-143	MIMAT0000435	BICD1	-0.261
hsa-miR-143	MIMAT0000435	BICD1	-0.1141
hsa-miR-143	MIMAT0000435	GPRC5B	-0.2012
hsa-miR-143	MIMAT0000435	GPRC5B	-0.3535
hsa-miR-143	MIMAT0000435	PAFAH1B2	-0.4857
hsa-miR-143	MIMAT0000435	EGLN1	-0.8542
hsa-miR-143	MIMAT0000435	POLR1B	-0.2351
hsa-miR-143	MIMAT0000435	DDTL	-0.2961
hsa-miR-143	MIMAT0000435	HMGN5	-0.7231
hsa-miR-143	MIMAT0000435	CCNDBP1	-0.1152
hsa-miR-143	MIMAT0000435	RFC3	-0.6341
hsa-miR-143	MIMAT0000435	ZNF622	-0.4236
hsa-miR-143	MIMAT0000435	HMGN3	-0.1293
hsa-miR-143	MIMAT0000435	WDR18	-0.3499
hsa-miR-143	MIMAT0000435	PGK1	-0.5121
hsa-miR-143	MIMAT0000435	OTUD6B	-0.3791
hsa-miR-143	MIMAT0000435	BICD1	-0.3215
hsa-miR-143	MIMAT0000435	HK2	-0.8122
hsa-miR-143	MIMAT0000435	RNMT	-0.5106
hsa-miR-143	MIMAT0000435	NOL6	-0.6024
hsa-miR-143	MIMAT0000435	ZNF638	-1.3261
hsa-miR-143	MIMAT0000435	TRIM2	-1.2151
hsa-miR-143	MIMAT0000435	TRIM2	-0.1067
hsa-miR-143	MIMAT0000435	GFM1	-0.1051
hsa-miR-143	MIMAT0000435	PTGR1	-0.7179
hsa-miR-143	MIMAT0000435	CDH1	-0.4182
hsa-miR-143	MIMAT0000435	SCRN2	-0.2495
hsa-miR-143	MIMAT0000435	OSGEP	-0.3951
hsa-miR-143	MIMAT0000435	CGN	-0.1831
hsa-miR-143	MIMAT0000435	DIAPH1	-0.1101
hsa-miR-143	MIMAT0000435	TGM2	-0.2516
hsa-miR-143	MIMAT0000435	KDM3A	-0.1793
hsa-miR-143	MIMAT0000435	PHACTR4	-0.1244
hsa-miR-143	MIMAT0000435	SEPHS1	-0.1229
hsa-miR-143	MIMAT0000435	PGK1	-0.2549
hsa-miR-143	MIMAT0000435	GRIPAP1	-0.4318
hsa-miR-143	MIMAT0000435	GRIPAP1	-0.1287
hsa-miR-143	MIMAT0000435	CSF1	-0.2701
hsa-miR-143	MIMAT0000435	EPM2AIP1	-0.4684
hsa-miR-143	MIMAT0000435	TMLHE	-1.1104
hsa-miR-143	MIMAT0000435	MCM5	-0.4861
hsa-miR-143	MIMAT0000435	TP53RK	-0.9737
hsa-miR-143	MIMAT0000435	SAP30BP	-0.1091
hsa-miR-143	MIMAT0000435	ETV3	-0.4324
hsa-miR-143	MIMAT0000435	GRIPAP1	-0.5742
hsa-miR-143	MIMAT0000435	AHCYL1	-1.2773
hsa-miR-143	MIMAT0000435	UBE2E2	-1.2032
hsa-miR-143	MIMAT0000435	XPO5	-0.7579
hsa-miR-143	MIMAT0000435	S100A14	-0.1754
hsa-miR-143	MIMAT0000435	KCTD18	-0.6543
hsa-miR-143	MIMAT0000435	PM20D2	-0.132
hsa-miR-143	MIMAT0000435	TP53RK	-1.0432
hsa-miR-143	MIMAT0000435	CASP8	-0.1757
hsa-miR-143	MIMAT0000435	CASP8	-0.3351
hsa-miR-143	MIMAT0000435	CASP8	-0.3403
hsa-miR-143	MIMAT0000435	WDR70	-0.2415
hsa-miR-143	MIMAT0000435	RNMT	-0.7796
hsa-miR-143	MIMAT0000435	SIRT5	-0.437
hsa-miR-143	MIMAT0000435	SIRT5	-0.5646
hsa-miR-143	MIMAT0000435	THOC3	-0.6969
hsa-miR-143	MIMAT0000435	HSBP1	-0.4746
hsa-miR-143	MIMAT0000435	BCL10	-0.9159
hsa-miR-143	MIMAT0000435	BICD1	-0.8236
hsa-miR-145	MIMAT0000437	CDYL	-0.2433
hsa-miR-145	MIMAT0000437	DTD1	-0.4588
hsa-miR-145	MIMAT0000437	DNAJB2	-0.6047
hsa-miR-145	MIMAT0000437	NRCAM	-0.7811
hsa-miR-145	MIMAT0000437	NUFIP2	-0.1311
hsa-miR-145	MIMAT0000437	DNAJB2	-0.3969
hsa-miR-145	MIMAT0000437	TMOD1	-0.3208
hsa-miR-145	MIMAT0000437	TMOD1	-0.1579
hsa-miR-145	MIMAT0000437	CDH2	-1.0722
hsa-miR-145	MIMAT0000437	POLR2H	-0.1513
hsa-miR-145	MIMAT0000437	HLTF	-0.9482
hsa-miR-145	MIMAT0000437	EIF2B1	-0.4939
hsa-miR-145	MIMAT0000437	ANKRD6	-0.2276
hsa-miR-145	MIMAT0000437	CMPK1	-0.1006
hsa-miR-145	MIMAT0000437	HTATSF1	-1.1937
hsa-miR-145	MIMAT0000437	SARNP	-0.9717
hsa-miR-145	MIMAT0000437	KIAA1217	-0.7697
hsa-miR-145	MIMAT0000437	ANKRD28	-0.4245
hsa-miR-145	MIMAT0000437	ANKRD28	-0.998
hsa-miR-145	MIMAT0000437	CASP8	-0.6486
hsa-miR-145	MIMAT0000437	CASP8	-0.4438
hsa-miR-145	MIMAT0000437	SIRT5	-0.4123
hsa-miR-145	MIMAT0000437	UBE2F	-0.4094
hsa-miR-145	MIMAT0000437	MFHAS1	-0.5965
hsa-miR-145	MIMAT0000437	PAK1	-1.022
hsa-miR-145	MIMAT0000437	NUP88	-1.0633
hsa-miR-145	MIMAT0000437	NUDT4	-0.3925
hsa-miR-145	MIMAT0000437	ATN1	-0.1706
hsa-miR-145	MIMAT0000437	OGT	-0.2082
hsa-miR-145	MIMAT0000437	FILIP1	-0.1753
hsa-miR-145	MIMAT0000437	DIAPH1	-0.2801
hsa-miR-145	MIMAT0000437	CMPK1	-0.1579
hsa-miR-145	MIMAT0000437	HLTF	-1.0894
hsa-miR-145	MIMAT0000437	HLTF	-0.1198
hsa-miR-145	MIMAT0000437	UBR5	-0.1582
hsa-miR-145	MIMAT0000437	ACTL6A	-0.2331
hsa-miR-145	MIMAT0000437	TRIM2	-0.2125
hsa-miR-145	MIMAT0000437	TRIM2	-0.3023
hsa-miR-145	MIMAT0000437	TRIM2	-0.3729
hsa-miR-145	MIMAT0000437	TRIM2	-0.3603
hsa-miR-145	MIMAT0000437	ZMYND8	-0.381
hsa-miR-145	MIMAT0000437	ETV3	-0.6273
hsa-miR-145	MIMAT0000437	TJP2	-0.5758
hsa-miR-145	MIMAT0000437	YTHDF2	-0.9611
hsa-miR-145	MIMAT0000437	YTHDF2	-1.3402
hsa-miR-145	MIMAT0000437	MAP7	-0.1208
hsa-miR-145	MIMAT0000437	TBCA	-0.8395
hsa-miR-145	MIMAT0000437	C21orf59	-0.8121
hsa-miR-145	MIMAT0000437	UBE2F	-0.5742
hsa-miR-145	MIMAT0000437	PAFAH1B2	-0.9712
hsa-miR-145	MIMAT0000437	AK2	-0.3662
hsa-miR-145	MIMAT0000437	PGM2L1	-0.2586
hsa-miR-145	MIMAT0000437	ATXN10	-0.7258
hsa-miR-145	MIMAT0000437	SET	-0.1861
hsa-miR-145	MIMAT0000437	DBI	-0.1035
hsa-miR-145	MIMAT0000437	HMGN1	-0.1929
hsa-miR-145	MIMAT0000437	EIF4B	-0.5926
hsa-miR-145	MIMAT0000437	HPRT1	-1.2678
hsa-miR-145	MIMAT0000437	HPRT1	-1.2563
hsa-miR-145	MIMAT0000437	STON2	-0.1091
hsa-miR-145	MIMAT0000437	BPTF	-0.9438
hsa-miR-145	MIMAT0000437	BPTF	-1.1756
hsa-miR-145	MIMAT0000437	UBE2F	-0.4734
hsa-miR-145	MIMAT0000437	AASDHPPT	-0.7757
hsa-miR-145	MIMAT0000437	LRRC16A	-0.9855
hsa-miR-145	MIMAT0000437	KIAA1217	-0.9668
hsa-miR-145	MIMAT0000437	UBE2D3	-0.1272
hsa-miR-145	MIMAT0000437	TGFB2	-0.3062
hsa-miR-145	MIMAT0000437	PTGR2	-0.8748
hsa-miR-145	MIMAT0000437	PTGR2	-0.8628
hsa-miR-145	MIMAT0000437	WNK2	-0.1599
hsa-miR-145	MIMAT0000437	TPD52	-0.2829
hsa-miR-145	MIMAT0000437	TPD52	-0.2491
hsa-miR-145	MIMAT0000437	PAK1	-1.0475
hsa-miR-145	MIMAT0000437	ENSA	-0.4057
hsa-miR-145	MIMAT0000437	DDX54	-0.7077
hsa-miR-145	MIMAT0000437	FBXW8	-0.3942
hsa-miR-145	MIMAT0000437	OBSL1	-0.6331
hsa-miR-145	MIMAT0000437	PRDX6	-0.2229
hsa-miR-145	MIMAT0000437	ANK3	-0.1015
hsa-miR-145	MIMAT0000437	PRKRIR	-0.1111
hsa-miR-145	MIMAT0000437	RBP5	-0.4048
hsa-miR-145	MIMAT0000437	KCNH5	-0.2998
hsa-miR-145	MIMAT0000437	HMGN1	-0.1613
hsa-miR-145	MIMAT0000437	UBE2F	-0.597
hsa-miR-145	MIMAT0000437	MBNL1	-0.1796
hsa-miR-145	MIMAT0000437	TPMT	-0.1075
hsa-miR-145	MIMAT0000437	KPNA4	-0.1412
hsa-miR-145	MIMAT0000437	KPNA4	-0.2825
hsa-miR-145	MIMAT0000437	PHACTR4	-0.1112
hsa-miR-145	MIMAT0000437	PNPO	-0.1743
hsa-miR-145	MIMAT0000437	CIRBP	-0.1232
hsa-miR-145	MIMAT0000437	ALDH5A1	-0.2994
hsa-miR-145	MIMAT0000437	ALDH5A1	-0.7914
hsa-miR-145	MIMAT0000437	C6orf132	-0.2534
hsa-miR-145	MIMAT0000437	NCL	-0.1936
hsa-miR-145	MIMAT0000437	BICD1	-0.2457
hsa-miR-145	MIMAT0000437	BICD1	-0.1546
hsa-miR-145	MIMAT0000437	YTHDC1	-0.5726
hsa-miR-145	MIMAT0000437	PAFAH1B2	-0.9939
hsa-miR-145	MIMAT0000437	EGLN1	-0.8017
hsa-miR-145	MIMAT0000437	UBE2L3	-0.8502
hsa-miR-145	MIMAT0000437	HMGN5	-0.4905
hsa-miR-145	MIMAT0000437	GFM1	-0.1637
hsa-miR-145	MIMAT0000437	TGFB2	-0.3195
hsa-miR-145	MIMAT0000437	POP4	-0.2068
hsa-miR-145	MIMAT0000437	MGA	-1.0596
hsa-miR-145	MIMAT0000437	AASDHPPT	-0.9918
hsa-miR-145	MIMAT0000437	TPR	-0.9161
hsa-miR-145	MIMAT0000437	TPR	-0.3044
hsa-miR-145	MIMAT0000437	TPR	-0.2778
hsa-miR-145	MIMAT0000437	RTKN	-1.1533
hsa-miR-145	MIMAT0000437	CBS	-0.1751
hsa-miR-145	MIMAT0000437	ZNF638	-0.2717
hsa-miR-145	MIMAT0000437	SUMO2	-0.1319
hsa-miR-145	MIMAT0000437	SUMO2	-0.2919
hsa-miR-145	MIMAT0000437	SYNE2	-0.1865
hsa-miR-145	MIMAT0000437	PAK1	-1.0172
hsa-miR-145	MIMAT0000437	TGFB2	-0.6772
hsa-miR-145	MIMAT0000437	TGFB2	-0.1145
hsa-miR-145	MIMAT0000437	NUMA1	-0.1744
hsa-miR-145	MIMAT0000437	PAFAH1B2	-0.612
hsa-miR-145	MIMAT0000437	PAFAH1B2	-0.1289
hsa-miR-145	MIMAT0000437	DIAPH1	-0.2631
hsa-miR-145	MIMAT0000437	CELSR1	-0.191
hsa-miR-145	MIMAT0000437	TGM2	-0.2658
hsa-miR-145	MIMAT0000437	PHACTR4	-0.1482
hsa-miR-145	MIMAT0000437	FKBP3	-1.0671
hsa-miR-145	MIMAT0000437	LRRC16A	-0.9378
hsa-miR-145	MIMAT0000437	EIF2B1	-0.4898
hsa-miR-145	MIMAT0000437	HDGFRP2	-0.2223
hsa-miR-145	MIMAT0000437	TNFAIP2	-0.3613
hsa-miR-145	MIMAT0000437	YTHDC1	-0.5382
hsa-miR-145	MIMAT0000437	TSPYL5	-0.2871
hsa-miR-145	MIMAT0000437	PSAT1	-0.7431
hsa-miR-145	MIMAT0000437	UBE2E2	-0.3292
hsa-miR-145	MIMAT0000437	RPL37	-0.1607
hsa-miR-145	MIMAT0000437	KIAA1217	-0.9273
hsa-miR-145	MIMAT0000437	SUMO1	-0.1719
hsa-miR-145	MIMAT0000437	PM20D2	-0.3462
hsa-miR-145	MIMAT0000437	TOMM34	-0.2008
hsa-miR-145	MIMAT0000437	DAAM1	-0.5661
hsa-miR-145	MIMAT0000437	CASP8	-0.1283
hsa-miR-145	MIMAT0000437	CASP8	-0.2966
hsa-miR-145	MIMAT0000437	ARHGAP29	-0.1322
hsa-miR-145	MIMAT0000437	GFAP	-0.133
hsa-miR-145	MIMAT0000437	SIRT5	-0.9267
hsa-miR-145	MIMAT0000437	BCL10	-1.0201
hsa-miR-152	MIMAT0000438	AACS	-0.1341
hsa-miR-152	MIMAT0000438	ADK	-0.2574
hsa-miR-152	MIMAT0000438	TJP2	-0.4788
hsa-miR-152	MIMAT0000438	PHF3	-1.2614
hsa-miR-152	MIMAT0000438	ABHD14B	-0.2473
hsa-miR-152	MIMAT0000438	SERBP1	-0.1091
hsa-miR-152	MIMAT0000438	LAMB2	-0.5089
hsa-miR-152	MIMAT0000438	RASAL1	-0.4027
hsa-miR-152	MIMAT0000438	RBBP6	-1.0935
hsa-miR-152	MIMAT0000438	PEA15	-0.4193
hsa-miR-152	MIMAT0000438	NUMA1	-0.2263
hsa-miR-152	MIMAT0000438	PPME1	-0.3568
hsa-miR-152	MIMAT0000438	UBE2D3	-0.5036
hsa-miR-152	MIMAT0000438	GPATCH8	-1.2952
hsa-miR-152	MIMAT0000438	GPATCH8	-0.4895
hsa-miR-152	MIMAT0000438	EIF4E	-0.1865
hsa-miR-152	MIMAT0000438	ANP32E	-0.9128
hsa-miR-152	MIMAT0000438	ARL8B	-0.4097
hsa-miR-152	MIMAT0000438	ARL8B	-0.1576
hsa-miR-152	MIMAT0000438	ARL8B	-0.3543
hsa-miR-152	MIMAT0000438	ABHD14B	-0.268
hsa-miR-152	MIMAT0000438	SAP30BP	-0.1013
hsa-miR-152	MIMAT0000438	KIAA1217	-0.2599
hsa-miR-152	MIMAT0000438	TBL1XR1	-0.9716
hsa-miR-152	MIMAT0000438	URB2	-0.1703
hsa-miR-152	MIMAT0000438	SIRT5	-0.1266
hsa-miR-152	MIMAT0000438	FAM91A1	-0.9586
hsa-miR-152	MIMAT0000438	ENOPH1	-0.3615
hsa-miR-152	MIMAT0000438	OGT	-0.1441
hsa-miR-152	MIMAT0000438	OGT	-0.3724
hsa-miR-152	MIMAT0000438	MBNL1	-0.4613
hsa-miR-152	MIMAT0000438	FILIP1	-0.981
hsa-miR-152	MIMAT0000438	RBBP6	-0.3382
hsa-miR-152	MIMAT0000438	MLPH	-0.1289
hsa-miR-152	MIMAT0000438	ACTL6A	-0.4709
hsa-miR-152	MIMAT0000438	ZMYND8	-0.3325
hsa-miR-152	MIMAT0000438	TJP2	-0.2332
hsa-miR-152	MIMAT0000438	TJP2	-0.4848
hsa-miR-152	MIMAT0000438	TES	-0.1737
hsa-miR-152	MIMAT0000438	EPS8L1	-0.2948
hsa-miR-152	MIMAT0000438	YTHDF2	-0.128
hsa-miR-152	MIMAT0000438	CASP8	-0.13
hsa-miR-152	MIMAT0000438	PHACTR4	-0.162
hsa-miR-152	MIMAT0000438	IRF2BP2	-0.2102
hsa-miR-152	MIMAT0000438	IRF2BP2	-0.1006
hsa-miR-152	MIMAT0000438	LARP7	-0.1232
hsa-miR-152	MIMAT0000438	PDIA5	-0.272
hsa-miR-152	MIMAT0000438	CCAR1	-0.2452
hsa-miR-152	MIMAT0000438	PAFAH1B2	-1.2666
hsa-miR-152	MIMAT0000438	AK2	-0.2631
hsa-miR-152	MIMAT0000438	AK2	-0.6976
hsa-miR-152	MIMAT0000438	ATXN10	-0.3461
hsa-miR-152	MIMAT0000438	DSC2	-0.4789
hsa-miR-152	MIMAT0000438	CCDC6	-0.6393
hsa-miR-152	MIMAT0000438	HSP90AA1	-0.4135
hsa-miR-152	MIMAT0000438	HPRT1	-0.4407
hsa-miR-152	MIMAT0000438	NIPBL	-0.1284
hsa-miR-152	MIMAT0000438	LAMA3	-0.1754
hsa-miR-152	MIMAT0000438	LAMA3	-0.1198
hsa-miR-152	MIMAT0000438	KIAA1217	-0.3947
hsa-miR-152	MIMAT0000438	UBE2D3	-0.4938
hsa-miR-152	MIMAT0000438	TGFB2	-0.8203
hsa-miR-152	MIMAT0000438	CRY1	-0.1694
hsa-miR-152	MIMAT0000438	ENSA	-0.2625
hsa-miR-152	MIMAT0000438	KIAA1522	-0.1326
hsa-miR-152	MIMAT0000438	DYNLL2	-0.5181
hsa-miR-152	MIMAT0000438	TMSB10	-0.3095
hsa-miR-152	MIMAT0000438	SDR39U1	-0.4868
hsa-miR-152	MIMAT0000438	USP28	-0.1355
hsa-miR-152	MIMAT0000438	BPTF	-0.8133
hsa-miR-152	MIMAT0000438	PIK3CA	-0.7067
hsa-miR-152	MIMAT0000438	OTUD4	-1.0843
hsa-miR-152	MIMAT0000438	NFX1	-0.2617
hsa-miR-152	MIMAT0000438	ACAD9	-1.1238
hsa-miR-152	MIMAT0000438	NIPBL	-0.1585
hsa-miR-152	MIMAT0000438	KPNA4	-0.1864
hsa-miR-152	MIMAT0000438	ANP32E	-0.9143
hsa-miR-152	MIMAT0000438	SAP30BP	-0.1334
hsa-miR-152	MIMAT0000438	PTER	-0.1118
hsa-miR-152	MIMAT0000438	SAP30BP	-0.1374
hsa-miR-152	MIMAT0000438	ALDH5A1	-0.399
hsa-miR-152	MIMAT0000438	UBE2L3	-0.4055
hsa-miR-152	MIMAT0000438	TAF4	-1.2534
hsa-miR-152	MIMAT0000438	PHACTR4	-0.4344
hsa-miR-152	MIMAT0000438	GPRC5B	-0.4367
hsa-miR-152	MIMAT0000438	TXNDC17	-0.1493
hsa-miR-152	MIMAT0000438	PAFAH1B2	-1.2741
hsa-miR-152	MIMAT0000438	DSC2	-0.5274
hsa-miR-152	MIMAT0000438	UBE2L3	-0.5526
hsa-miR-152	MIMAT0000438	VPS13A	-1.1125
hsa-miR-152	MIMAT0000438	TGFB2	-0.8383
hsa-miR-152	MIMAT0000438	MGA	-0.2069
hsa-miR-152	MIMAT0000438	RTKN	-0.1249
hsa-miR-152	MIMAT0000438	RPS6KA5	-1.0755
hsa-miR-152	MIMAT0000438	RPS6KA5	-0.879
hsa-miR-152	MIMAT0000438	RPS6KA5	-1.1316
hsa-miR-152	MIMAT0000438	RPS6KA5	-0.1633
hsa-miR-152	MIMAT0000438	METTL3	-0.1288
hsa-miR-152	MIMAT0000438	NUP133	-1.0593
hsa-miR-152	MIMAT0000438	ADO	-0.172
hsa-miR-152	MIMAT0000438	LIG3	-0.9592
hsa-miR-152	MIMAT0000438	C1orf123	-0.1626
hsa-miR-152	MIMAT0000438	CSF1	-0.2492
hsa-miR-152	MIMAT0000438	CSF1	-0.4144
hsa-miR-152	MIMAT0000438	MTMR12	-0.6825
hsa-miR-152	MIMAT0000438	TGFB2	-1.1434
hsa-miR-152	MIMAT0000438	PAFAH1B2	-0.7196
hsa-miR-152	MIMAT0000438	EIF4H	-0.3092
hsa-miR-152	MIMAT0000438	CELSR1	-0.732
hsa-miR-152	MIMAT0000438	PHACTR4	-0.2156
hsa-miR-152	MIMAT0000438	GATAD2B	-0.4401
hsa-miR-152	MIMAT0000438	ARL8B	-0.4207
hsa-miR-152	MIMAT0000438	ARL8B	-0.1649
hsa-miR-152	MIMAT0000438	ARL8B	-0.3664
hsa-miR-152	MIMAT0000438	CSF1	-0.3831
hsa-miR-152	MIMAT0000438	NOM1	-0.547
hsa-miR-152	MIMAT0000438	XPO5	-0.18
hsa-miR-152	MIMAT0000438	SDR39U1	-0.4618
hsa-miR-152	MIMAT0000438	AACS	-0.1268
hsa-miR-152	MIMAT0000438	SET	-0.1557
hsa-miR-152	MIMAT0000438	C11orf73	-0.6877
hsa-miR-152	MIMAT0000438	CCAR1	-0.1243
hsa-miR-152	MIMAT0000438	VPS13A	-0.6186
hsa-miR-152	MIMAT0000438	SUDS3	-0.3559
hsa-miR-152	MIMAT0000438	THOC3	-0.1535
hsa-miR-152	MIMAT0000438	DAP	-0.2212
hsa-miR-152	MIMAT0000438	DDX47	-0.751
hsa-miR-152	MIMAT0000438	DAP	-0.2669
hsa-miR-126	MIMAT0000445	CDKN2AIP	-0.4037
hsa-miR-126	MIMAT0000445	RNMT	-0.1422
hsa-miR-127-3p	MIMAT0000446	DTD1	-0.1158
hsa-miR-127-3p	MIMAT0000446	TMOD1	-0.2391
hsa-miR-127-3p	MIMAT0000446	CDH2	-0.1005
hsa-miR-127-3p	MIMAT0000446	POLR2H	-0.1138
hsa-miR-127-3p	MIMAT0000446	C11orf73	-0.977
hsa-miR-127-3p	MIMAT0000446	PKN2	-0.6349
hsa-miR-127-3p	MIMAT0000446	NUDCD2	-0.1907
hsa-miR-127-3p	MIMAT0000446	TES	-0.1237
hsa-miR-127-3p	MIMAT0000446	TBCA	-0.1139
hsa-miR-127-3p	MIMAT0000446	ERCC5	-0.2783
hsa-miR-127-3p	MIMAT0000446	AACS	-0.2792
hsa-miR-127-3p	MIMAT0000446	WDYHV1	-0.1287
hsa-miR-127-3p	MIMAT0000446	HMGN5	-0.1144
hsa-miR-127-3p	MIMAT0000446	CCNDBP1	-0.1617
hsa-miR-127-3p	MIMAT0000446	TP53	-0.1071
hsa-miR-127-3p	MIMAT0000446	C11orf73	-0.8185
hsa-miR-127-3p	MIMAT0000446	C11orf73	-0.8346
hsa-miR-127-3p	MIMAT0000446	DDB1	-0.1921
hsa-miR-146a	MIMAT0000449	MSL1	-0.395
hsa-miR-146a	MIMAT0000449	PHF2	-0.1302
hsa-miR-146a	MIMAT0000449	MAGEA8	-0.3948
hsa-miR-146a	MIMAT0000449	HSPA1A	-0.791
hsa-miR-146a	MIMAT0000449	UBE2L3	-0.2004
hsa-miR-146a	MIMAT0000449	TNPO2	-0.4726
hsa-miR-146a	MIMAT0000449	ANLN	-0.1149
hsa-miR-146a	MIMAT0000449	CLIC5	-0.7106
hsa-miR-146a	MIMAT0000449	C17orf75	-0.6356
hsa-miR-146a	MIMAT0000449	CIT	-0.8191
hsa-miR-146a	MIMAT0000449	XPO1	-0.1347
hsa-miR-146a	MIMAT0000449	RBM39	-0.1662
hsa-miR-146a	MIMAT0000449	ANP32E	-1.2006
hsa-miR-146a	MIMAT0000449	CCDC117	-0.2881
hsa-miR-146a	MIMAT0000449	INPPL1	-0.5833
hsa-miR-146a	MIMAT0000449	UMPS	-0.3643
hsa-miR-146a	MIMAT0000449	PAICS	-0.2442
hsa-miR-146a	MIMAT0000449	AKAP8	-0.5958
hsa-miR-146a	MIMAT0000449	ANKRD28	-0.7809
hsa-miR-146a	MIMAT0000449	UBE2F	-0.9445
hsa-miR-146a	MIMAT0000449	UBE2F	-0.1612
hsa-miR-146a	MIMAT0000449	RBM33	-0.2792
hsa-miR-146a	MIMAT0000449	FILIP1	-1.1686
hsa-miR-146a	MIMAT0000449	RBBP6	-0.5265
hsa-miR-146a	MIMAT0000449	RBBP6	-0.2761
hsa-miR-146a	MIMAT0000449	UBR5	-1.1838
hsa-miR-146a	MIMAT0000449	TOP2A	-0.1016
hsa-miR-146a	MIMAT0000449	YAP1	-0.6767
hsa-miR-146a	MIMAT0000449	GART	-0.4267
hsa-miR-146a	MIMAT0000449	TES	-0.1261
hsa-miR-146a	MIMAT0000449	UBXN7	-0.1843
hsa-miR-146a	MIMAT0000449	PPP4R2	-0.2688
hsa-miR-146a	MIMAT0000449	HSPA1A	-0.791
hsa-miR-146a	MIMAT0000449	ANXA3	-0.1369
hsa-miR-146a	MIMAT0000449	CCDC6	-0.3966
hsa-miR-146a	MIMAT0000449	CCDC6	-0.4895
hsa-miR-146a	MIMAT0000449	HINT1	-0.7644
hsa-miR-146a	MIMAT0000449	HIP1R	-0.5886
hsa-miR-146a	MIMAT0000449	SORT1	-0.3975
hsa-miR-146a	MIMAT0000449	PIP4K2C	-0.2881
hsa-miR-146a	MIMAT0000449	AASDHPPT	-0.4073
hsa-miR-146a	MIMAT0000449	SMARCA5	-0.2294
hsa-miR-146a	MIMAT0000449	ANP32A	-0.4635
hsa-miR-146a	MIMAT0000449	BPNT1	-0.1292
hsa-miR-146a	MIMAT0000449	CRY1	-1.0405
hsa-miR-146a	MIMAT0000449	GTF2I	-0.4007
hsa-miR-146a	MIMAT0000449	HSPA1A	-0.791
hsa-miR-146a	MIMAT0000449	CCNDBP1	-0.8871
hsa-miR-146a	MIMAT0000449	TPD52	-0.3637
hsa-miR-146a	MIMAT0000449	DYNLL2	-0.5513
hsa-miR-146a	MIMAT0000449	UBQLN4	-0.689
hsa-miR-146a	MIMAT0000449	GTF2I	-0.2851
hsa-miR-146a	MIMAT0000449	POP1	-0.8012
hsa-miR-146a	MIMAT0000449	RPRD1B	-0.3446
hsa-miR-146a	MIMAT0000449	PCNA	-1.0397
hsa-miR-146a	MIMAT0000449	HSPA1A	-0.778
hsa-miR-146a	MIMAT0000449	CRB3	-0.3835
hsa-miR-146a	MIMAT0000449	AACS	-0.3631
hsa-miR-146a	MIMAT0000449	WRNIP1	-0.1143
hsa-miR-146a	MIMAT0000449	ANP32E	-1.2014
hsa-miR-146a	MIMAT0000449	PRKCI	-0.4702
hsa-miR-146a	MIMAT0000449	UMPS	-0.1332
hsa-miR-146a	MIMAT0000449	LAMB3	-0.2695
hsa-miR-146a	MIMAT0000449	PNPO	-0.3088
hsa-miR-146a	MIMAT0000449	SAP30BP	-0.1667
hsa-miR-146a	MIMAT0000449	CDKN2AIP	-1.2355
hsa-miR-146a	MIMAT0000449	RFC3	-0.2739
hsa-miR-146a	MIMAT0000449	RFC3	-1.0982
hsa-miR-146a	MIMAT0000449	KCNH5	-0.1197
hsa-miR-146a	MIMAT0000449	UBE2L3	-0.1149
hsa-miR-146a	MIMAT0000449	LEMD3	-0.1206
hsa-miR-146a	MIMAT0000449	PCBP1	-0.2561
hsa-miR-146a	MIMAT0000449	HSPA1A	-0.791
hsa-miR-146a	MIMAT0000449	MLLT4	-0.2153
hsa-miR-146a	MIMAT0000449	PGK1	-1.0592
hsa-miR-146a	MIMAT0000449	TPR	-0.1002
hsa-miR-146a	MIMAT0000449	RNMT	-0.1877
hsa-miR-146a	MIMAT0000449	PPIH	-0.4899
hsa-miR-146a	MIMAT0000449	YLPM1	-0.9569
hsa-miR-146a	MIMAT0000449	CDH1	-0.1085
hsa-miR-146a	MIMAT0000449	CFDP1	-0.1008
hsa-miR-146a	MIMAT0000449	SYNE2	-1.0167
hsa-miR-146a	MIMAT0000449	SYNE2	-0.4478
hsa-miR-146a	MIMAT0000449	LIG3	-0.2694
hsa-miR-146a	MIMAT0000449	PAFAH1B2	-0.3326
hsa-miR-146a	MIMAT0000449	TGM2	-0.3829
hsa-miR-146a	MIMAT0000449	PHACTR4	-0.3513
hsa-miR-146a	MIMAT0000449	PHACTR4	-0.1623
hsa-miR-146a	MIMAT0000449	PGK1	-0.766
hsa-miR-146a	MIMAT0000449	PCF11	-0.4631
hsa-miR-146a	MIMAT0000449	LAGE3	-0.3263
hsa-miR-146a	MIMAT0000449	ETV3	-0.5788
hsa-miR-146a	MIMAT0000449	S100A1	-0.2443
hsa-miR-146a	MIMAT0000449	MGA	-0.3777
hsa-miR-146a	MIMAT0000449	UBE2E2	-1.027
hsa-miR-146a	MIMAT0000449	NUCKS1	-0.1154
hsa-miR-146a	MIMAT0000449	SUMO1	-0.1256
hsa-miR-146a	MIMAT0000449	SUMO1	-0.1941
hsa-miR-146a	MIMAT0000449	SUMO1	-0.3155
hsa-miR-146a	MIMAT0000449	XPO5	-0.2987
hsa-miR-146a	MIMAT0000449	KCTD18	-0.6669
hsa-miR-146a	MIMAT0000449	PM20D2	-0.2129
hsa-miR-146a	MIMAT0000449	TOMM34	-0.1135
hsa-miR-146a	MIMAT0000449	SET	-1.0094
hsa-miR-146a	MIMAT0000449	ARHGAP29	-0.1581
hsa-miR-146a	MIMAT0000449	RBM12B	-0.1348
hsa-miR-146a	MIMAT0000449	LAMC2	-0.5418
hsa-miR-146a	MIMAT0000449	AACS	-0.5927
hsa-miR-150	MIMAT0000451	MSL1	-0.1475
hsa-miR-150	MIMAT0000451	ZMYND8	-0.3463
hsa-miR-150	MIMAT0000451	YWHAZ	-0.1224
hsa-miR-150	MIMAT0000451	MAGEA4	-0.1503
hsa-miR-150	MIMAT0000451	PHF3	-1.2304
hsa-miR-150	MIMAT0000451	HMGN3	-0.3777
hsa-miR-150	MIMAT0000451	PPA2	-0.1189
hsa-miR-150	MIMAT0000451	PAFAH1B2	-0.1043
hsa-miR-150	MIMAT0000451	RASAL1	-0.1955
hsa-miR-150	MIMAT0000451	TNPO2	-0.1128
hsa-miR-150	MIMAT0000451	NRCAM	-1.0173
hsa-miR-150	MIMAT0000451	NRCAM	-1.0355
hsa-miR-150	MIMAT0000451	TCEB3	-0.1697
hsa-miR-150	MIMAT0000451	TMOD1	-1.0422
hsa-miR-150	MIMAT0000451	ZNF638	-0.4285
hsa-miR-150	MIMAT0000451	UBE2D3	-0.1264
hsa-miR-150	MIMAT0000451	CDH2	-0.1025
hsa-miR-150	MIMAT0000451	ZNF638	-0.1487
hsa-miR-150	MIMAT0000451	ABHD11	-0.1052
hsa-miR-150	MIMAT0000451	ZNF384	-0.56
hsa-miR-150	MIMAT0000451	EIF2B1	-0.119
hsa-miR-150	MIMAT0000451	GPATCH8	-0.1423
hsa-miR-150	MIMAT0000451	EIF4E	-0.4746
hsa-miR-150	MIMAT0000451	TRIM29	-0.2559
hsa-miR-150	MIMAT0000451	ANKRD6	-0.188
hsa-miR-150	MIMAT0000451	ANKRD6	-0.3385
hsa-miR-150	MIMAT0000451	PKN2	-0.4587
hsa-miR-150	MIMAT0000451	DIS3L2	-0.1816
hsa-miR-150	MIMAT0000451	UBE2Z	-0.2139
hsa-miR-150	MIMAT0000451	BBX	-0.1465
hsa-miR-150	MIMAT0000451	OGFOD2	-0.3358
hsa-miR-150	MIMAT0000451	TUFT1	-0.5919
hsa-miR-150	MIMAT0000451	OGFOD2	-0.1481
hsa-miR-150	MIMAT0000451	SIRT5	-0.549
hsa-miR-150	MIMAT0000451	NUP88	-0.4687
hsa-miR-150	MIMAT0000451	LAMC2	-0.5564
hsa-miR-150	MIMAT0000451	SEMA5B	-0.1157
hsa-miR-150	MIMAT0000451	SRGAP3	-0.1829
hsa-miR-150	MIMAT0000451	HIBCH	-0.1316
hsa-miR-150	MIMAT0000451	UBXN7	-0.107
hsa-miR-150	MIMAT0000451	CASP8	-0.1336
hsa-miR-150	MIMAT0000451	IRF2BP2	-1.0398
hsa-miR-150	MIMAT0000451	LARP7	-0.8345
hsa-miR-150	MIMAT0000451	EIF4H	-0.2693
hsa-miR-150	MIMAT0000451	ATXN10	-0.6944
hsa-miR-150	MIMAT0000451	MSL1	-0.1448
hsa-miR-150	MIMAT0000451	MRE11A	-0.2286
hsa-miR-150	MIMAT0000451	MRE11A	-0.1607
hsa-miR-150	MIMAT0000451	FAM192A	-0.2114
hsa-miR-150	MIMAT0000451	DUSP12	-0.175
hsa-miR-150	MIMAT0000451	EIF4B	-0.3597
hsa-miR-150	MIMAT0000451	EIF4B	-0.1994
hsa-miR-150	MIMAT0000451	PAFAH1B2	-0.1403
hsa-miR-150	MIMAT0000451	QTRT1	-0.2393
hsa-miR-150	MIMAT0000451	TP53	-1.0092
hsa-miR-150	MIMAT0000451	UBE2D3	-0.1229
hsa-miR-150	MIMAT0000451	ENSA	-1.2481
hsa-miR-150	MIMAT0000451	GTF3C2	-0.4138
hsa-miR-150	MIMAT0000451	ENSA	-0.3742
hsa-miR-150	MIMAT0000451	ENSA	-0.2296
hsa-miR-150	MIMAT0000451	HMGN3	-0.3732
hsa-miR-150	MIMAT0000451	TP53	-0.9504
hsa-miR-150	MIMAT0000451	DYNLL2	-0.1169
hsa-miR-150	MIMAT0000451	THRAP3	-0.1777
hsa-miR-150	MIMAT0000451	PRKRIR	-0.1038
hsa-miR-150	MIMAT0000451	MDN1	-0.2906
hsa-miR-150	MIMAT0000451	LAS1L	-0.181
hsa-miR-150	MIMAT0000451	TP53	-0.9688
hsa-miR-150	MIMAT0000451	MBNL1	-0.126
hsa-miR-150	MIMAT0000451	UMPS	-0.6136
hsa-miR-150	MIMAT0000451	PNPO	-0.5965
hsa-miR-150	MIMAT0000451	ZMYM4	-1.1144
hsa-miR-150	MIMAT0000451	C6orf132	-0.1061
hsa-miR-150	MIMAT0000451	PAFAH1B2	-0.1004
hsa-miR-150	MIMAT0000451	EGLN1	-0.2001
hsa-miR-150	MIMAT0000451	EGLN1	-0.2189
hsa-miR-150	MIMAT0000451	HMGN5	-0.1598
hsa-miR-150	MIMAT0000451	BANF1	-0.6318
hsa-miR-150	MIMAT0000451	CHMP4C	-0.8196
hsa-miR-150	MIMAT0000451	HMGN3	-0.2913
hsa-miR-150	MIMAT0000451	TP53	-0.1814
hsa-miR-150	MIMAT0000451	TP53	-0.1029
hsa-miR-150	MIMAT0000451	YLPM1	-0.1623
hsa-miR-150	MIMAT0000451	POLD3	-0.764
hsa-miR-150	MIMAT0000451	HK2	-0.2528
hsa-miR-150	MIMAT0000451	TLK1	-0.1807
hsa-miR-150	MIMAT0000451	NUP133	-0.5986
hsa-miR-150	MIMAT0000451	NOL6	-0.2669
hsa-miR-150	MIMAT0000451	TRIM2	-0.3031
hsa-miR-150	MIMAT0000451	GFM1	-0.105
hsa-miR-150	MIMAT0000451	EDF1	-0.1248
hsa-miR-150	MIMAT0000451	LIMD1	-0.2078
hsa-miR-150	MIMAT0000451	FAM136A	-0.1203
hsa-miR-150	MIMAT0000451	DIS3L2	-0.3085
hsa-miR-150	MIMAT0000451	DHX36	-0.5735
hsa-miR-150	MIMAT0000451	METTL14	-0.1083
hsa-miR-150	MIMAT0000451	ZHX2	-1.154
hsa-miR-150	MIMAT0000451	ZHX2	-0.1569
hsa-miR-150	MIMAT0000451	COX17	-1.1825
hsa-miR-150	MIMAT0000451	DDX50	-0.1408
hsa-miR-150	MIMAT0000451	GRIPAP1	-0.1042
hsa-miR-150	MIMAT0000451	TPR	-0.1487
hsa-miR-150	MIMAT0000451	EIF2B1	-0.1128
hsa-miR-150	MIMAT0000451	TP53RK	-0.7094
hsa-miR-150	MIMAT0000451	BBX	-0.1406
hsa-miR-150	MIMAT0000451	GRIPAP1	-0.7087
hsa-miR-150	MIMAT0000451	TSPYL5	-0.3612
hsa-miR-150	MIMAT0000451	RPL37	-0.1975
hsa-miR-150	MIMAT0000451	KIAA1217	-0.1272
hsa-miR-150	MIMAT0000451	NUCKS1	-0.2995
hsa-miR-150	MIMAT0000451	XPO5	-0.1814
hsa-miR-150	MIMAT0000451	VPS13A	-0.5964
hsa-miR-150	MIMAT0000451	NIPBL	-0.1435
hsa-miR-150	MIMAT0000451	SART3	-0.265
hsa-miR-363	MIMAT0000707	AACS	-0.1242
hsa-miR-363	MIMAT0000707	AACS	-0.1353
hsa-miR-363	MIMAT0000707	ADK	-1.2051
hsa-miR-363	MIMAT0000707	YWHAZ	-0.623
hsa-miR-363	MIMAT0000707	PHF3	-0.4243
hsa-miR-363	MIMAT0000707	HMGN3	-1.1362
hsa-miR-363	MIMAT0000707	SEPHS1	-0.2172
hsa-miR-363	MIMAT0000707	PPA2	-0.3632
hsa-miR-363	MIMAT0000707	ATOX1	-0.126
hsa-miR-363	MIMAT0000707	RBBP6	-0.3508
hsa-miR-363	MIMAT0000707	TCEB3	-0.8204
hsa-miR-363	MIMAT0000707	TMOD1	-0.4559
hsa-miR-363	MIMAT0000707	PCNA	-0.2044
hsa-miR-363	MIMAT0000707	CD9	-0.1143
hsa-miR-363	MIMAT0000707	RSBN1	-0.2269
hsa-miR-363	MIMAT0000707	RSBN1	-1.1833
hsa-miR-363	MIMAT0000707	YTHDF3	-0.1803
hsa-miR-363	MIMAT0000707	GPATCH8	-0.1464
hsa-miR-363	MIMAT0000707	XPO1	-0.8509
hsa-miR-363	MIMAT0000707	S100A6	-0.1011
hsa-miR-363	MIMAT0000707	ANP32E	-0.9869
hsa-miR-363	MIMAT0000707	ANP32E	-0.6479
hsa-miR-363	MIMAT0000707	CCDC117	-0.3166
hsa-miR-363	MIMAT0000707	UBE2Z	-1.0576
hsa-miR-363	MIMAT0000707	GTF3C4	-0.1373
hsa-miR-363	MIMAT0000707	TBL1XR1	-1.0826
hsa-miR-363	MIMAT0000707	ANKRD28	-0.2271
hsa-miR-363	MIMAT0000707	ANKRD28	-0.1157
hsa-miR-363	MIMAT0000707	ANKRD28	-0.3752
hsa-miR-363	MIMAT0000707	SYNE2	-0.9143
hsa-miR-363	MIMAT0000707	KCNH5	-0.1515
hsa-miR-363	MIMAT0000707	ESRP1	-1.2105
hsa-miR-363	MIMAT0000707	ESRP1	-0.512
hsa-miR-363	MIMAT0000707	MFHAS1	-0.5008
hsa-miR-363	MIMAT0000707	MFHAS1	-0.9515
hsa-miR-363	MIMAT0000707	FAM91A1	-0.3328
hsa-miR-363	MIMAT0000707	FAM91A1	-0.126
hsa-miR-363	MIMAT0000707	CDK16	-0.6121
hsa-miR-363	MIMAT0000707	CDK16	-0.2231
hsa-miR-363	MIMAT0000707	UBR5	-0.3276
hsa-miR-363	MIMAT0000707	NFX1	-0.2195
hsa-miR-363	MIMAT0000707	PPP4R2	-0.2192
hsa-miR-363	MIMAT0000707	MAP7	-0.5205
hsa-miR-363	MIMAT0000707	UBE2F	-0.1078
hsa-miR-363	MIMAT0000707	OLA1	-0.3098
hsa-miR-363	MIMAT0000707	PDIA5	-0.2671
hsa-miR-363	MIMAT0000707	CCAR1	-0.1088
hsa-miR-363	MIMAT0000707	PGM2L1	-0.176
hsa-miR-363	MIMAT0000707	DSC2	-1.2333
hsa-miR-363	MIMAT0000707	NOM1	-0.4507
hsa-miR-363	MIMAT0000707	MSL1	-1.2595
hsa-miR-363	MIMAT0000707	CCDC6	-0.2531
hsa-miR-363	MIMAT0000707	GFM1	-0.732
hsa-miR-363	MIMAT0000707	FAM192A	-0.3441
hsa-miR-363	MIMAT0000707	GMPS	-0.5489
hsa-miR-363	MIMAT0000707	MCM6	-0.2384
hsa-miR-363	MIMAT0000707	ESRP1	-1.2119
hsa-miR-363	MIMAT0000707	ESRP1	-0.5154
hsa-miR-363	MIMAT0000707	NIPBL	-0.2051
hsa-miR-363	MIMAT0000707	NIPBL	-0.4368
hsa-miR-363	MIMAT0000707	WBP11	-0.1387
hsa-miR-363	MIMAT0000707	TPD52	-0.1703
hsa-miR-363	MIMAT0000707	HMGN3	-1.1393
hsa-miR-363	MIMAT0000707	PLS1	-0.7945
hsa-miR-363	MIMAT0000707	UBQLN4	-0.3253
hsa-miR-363	MIMAT0000707	ANK3	-0.5247
hsa-miR-363	MIMAT0000707	USP28	-1.3308
hsa-miR-363	MIMAT0000707	RPRD1B	-0.7584
hsa-miR-363	MIMAT0000707	OTUD4	-0.5714
hsa-miR-363	MIMAT0000707	WRNIP1	-1.281
hsa-miR-363	MIMAT0000707	SPOCK2	-0.6983
hsa-miR-363	MIMAT0000707	UBE2F	-0.1148
hsa-miR-363	MIMAT0000707	CYCS	-0.1295
hsa-miR-363	MIMAT0000707	NIPBL	-0.2496
hsa-miR-363	MIMAT0000707	NIPBL	-0.5095
hsa-miR-363	MIMAT0000707	KPNA4	-0.8562
hsa-miR-363	MIMAT0000707	UTP14A	-0.269
hsa-miR-363	MIMAT0000707	ANP32E	-0.9883
hsa-miR-363	MIMAT0000707	ANP32E	-0.6494
hsa-miR-363	MIMAT0000707	PRKCI	-0.1181
hsa-miR-363	MIMAT0000707	IDH1	-1.2809
hsa-miR-363	MIMAT0000707	PAFAH1B2	-0.1182
hsa-miR-363	MIMAT0000707	OLA1	-0.311
hsa-miR-363	MIMAT0000707	PLEKHA6	-0.3947
hsa-miR-363	MIMAT0000707	ESRP1	-1.2155
hsa-miR-363	MIMAT0000707	ESRP1	-0.5238
hsa-miR-363	MIMAT0000707	PAFAH1B2	-0.1171
hsa-miR-363	MIMAT0000707	TPI1	-0.2193
hsa-miR-363	MIMAT0000707	DSC2	-1.2507
hsa-miR-363	MIMAT0000707	PKN2	-0.1033
hsa-miR-363	MIMAT0000707	SMC1A	-0.1997
hsa-miR-363	MIMAT0000707	NIPBL	-0.1534
hsa-miR-363	MIMAT0000707	NIPBL	-0.3439
hsa-miR-363	MIMAT0000707	HMGN3	-1.0628
hsa-miR-363	MIMAT0000707	KHDRBS3	-0.4594
hsa-miR-363	MIMAT0000707	ESRP1	-1.2143
hsa-miR-363	MIMAT0000707	ESRP1	-0.5209
hsa-miR-363	MIMAT0000707	ERCC4	-1.1034
hsa-miR-363	MIMAT0000707	CHERP	-0.1283
hsa-miR-363	MIMAT0000707	OTUD6B	-0.5611
hsa-miR-363	MIMAT0000707	ZNF638	-0.1216
hsa-miR-363	MIMAT0000707	SRGAP3	-0.1385
hsa-miR-363	MIMAT0000707	PCF11	-0.3558
hsa-miR-363	MIMAT0000707	PCF11	-0.164
hsa-miR-363	MIMAT0000707	PCF11	-0.2379
hsa-miR-363	MIMAT0000707	SUMO2	-0.1286
hsa-miR-363	MIMAT0000707	PPID	-0.1086
hsa-miR-363	MIMAT0000707	NUP205	-0.5704
hsa-miR-363	MIMAT0000707	DIS3L2	-0.1075
hsa-miR-363	MIMAT0000707	BMPR2	-0.216
hsa-miR-363	MIMAT0000707	KIAA1524	-0.1113
hsa-miR-363	MIMAT0000707	TAF15	-0.2396
hsa-miR-363	MIMAT0000707	LEO1	-0.1071
hsa-miR-363	MIMAT0000707	CFDP1	-0.1193
hsa-miR-363	MIMAT0000707	RBKS	-1.2443
hsa-miR-363	MIMAT0000707	GATAD2B	-0.1202
hsa-miR-363	MIMAT0000707	GATAD2B	-0.1712
hsa-miR-363	MIMAT0000707	KHDRBS3	-0.4314
hsa-miR-363	MIMAT0000707	EPM2AIP1	-0.3351
hsa-miR-363	MIMAT0000707	SEPHS1	-0.1871
hsa-miR-363	MIMAT0000707	METTL3	-0.102
hsa-miR-363	MIMAT0000707	TAF15	-0.4765
hsa-miR-363	MIMAT0000707	AHCYL1	-0.2691
hsa-miR-363	MIMAT0000707	VPS13A	-0.1187
hsa-miR-363	MIMAT0000707	AACS	-0.1231
hsa-miR-363	MIMAT0000707	AACS	-0.134
hsa-miR-363	MIMAT0000707	DAAM1	-0.148
hsa-miR-363	MIMAT0000707	ARHGAP29	-0.1702
hsa-miR-363	MIMAT0000707	SUDS3	-0.6028
hsa-miR-363	MIMAT0000707	GTF3C4	-0.5552
hsa-miR-363	MIMAT0000707	PLCD3	-0.1111
hsa-miR-375	MIMAT0000728	YWHAZ	-0.1397
hsa-miR-375	MIMAT0000728	OGT	-0.6318
hsa-miR-375	MIMAT0000728	PAFAH1B2	-0.2399
hsa-miR-375	MIMAT0000728	LDHB	-0.2342
hsa-miR-375	MIMAT0000728	CCNDBP1	-0.3568
hsa-miR-375	MIMAT0000728	EIF4H	-0.2578
hsa-miR-375	MIMAT0000728	WDYHV1	-0.292
hsa-miR-375	MIMAT0000728	SAP30BP	-0.8605
hsa-miR-375	MIMAT0000728	MORF4L2	-0.4394
hsa-miR-375	MIMAT0000728	FILIP1	-0.2624
hsa-miR-375	MIMAT0000728	UBR5	-0.1827
hsa-miR-375	MIMAT0000728	UBE2H	-0.2216
hsa-miR-375	MIMAT0000728	CCAR1	-0.1893
hsa-miR-375	MIMAT0000728	PAFAH1B2	-0.211
hsa-miR-375	MIMAT0000728	EIF4H	-0.183
hsa-miR-375	MIMAT0000728	PAFAH1B2	-0.1182
hsa-miR-375	MIMAT0000728	UBE2E2	-0.2965
hsa-miR-375	MIMAT0000728	PRDX6	-0.2225
hsa-miR-375	MIMAT0000728	POP1	-0.2085
hsa-miR-375	MIMAT0000728	EHMT1	-0.2258
hsa-miR-375	MIMAT0000728	NIPBL	-0.1227
hsa-miR-375	MIMAT0000728	OBSL1	-0.1159
hsa-miR-375	MIMAT0000728	SAP30BP	-1.1307
hsa-miR-375	MIMAT0000728	KCTD1	-0.1027
hsa-miR-375	MIMAT0000728	WDYHV1	-0.2467
hsa-miR-375	MIMAT0000728	RFC3	-0.5942
hsa-miR-375	MIMAT0000728	PAFAH1B2	-0.226
hsa-miR-375	MIMAT0000728	CCNDBP1	-0.3262
hsa-miR-375	MIMAT0000728	KHDRBS3	-0.1956
hsa-miR-375	MIMAT0000728	RNMT	-0.2744
hsa-miR-375	MIMAT0000728	PAK1	-0.1653
hsa-miR-375	MIMAT0000728	EIF4H	-0.1365
hsa-miR-375	MIMAT0000728	METTL14	-0.1271
hsa-miR-375	MIMAT0000728	RBKS	-0.1086
hsa-miR-375	MIMAT0000728	HDGFRP2	-0.1695
hsa-miR-375	MIMAT0000728	ARHGAP29	-1.2955
hsa-miR-375	MIMAT0000728	KHDRBS3	-0.1788
hsa-miR-375	MIMAT0000728	SAP30BP	-1.1213
hsa-miR-375	MIMAT0000728	UBE2E2	-0.6636
hsa-miR-375	MIMAT0000728	UBE2E2	-0.2175
hsa-miR-375	MIMAT0000728	DDX50	-0.4475
hsa-miR-375	MIMAT0000728	DAAM1	-0.1463
hsa-miR-375	MIMAT0000728	VPRBP	-0.1712
hsa-miR-375	MIMAT0000728	VPRBP	-0.3962
hsa-miR-375	MIMAT0000728	NIPBL	-0.2219
hsa-miR-375	MIMAT0000728	LAMC2	-0.1085
hsa-miR-375	MIMAT0000728	ARPC1A	-0.1485
hsa-miR-375	MIMAT0000728	CCNDBP1	-0.2509
hsa-miR-375	MIMAT0000728	CCNDBP1	-0.1691
hsa-miR-375	MIMAT0000728	ARPC1A	-0.129
hsa-miR-375	MIMAT0000728	BCL10	-0.1185
hsa-miR-20b	MIMAT0001413	MSL1	-0.9621
hsa-miR-20b	MIMAT0001413	ADK	-0.1468
hsa-miR-20b	MIMAT0001413	HMGN3	-0.222
hsa-miR-20b	MIMAT0001413	PPA2	-0.2271
hsa-miR-20b	MIMAT0001413	PAFAH1B2	-0.8095
hsa-miR-20b	MIMAT0001413	HEATR2	-0.1488
hsa-miR-20b	MIMAT0001413	HEATR2	-0.111
hsa-miR-20b	MIMAT0001413	TATDN1	-0.1204
hsa-miR-20b	MIMAT0001413	PFKP	-1.2933
hsa-miR-20b	MIMAT0001413	DTD1	-0.267
hsa-miR-20b	MIMAT0001413	STMN1	-0.1055
hsa-miR-20b	MIMAT0001413	PAF1	-0.6194
hsa-miR-20b	MIMAT0001413	NUFIP2	-0.113
hsa-miR-20b	MIMAT0001413	PPM1G	-0.1251
hsa-miR-20b	MIMAT0001413	PPM1G	-0.3705
hsa-miR-20b	MIMAT0001413	TCEB3	-0.893
hsa-miR-20b	MIMAT0001413	TCEB3	-1.0003
hsa-miR-20b	MIMAT0001413	AK2	-0.2089
hsa-miR-20b	MIMAT0001413	TMOD1	-0.3353
hsa-miR-20b	MIMAT0001413	C17orf75	-0.7442
hsa-miR-20b	MIMAT0001413	CBR1	-0.6457
hsa-miR-20b	MIMAT0001413	CDH2	-0.2353
hsa-miR-20b	MIMAT0001413	CIT	-0.6663
hsa-miR-20b	MIMAT0001413	ABHD11	-0.192
hsa-miR-20b	MIMAT0001413	RSBN1	-0.8618
hsa-miR-20b	MIMAT0001413	RSBN1	-0.1714
hsa-miR-20b	MIMAT0001413	YTHDF3	-0.7585
hsa-miR-20b	MIMAT0001413	CCNDBP1	-0.3359
hsa-miR-20b	MIMAT0001413	EIF4E	-0.264
hsa-miR-20b	MIMAT0001413	ARHGAP29	-0.1164
hsa-miR-20b	MIMAT0001413	ANKRD6	-0.1403
hsa-miR-20b	MIMAT0001413	PKN2	-0.7476
hsa-miR-20b	MIMAT0001413	CMPK1	-1.056
hsa-miR-20b	MIMAT0001413	EIF4H	-0.5894
hsa-miR-20b	MIMAT0001413	BBX	-0.3251
hsa-miR-20b	MIMAT0001413	FNBP1L	-0.863
hsa-miR-20b	MIMAT0001413	FNBP1L	-0.1888
hsa-miR-20b	MIMAT0001413	FNBP1L	-0.4768
hsa-miR-20b	MIMAT0001413	LRRC20	-0.7799
hsa-miR-20b	MIMAT0001413	ANKRD28	-0.1781
hsa-miR-20b	MIMAT0001413	SYNE2	-0.5076
hsa-miR-20b	MIMAT0001413	BDH2	-0.1133
hsa-miR-20b	MIMAT0001413	HMGN3	-0.5315
hsa-miR-20b	MIMAT0001413	MBIP	-0.1391
hsa-miR-20b	MIMAT0001413	SIRT5	-0.2531
hsa-miR-20b	MIMAT0001413	SIRT5	-0.1286
hsa-miR-20b	MIMAT0001413	MORF4L2	-0.1365
hsa-miR-20b	MIMAT0001413	MFHAS1	-0.2406
hsa-miR-20b	MIMAT0001413	PAK1	-0.4091
hsa-miR-20b	MIMAT0001413	MCM3	-0.4211
hsa-miR-20b	MIMAT0001413	NUP88	-0.2081
hsa-miR-20b	MIMAT0001413	LAMC2	-0.2093
hsa-miR-20b	MIMAT0001413	FILIP1	-0.1004
[truncated: 3,246 more rows]
